# Supplementary material for: Clinical and Pharmacological Investigation of Myotoxicity in Sri Lankan Russell’s Viper (Daboia russelii) Envenoming
Source: PLoS Negl Trop Dis. 2016 Dec 2;10(12):e0005172. doi: 10.1371/journal.pntd.0005172 (PMC5135039; doi:10.1371/journal.pntd.0005172)
Supplement: S2 Table — (XLSX) [file pntd.0005172.s003.xlsx]

## Sheet: Summary
Summary:
	1) Input data file: D:\Analysis_Data\odedk\P1OK20151004_SK_ToxinsSequencing\P1OK20151004_SK_RP1Trp16H.mgf
	2) Protein database: D:\Analysis_Data\odedk\dbase\uniprot-taxonomy_3A8570.fasta
	3) Parameter file: D:\Analysis_Data\odedk\P1OK20151004_SK_ToxinsSequencing\P1OK20151004_SK_RP1Trp16H.mgf_20160726_Byonic\objs\params.prf
	4) Date/Time: 26 July 2016 1:08:25 AM
	5) RunTime: 1 minutes, 49 seconds; on 14 cores
Summary Statistics:
	1) Reporting 120 forward and 20 reverse proteins
	2) 313 unique forward peptides
	3) 1128 spectra matched to forward peptides
	4) Estimated spectrum-level FDR on true proteins is 0.2%
Recorded protein search configuration:
Num	Rule	Value
0	Protein database	D:\Analysis_Data\odedk\dbase\uniprot-taxonomy_3A8570.fasta
1	Spectrum-level FDR	Auto cut
2	Cleavage residues	RK
3	Digest cutter	C-terminal cutter
4	Peptide termini	Fully specific
5	Maximum number of missed cleavages	2
6	Fragmentation type	QTOF / HCD
7	Precursor tolerance	10.0 ppm
8	Fragment tolerance	20.0 ppm
9	Charges applied to charge-unassigned spectra:	1,2,3
10	Precursor mass max	10000.0
11	N-glycan search	None
12	O-glycan search	None
13	Off by x isotopes	-2,-1,0,+1,+2
14	Contaminants added	true
15	Decoys added	true
16	%Additional parameters:
17	Disulfide Enable	false
18	Trisulfide Enable	false
19	DSS Crosslink Enable	false
20	Custom Crosslink Enable	false
21	Wildcard Enable	false
22	Combyne cut off score	Auto
23	Protein FDR cutoff	1%
24	Focused DB created	true
25	Export mzIdentML	false
26	Score version	2
27	precursor_assignment_flags	2
28	po_NumberMonosReturn	2
29	Lock mass list	None
30	%Modification searches:
31	common_modifications_max	2
32	rare_modifications_max	2
33	%Fixed and variable modifications:
34	Carbamidomethyl / +57.021464 @ C | fixed
35	Oxidation / +15.994915 @ M | common1
36	Deamidated / +0.984016 @ N, Q | rare2
37	% Custom modification text below
38	%Glycan modifications:
39	Show all N-glycopeptides	0
40	%Addition parameters:
41	Product Version	PMI-Byonic-Com:v2.8.184
42	Registered to	Robert Goode Monash University

## Sheet: Peptide-Spectrum Matches
Query #:z	Protein Rank	Peptide < ProteinMetrics Confidential >	Peptide < ProteinMetrics Confidential >	Glycans NHFAGNa	Modification Type(s)	Observed m/z	z	Observed (M+H)	Calc. mass (M+H)	Off-by-x error	Mass error (ppm)	Starting position	Ending position	Cleavage	Score	Delta	Delta Mod	|Log Prob|	# of unique peptides	Protein Name	Protein DB number	Comment	Scan #	Scan Time
04214:2	1	-.SLLEFGK.M	SLLEFGK			397.226	2	793.445	793.445	0	-0.5	1	7	NRagged	215.45	76.83	76.83	4.07	61	>sp|P59071|PA2B8_DABRR Basic phospholipase A2 VRV-PL-VIIIa OS=Daboia russelii PE=1 SV=1	1449	P1OK20151004_SK_RP1Trp16H.9876.9876.2 File:"P1OK20151004_SK_RP1Trp16H.raw", NativeID:"controllerType=0 controllerNumber=1 scan=9876"	9876	34.0483
05990:2	1	-.SLLEFGK.M	SLLEFGK			397.226	2	793.445	793.445	0	-0.6	1	7	NRagged	267.04	78.38	78.38	5.59	61	>sp|P59071|PA2B8_DABRR Basic phospholipase A2 VRV-PL-VIIIa OS=Daboia russelii PE=1 SV=1	1449	P1OK20151004_SK_RP1Trp16H.12659.12659.2 File:"P1OK20151004_SK_RP1Trp16H.raw", NativeID:"controllerType=0 controllerNumber=1 scan=12659"	12659	42.5091
06326:2	1	-.SLLEFGK.M	SLLEFGK			397.226	2	793.444	793.445	0	-2	1	7	NRagged	275.11	66.68	66.68	4.98	61	>sp|P59071|PA2B8_DABRR Basic phospholipase A2 VRV-PL-VIIIa OS=Daboia russelii PE=1 SV=1	1449	P1OK20151004_SK_RP1Trp16H.13172.13172.2 File:"P1OK20151004_SK_RP1Trp16H.raw", NativeID:"controllerType=0 controllerNumber=1 scan=13172"	13172	44.0442
06384:2	1	-.SLLEFGK.M	SLLEFGK			397.226	2	793.444	793.445	0	-1.4	1	7	NRagged	277.04	68.73	68.73	4.98	61	>sp|P59071|PA2B8_DABRR Basic phospholipase A2 VRV-PL-VIIIa OS=Daboia russelii PE=1 SV=1	1449	P1OK20151004_SK_RP1Trp16H.13260.13260.2 File:"P1OK20151004_SK_RP1Trp16H.raw", NativeID:"controllerType=0 controllerNumber=1 scan=13260"	13260	44.3056
06278:2	1	-.SLLEFGK.M	SLLEFGK			397.226	2	793.445	793.445	0	-0.9	1	7	NRagged	278.69	72.64	72.64	4.72	61	>sp|P59071|PA2B8_DABRR Basic phospholipase A2 VRV-PL-VIIIa OS=Daboia russelii PE=1 SV=1	1449	P1OK20151004_SK_RP1Trp16H.13091.13091.2 File:"P1OK20151004_SK_RP1Trp16H.raw", NativeID:"controllerType=0 controllerNumber=1 scan=13091"	13091	43.7871
05892:2	1	-.SLLEFGK.M	SLLEFGK			397.226	2	793.445	793.445	0	-0.6	1	7	NRagged	289.68	75.87	75.87	5.79	61	>sp|P59071|PA2B8_DABRR Basic phospholipase A2 VRV-PL-VIIIa OS=Daboia russelii PE=1 SV=1	1449	P1OK20151004_SK_RP1Trp16H.12496.12496.2 File:"P1OK20151004_SK_RP1Trp16H.raw", NativeID:"controllerType=0 controllerNumber=1 scan=12496"	12496	41.9937
05596:2	1	-.SLLEFGK.M	SLLEFGK			397.226	2	793.445	793.445	0	-0.5	1	7	NRagged	292.99	75.73	75.73	4.9	61	>sp|P59071|PA2B8_DABRR Basic phospholipase A2 VRV-PL-VIIIa OS=Daboia russelii PE=1 SV=1	1449	P1OK20151004_SK_RP1Trp16H.12008.12008.2 File:"P1OK20151004_SK_RP1Trp16H.raw", NativeID:"controllerType=0 controllerNumber=1 scan=12008"	12008	40.4608
05538:2	1	-.SLLEFGK.M	SLLEFGK			397.226	2	793.445	793.445	0	-1.1	1	7	NRagged	294.9	76.88	76.88	4.69	61	>sp|P59071|PA2B8_DABRR Basic phospholipase A2 VRV-PL-VIIIa OS=Daboia russelii PE=1 SV=1	1449	P1OK20151004_SK_RP1Trp16H.11921.11921.2 File:"P1OK20151004_SK_RP1Trp16H.raw", NativeID:"controllerType=0 controllerNumber=1 scan=11921"	11921	40.2029
06072:2	1	-.SLLEFGK.M	SLLEFGK			397.226	2	793.444	793.445	0	-1.5	1	7	NRagged	295.78	73.53	73.53	4.42	61	>sp|P59071|PA2B8_DABRR Basic phospholipase A2 VRV-PL-VIIIa OS=Daboia russelii PE=1 SV=1	1449	P1OK20151004_SK_RP1Trp16H.12814.12814.2 File:"P1OK20151004_SK_RP1Trp16H.raw", NativeID:"controllerType=0 controllerNumber=1 scan=12814"	12814	43.0229
06037:2	1	-.SLLEFGK.M	SLLEFGK			397.226	2	793.445	793.445	0	-1	1	7	NRagged	296.35	75.45	75.45	4.9	61	>sp|P59071|PA2B8_DABRR Basic phospholipase A2 VRV-PL-VIIIa OS=Daboia russelii PE=1 SV=1	1449	P1OK20151004_SK_RP1Trp16H.12739.12739.2 File:"P1OK20151004_SK_RP1Trp16H.raw", NativeID:"controllerType=0 controllerNumber=1 scan=12739"	12739	42.7629
05939:2	1	-.SLLEFGK.M	SLLEFGK			397.226	2	793.444	793.445	0	-1.3	1	7	NRagged	297.97	76.64	76.64	4.59	61	>sp|P59071|PA2B8_DABRR Basic phospholipase A2 VRV-PL-VIIIa OS=Daboia russelii PE=1 SV=1	1449	P1OK20151004_SK_RP1Trp16H.12575.12575.2 File:"P1OK20151004_SK_RP1Trp16H.raw", NativeID:"controllerType=0 controllerNumber=1 scan=12575"	12575	42.2476
05740:2	1	-.SLLEFGK.M	SLLEFGK			397.226	2	793.445	793.445	0	-0.9	1	7	NRagged	299.4	80.45	80.45	5.52	61	>sp|P59071|PA2B8_DABRR Basic phospholipase A2 VRV-PL-VIIIa OS=Daboia russelii PE=1 SV=1	1449	P1OK20151004_SK_RP1Trp16H.12248.12248.2 File:"P1OK20151004_SK_RP1Trp16H.raw", NativeID:"controllerType=0 controllerNumber=1 scan=12248"	12248	41.2281
04926:2	1	-.SLLEFGK.M	SLLEFGK			397.226	2	793.445	793.445	0	-0.4	1	7	NRagged	302.81	78.84	78.84	4.69	61	>sp|P59071|PA2B8_DABRR Basic phospholipase A2 VRV-PL-VIIIa OS=Daboia russelii PE=1 SV=1	1449	P1OK20151004_SK_RP1Trp16H.10981.10981.2 File:"P1OK20151004_SK_RP1Trp16H.raw", NativeID:"controllerType=0 controllerNumber=1 scan=10981"	10981	37.3842
05422:2	1	-.SLLEFGK.M	SLLEFGK			397.226	2	793.444	793.445	0	-1.2	1	7	NRagged	303.55	77.82	77.82	5.17	61	>sp|P59071|PA2B8_DABRR Basic phospholipase A2 VRV-PL-VIIIa OS=Daboia russelii PE=1 SV=1	1449	P1OK20151004_SK_RP1Trp16H.11746.11746.2 File:"P1OK20151004_SK_RP1Trp16H.raw", NativeID:"controllerType=0 controllerNumber=1 scan=11746"	11746	39.6842
05785:2	1	-.SLLEFGK.M	SLLEFGK			397.226	2	793.444	793.445	0	-1.2	1	7	NRagged	304.15	76.86	76.86	5.17	61	>sp|P59071|PA2B8_DABRR Basic phospholipase A2 VRV-PL-VIIIa OS=Daboia russelii PE=1 SV=1	1449	P1OK20151004_SK_RP1Trp16H.12327.12327.2 File:"P1OK20151004_SK_RP1Trp16H.raw", NativeID:"controllerType=0 controllerNumber=1 scan=12327"	12327	41.479
05645:2	1	-.SLLEFGK.M	SLLEFGK			397.226	2	793.444	793.445	0	-1.4	1	7	NRagged	305.75	77.23	77.23	5.17	61	>sp|P59071|PA2B8_DABRR Basic phospholipase A2 VRV-PL-VIIIa OS=Daboia russelii PE=1 SV=1	1449	P1OK20151004_SK_RP1Trp16H.12089.12089.2 File:"P1OK20151004_SK_RP1Trp16H.raw", NativeID:"controllerType=0 controllerNumber=1 scan=12089"	12089	40.7187
05836:2	1	-.SLLEFGK.M	SLLEFGK			397.226	2	793.444	793.445	0	-1.3	1	7	NRagged	306.09	78.44	78.44	5.43	61	>sp|P59071|PA2B8_DABRR Basic phospholipase A2 VRV-PL-VIIIa OS=Daboia russelii PE=1 SV=1	1449	P1OK20151004_SK_RP1Trp16H.12411.12411.2 File:"P1OK20151004_SK_RP1Trp16H.raw", NativeID:"controllerType=0 controllerNumber=1 scan=12411"	12411	41.74
06204:2	1	-.SLLEFGK.M	SLLEFGK			397.226	2	793.444	793.445	0	-1.6	1	7	NRagged	306.88	65.17	65.17	4.42	61	>sp|P59071|PA2B8_DABRR Basic phospholipase A2 VRV-PL-VIIIa OS=Daboia russelii PE=1 SV=1	1449	P1OK20151004_SK_RP1Trp16H.12996.12996.2 File:"P1OK20151004_SK_RP1Trp16H.raw", NativeID:"controllerType=0 controllerNumber=1 scan=12996"	12996	43.5343
05202:2	1	-.SLLEFGK.M	SLLEFGK			397.226	2	793.445	793.445	0	-0.4	1	7	NRagged	307.5	77.49	77.49	5.52	61	>sp|P59071|PA2B8_DABRR Basic phospholipase A2 VRV-PL-VIIIa OS=Daboia russelii PE=1 SV=1	1449	P1OK20151004_SK_RP1Trp16H.11407.11407.2 File:"P1OK20151004_SK_RP1Trp16H.raw", NativeID:"controllerType=0 controllerNumber=1 scan=11407"	11407	38.6671
05031:2	1	-.SLLEFGK.M	SLLEFGK			397.226	2	793.445	793.445	0	-0.3	1	7	NRagged	323.16	70.29	70.29	5.78	61	>sp|P59071|PA2B8_DABRR Basic phospholipase A2 VRV-PL-VIIIa OS=Daboia russelii PE=1 SV=1	1449	P1OK20151004_SK_RP1Trp16H.11148.11148.2 File:"P1OK20151004_SK_RP1Trp16H.raw", NativeID:"controllerType=0 controllerNumber=1 scan=11148"	11148	37.8949
05694:2	1	-.SLLEFGK.M	SLLEFGK			397.226	2	793.445	793.445	0	-1.1	1	7	NRagged	325.28	69.74	69.74	4.91	61	>sp|P59071|PA2B8_DABRR Basic phospholipase A2 VRV-PL-VIIIa OS=Daboia russelii PE=1 SV=1	1449	P1OK20151004_SK_RP1Trp16H.12170.12170.2 File:"P1OK20151004_SK_RP1Trp16H.raw", NativeID:"controllerType=0 controllerNumber=1 scan=12170"	12170	40.9757
05261:2	1	-.SLLEFGK.M	SLLEFGK			397.226	2	793.444	793.445	0	-1.7	1	7	NRagged	326.73	70.04	70.04	4.6	61	>sp|P59071|PA2B8_DABRR Basic phospholipase A2 VRV-PL-VIIIa OS=Daboia russelii PE=1 SV=1	1449	P1OK20151004_SK_RP1Trp16H.11495.11495.2 File:"P1OK20151004_SK_RP1Trp16H.raw", NativeID:"controllerType=0 controllerNumber=1 scan=11495"	11495	38.9258
06132:2	1	-.SLLEFGK.M	SLLEFGK			397.226	2	793.444	793.445	0	-1.1	1	7	NRagged	326.76	69.36	69.36	4.6	61	>sp|P59071|PA2B8_DABRR Basic phospholipase A2 VRV-PL-VIIIa OS=Daboia russelii PE=1 SV=1	1449	P1OK20151004_SK_RP1Trp16H.12902.12902.2 File:"P1OK20151004_SK_RP1Trp16H.raw", NativeID:"controllerType=0 controllerNumber=1 scan=12902"	12902	43.2808
05079:2	1	-.SLLEFGK.M	SLLEFGK			397.226	2	793.445	793.445	0	-0.7	1	7	NRagged	331.28	67.44	67.44	5.78	61	>sp|P59071|PA2B8_DABRR Basic phospholipase A2 VRV-PL-VIIIa OS=Daboia russelii PE=1 SV=1	1449	P1OK20151004_SK_RP1Trp16H.11228.11228.2 File:"P1OK20151004_SK_RP1Trp16H.raw", NativeID:"controllerType=0 controllerNumber=1 scan=11228"	11228	38.1476
05150:2	1	-.SLLEFGK.M	SLLEFGK			397.226	2	793.445	793.445	0	-0.3	1	7	NRagged	331.32	68.87	68.87	6.05	61	>sp|P59071|PA2B8_DABRR Basic phospholipase A2 VRV-PL-VIIIa OS=Daboia russelii PE=1 SV=1	1449	P1OK20151004_SK_RP1Trp16H.11323.11323.2 File:"P1OK20151004_SK_RP1Trp16H.raw", NativeID:"controllerType=0 controllerNumber=1 scan=11323"	11323	38.4062
04747:2	1	-.SLLEFGK.M	SLLEFGK			397.226	2	793.445	793.445	0	-1	1	7	NRagged	333.16	69.94	69.94	5.78	61	>sp|P59071|PA2B8_DABRR Basic phospholipase A2 VRV-PL-VIIIa OS=Daboia russelii PE=1 SV=1	1449	P1OK20151004_SK_RP1Trp16H.10719.10719.2 File:"P1OK20151004_SK_RP1Trp16H.raw", NativeID:"controllerType=0 controllerNumber=1 scan=10719"	10719	36.618
05479:2	1	-.SLLEFGK.M	SLLEFGK			397.226	2	793.445	793.445	0	-0.7	1	7	NRagged	334.75	67.98	67.98	6.05	61	>sp|P59071|PA2B8_DABRR Basic phospholipase A2 VRV-PL-VIIIa OS=Daboia russelii PE=1 SV=1	1449	P1OK20151004_SK_RP1Trp16H.11832.11832.2 File:"P1OK20151004_SK_RP1Trp16H.raw", NativeID:"controllerType=0 controllerNumber=1 scan=11832"	11832	39.9416
04983:2	1	-.SLLEFGK.M	SLLEFGK			397.226	2	793.445	793.445	0	-0.2	1	7	NRagged	335.37	69.22	69.22	5.78	61	>sp|P59071|PA2B8_DABRR Basic phospholipase A2 VRV-PL-VIIIa OS=Daboia russelii PE=1 SV=1	1449	P1OK20151004_SK_RP1Trp16H.11067.11067.2 File:"P1OK20151004_SK_RP1Trp16H.raw", NativeID:"controllerType=0 controllerNumber=1 scan=11067"	11067	37.6395
05365:2	1	-.SLLEFGK.M	SLLEFGK			397.226	2	793.445	793.445	0	-0.7	1	7	NRagged	335.48	68.72	68.72	4.91	61	>sp|P59071|PA2B8_DABRR Basic phospholipase A2 VRV-PL-VIIIa OS=Daboia russelii PE=1 SV=1	1449	P1OK20151004_SK_RP1Trp16H.11660.11660.2 File:"P1OK20151004_SK_RP1Trp16H.raw", NativeID:"controllerType=0 controllerNumber=1 scan=11660"	11660	39.4314
04284:2	1	-.SLLEFGK.M	SLLEFGK			397.226	2	793.445	793.445	0	-0.2	1	7	NRagged	340.43	59.92	59.92	5.78	61	>sp|P59071|PA2B8_DABRR Basic phospholipase A2 VRV-PL-VIIIa OS=Daboia russelii PE=1 SV=1	1449	P1OK20151004_SK_RP1Trp16H.10026.10026.2 File:"P1OK20151004_SK_RP1Trp16H.raw", NativeID:"controllerType=0 controllerNumber=1 scan=10026"	10026	34.564
04873:2	1	-.SLLEFGK.M	SLLEFGK			397.226	2	793.445	793.445	0	0	1	7	NRagged	341	61.09	61.09	5.13	61	>sp|P59071|PA2B8_DABRR Basic phospholipase A2 VRV-PL-VIIIa OS=Daboia russelii PE=1 SV=1	1449	P1OK20151004_SK_RP1Trp16H.10896.10896.2 File:"P1OK20151004_SK_RP1Trp16H.raw", NativeID:"controllerType=0 controllerNumber=1 scan=10896"	10896	37.1257
04577:2	1	-.SLLEFGK.M	SLLEFGK			397.226	2	793.444	793.445	0	-1.5	1	7	NRagged	342.57	62.01	62.01	4.8	61	>sp|P59071|PA2B8_DABRR Basic phospholipase A2 VRV-PL-VIIIa OS=Daboia russelii PE=1 SV=1	1449	P1OK20151004_SK_RP1Trp16H.10462.10462.2 File:"P1OK20151004_SK_RP1Trp16H.raw", NativeID:"controllerType=0 controllerNumber=1 scan=10462"	10462	35.8536
04642:2	1	-.SLLEFGK.M	SLLEFGK			397.226	2	793.445	793.445	0	-0.9	1	7	NRagged	345.88	62.15	62.15	5.78	61	>sp|P59071|PA2B8_DABRR Basic phospholipase A2 VRV-PL-VIIIa OS=Daboia russelii PE=1 SV=1	1449	P1OK20151004_SK_RP1Trp16H.10553.10553.2 File:"P1OK20151004_SK_RP1Trp16H.raw", NativeID:"controllerType=0 controllerNumber=1 scan=10553"	10553	36.1114
04808:2	1	-.SLLEFGK.M	SLLEFGK			397.226	2	793.445	793.445	0	-0.5	1	7	NRagged	352.44	63.05	63.05	5.78	61	>sp|P59071|PA2B8_DABRR Basic phospholipase A2 VRV-PL-VIIIa OS=Daboia russelii PE=1 SV=1	1449	P1OK20151004_SK_RP1Trp16H.10806.10806.2 File:"P1OK20151004_SK_RP1Trp16H.raw", NativeID:"controllerType=0 controllerNumber=1 scan=10806"	10806	36.87
05312:2	1	-.SLLEFGK.M	SLLEFGK			397.226	2	793.445	793.445	0	-0.7	1	7	NRagged	354.61	59.16	59.16	5.78	61	>sp|P59071|PA2B8_DABRR Basic phospholipase A2 VRV-PL-VIIIa OS=Daboia russelii PE=1 SV=1	1449	P1OK20151004_SK_RP1Trp16H.11576.11576.2 File:"P1OK20151004_SK_RP1Trp16H.raw", NativeID:"controllerType=0 controllerNumber=1 scan=11576"	11576	39.1776
04339:2	1	-.SLLEFGK.M	SLLEFGK			397.226	2	793.445	793.445	0	-0.2	1	7	NRagged	357.06	53.15	53.15	5.13	61	>sp|P59071|PA2B8_DABRR Basic phospholipase A2 VRV-PL-VIIIa OS=Daboia russelii PE=1 SV=1	1449	P1OK20151004_SK_RP1Trp16H.10113.10113.2 File:"P1OK20151004_SK_RP1Trp16H.raw", NativeID:"controllerType=0 controllerNumber=1 scan=10113"	10113	34.8294
04518:2	1	-.SLLEFGK.M	SLLEFGK			397.226	2	793.445	793.445	0	0	1	7	NRagged	361.66	52.68	52.68	4.99	61	>sp|P59071|PA2B8_DABRR Basic phospholipase A2 VRV-PL-VIIIa OS=Daboia russelii PE=1 SV=1	1449	P1OK20151004_SK_RP1Trp16H.10375.10375.2 File:"P1OK20151004_SK_RP1Trp16H.raw", NativeID:"controllerType=0 controllerNumber=1 scan=10375"	10375	35.6011
04262:2	1	-.SLLEFGK.M	SLLEFGK			397.226	2	793.445	793.445	0	-0.8	1	7	NRagged	362.2	53.3	53.3	4.99	61	>sp|P59071|PA2B8_DABRR Basic phospholipase A2 VRV-PL-VIIIa OS=Daboia russelii PE=1 SV=1	1449	P1OK20151004_SK_RP1Trp16H.9957.9957.2 File:"P1OK20151004_SK_RP1Trp16H.raw", NativeID:"controllerType=0 controllerNumber=1 scan=9957"	9957	34.3093
04689:2	1	-.SLLEFGK.M	SLLEFGK			397.226	2	793.444	793.445	0	-1.1	1	7	NRagged	366.9	53.77	53.77	5.27	61	>sp|P59071|PA2B8_DABRR Basic phospholipase A2 VRV-PL-VIIIa OS=Daboia russelii PE=1 SV=1	1449	P1OK20151004_SK_RP1Trp16H.10633.10633.2 File:"P1OK20151004_SK_RP1Trp16H.raw", NativeID:"controllerType=0 controllerNumber=1 scan=10633"	10633	36.3627
04398:2	1	-.SLLEFGK.M	SLLEFGK			397.226	2	793.445	793.445	0	-0.4	1	7	NRagged	389.31	73.72	73.72	4.99	61	>sp|P59071|PA2B8_DABRR Basic phospholipase A2 VRV-PL-VIIIa OS=Daboia russelii PE=1 SV=1	1449	P1OK20151004_SK_RP1Trp16H.10200.10200.2 File:"P1OK20151004_SK_RP1Trp16H.raw", NativeID:"controllerType=0 controllerNumber=1 scan=10200"	10200	35.0855
04454:2	1	-.SLLEFGK.M	SLLEFGK			397.226	2	793.445	793.445	0	-0.7	1	7	NRagged	389.58	53.82	53.82	5.63	61	>sp|P59071|PA2B8_DABRR Basic phospholipase A2 VRV-PL-VIIIa OS=Daboia russelii PE=1 SV=1	1449	P1OK20151004_SK_RP1Trp16H.10286.10286.2 File:"P1OK20151004_SK_RP1Trp16H.raw", NativeID:"controllerType=0 controllerNumber=1 scan=10286"	10286	35.3456
02529:2	1	K.MILEETGK.L	MILEETGK			460.741	2	920.474	920.476	0	-2	8	15	Specific	434.24	32.58	32.58	5.08	61	>sp|P59071|PA2B8_DABRR Basic phospholipase A2 VRV-PL-VIIIa OS=Daboia russelii PE=1 SV=1	1449	P1OK20151004_SK_RP1Trp16H.7732.7732.2 File:"P1OK20151004_SK_RP1Trp16H.raw", NativeID:"controllerType=0 controllerNumber=1 scan=7732"	7732	28.4509
02080:2	1	K.MILEETGK.L	MILEETGK			460.741	2	920.476	920.476	0	0.1	8	15	Specific	446.07	39.14	39.14	5.3	61	>sp|P59071|PA2B8_DABRR Basic phospholipase A2 VRV-PL-VIIIa OS=Daboia russelii PE=1 SV=1	1449	P1OK20151004_SK_RP1Trp16H.7200.7200.2 File:"P1OK20151004_SK_RP1Trp16H.raw", NativeID:"controllerType=0 controllerNumber=1 scan=7200"	7200	27.1392
02437:2	1	K.MILEETGK.L	MILEETGK			460.741	2	920.474	920.476	0	-1.7	8	15	Specific	457.02	40.15	40.15	4.96	61	>sp|P59071|PA2B8_DABRR Basic phospholipase A2 VRV-PL-VIIIa OS=Daboia russelii PE=1 SV=1	1449	P1OK20151004_SK_RP1Trp16H.7623.7623.2 File:"P1OK20151004_SK_RP1Trp16H.raw", NativeID:"controllerType=0 controllerNumber=1 scan=7623"	7623	28.181
02360:2	1	K.MILEETGK.L	MILEETGK			460.741	2	920.474	920.476	0	-1.4	8	15	Specific	457.42	39.65	39.65	4.96	61	>sp|P59071|PA2B8_DABRR Basic phospholipase A2 VRV-PL-VIIIa OS=Daboia russelii PE=1 SV=1	1449	P1OK20151004_SK_RP1Trp16H.7522.7522.2 File:"P1OK20151004_SK_RP1Trp16H.raw", NativeID:"controllerType=0 controllerNumber=1 scan=7522"	7522	27.9156
02267:2	1	K.MILEETGK.L	MILEETGK			460.741	2	920.475	920.476	0	-0.4	8	15	Specific	469.24	39.36	39.36	5.05	61	>sp|P59071|PA2B8_DABRR Basic phospholipase A2 VRV-PL-VIIIa OS=Daboia russelii PE=1 SV=1	1449	P1OK20151004_SK_RP1Trp16H.7416.7416.2 File:"P1OK20151004_SK_RP1Trp16H.raw", NativeID:"controllerType=0 controllerNumber=1 scan=7416"	7416	27.6611
02178:2	1	K.MILEETGK.L	MILEETGK			460.742	2	920.476	920.476	0	0.2	8	15	Specific	469.87	40.79	40.79	5.3	61	>sp|P59071|PA2B8_DABRR Basic phospholipase A2 VRV-PL-VIIIa OS=Daboia russelii PE=1 SV=1	1449	P1OK20151004_SK_RP1Trp16H.7311.7311.2 File:"P1OK20151004_SK_RP1Trp16H.raw", NativeID:"controllerType=0 controllerNumber=1 scan=7311"	7311	27.4069
02020:2	1	K.MILEETGK.L	MILEETGK			460.741	2	920.475	920.476	0	-0.8	8	15	Specific	470.62	40.85	40.85	5.38	61	>sp|P59071|PA2B8_DABRR Basic phospholipase A2 VRV-PL-VIIIa OS=Daboia russelii PE=1 SV=1	1449	P1OK20151004_SK_RP1Trp16H.7111.7111.2 File:"P1OK20151004_SK_RP1Trp16H.raw", NativeID:"controllerType=0 controllerNumber=1 scan=7111"	7111	26.8784
06032:2	1	K.M[+15.995]ILEETGK.L	MILEETGK		M[+16]	468.738	2	936.469	936.471	0	-1.3	8	15	Specific	15.72	12.36	12.36	1.87	61	>sp|P59071|PA2B8_DABRR Basic phospholipase A2 VRV-PL-VIIIa OS=Daboia russelii PE=1 SV=1	1449	P1OK20151004_SK_RP1Trp16H.12733.12733.2 File:"P1OK20151004_SK_RP1Trp16H.raw", NativeID:"controllerType=0 controllerNumber=1 scan=12733"	12733	42.7484
05577:2	1	K.M[+15.995]ILEETGK.L	MILEETGK		M[+16]	468.738	2	936.47	936.471	0	-0.9	8	15	Specific	29.62	15.32	15.32	2.1	61	>sp|P59071|PA2B8_DABRR Basic phospholipase A2 VRV-PL-VIIIa OS=Daboia russelii PE=1 SV=1	1449	P1OK20151004_SK_RP1Trp16H.11980.11980.2 File:"P1OK20151004_SK_RP1Trp16H.raw", NativeID:"controllerType=0 controllerNumber=1 scan=11980"	11980	40.3798
05928:2	1	K.M[+15.995]ILEETGK.L	MILEETGK		M[+16]	468.738	2	936.47	936.471	0	-1.2	8	15	Specific	53.68	19.35	19.35	2.39	61	>sp|P59071|PA2B8_DABRR Basic phospholipase A2 VRV-PL-VIIIa OS=Daboia russelii PE=1 SV=1	1449	P1OK20151004_SK_RP1Trp16H.12549.12549.2 File:"P1OK20151004_SK_RP1Trp16H.raw", NativeID:"controllerType=0 controllerNumber=1 scan=12549"	12549	42.1538
04906:2	1	K.M[+15.995]ILEETGK.L	MILEETGK		M[+16]	468.739	2	936.47	936.471	0	-0.9	8	15	Specific	75.08	14.64	14.64	2.61	61	>sp|P59071|PA2B8_DABRR Basic phospholipase A2 VRV-PL-VIIIa OS=Daboia russelii PE=1 SV=1	1449	P1OK20151004_SK_RP1Trp16H.10940.10940.2 File:"P1OK20151004_SK_RP1Trp16H.raw", NativeID:"controllerType=0 controllerNumber=1 scan=10940"	10940	37.2428
05019:2	1	K.M[+15.995]ILEETGK.L	MILEETGK		M[+16]	468.739	2	936.471	936.471	0	0.7	8	15	Specific	77.97	29.83	29.83	2.07	61	>sp|P59071|PA2B8_DABRR Basic phospholipase A2 VRV-PL-VIIIa OS=Daboia russelii PE=1 SV=1	1449	P1OK20151004_SK_RP1Trp16H.11125.11125.2 File:"P1OK20151004_SK_RP1Trp16H.raw", NativeID:"controllerType=0 controllerNumber=1 scan=11125"	11125	37.8187
03130:2	1	K.M[+15.995]ILEETGK.L	MILEETGK		M[+16]	468.74	2	936.472	936.471	0	1.5	8	15	Specific	100.66	19.8	19.8	2.07	61	>sp|P59071|PA2B8_DABRR Basic phospholipase A2 VRV-PL-VIIIa OS=Daboia russelii PE=1 SV=1	1449	P1OK20151004_SK_RP1Trp16H.8456.8456.2 File:"P1OK20151004_SK_RP1Trp16H.raw", NativeID:"controllerType=0 controllerNumber=1 scan=8456"	8456	30.2518
04040:2	1	K.M[+15.995]ILEETGK.L	MILEETGK		M[+16]	468.739	2	936.471	936.471	0	-0.1	8	15	Specific	106.29	19.8	19.8	3.11	61	>sp|P59071|PA2B8_DABRR Basic phospholipase A2 VRV-PL-VIIIa OS=Daboia russelii PE=1 SV=1	1449	P1OK20151004_SK_RP1Trp16H.9613.9613.2 File:"P1OK20151004_SK_RP1Trp16H.raw", NativeID:"controllerType=0 controllerNumber=1 scan=9613"	9613	33.2662
03040:2	1	K.M[+15.995]ILEETGK.L	MILEETGK		M[+16]	468.738	2	936.468	936.471	0	-2.9	8	15	Specific	107.56	19.8	19.8	2.11	61	>sp|P59071|PA2B8_DABRR Basic phospholipase A2 VRV-PL-VIIIa OS=Daboia russelii PE=1 SV=1	1449	P1OK20151004_SK_RP1Trp16H.8347.8347.2 File:"P1OK20151004_SK_RP1Trp16H.raw", NativeID:"controllerType=0 controllerNumber=1 scan=8347"	8347	29.9851
05211:2	1	K.M[+15.995]ILEETGK.L	MILEETGK		M[+16]	468.74	2	936.472	936.471	0	1.2	8	15	Specific	109.56	19.8	19.8	2.07	61	>sp|P59071|PA2B8_DABRR Basic phospholipase A2 VRV-PL-VIIIa OS=Daboia russelii PE=1 SV=1	1449	P1OK20151004_SK_RP1Trp16H.11417.11417.2 File:"P1OK20151004_SK_RP1Trp16H.raw", NativeID:"controllerType=0 controllerNumber=1 scan=11417"	11417	38.6905
04503:2	1	K.M[+15.995]ILEETGK.L	MILEETGK		M[+16]	468.739	2	936.471	936.471	0	-0.1	8	15	Specific	111.45	19.8	19.8	3.11	61	>sp|P59071|PA2B8_DABRR Basic phospholipase A2 VRV-PL-VIIIa OS=Daboia russelii PE=1 SV=1	1449	P1OK20151004_SK_RP1Trp16H.10354.10354.2 File:"P1OK20151004_SK_RP1Trp16H.raw", NativeID:"controllerType=0 controllerNumber=1 scan=10354"	10354	35.5417
03729:2	1	K.M[+15.995]ILEETGK.L	MILEETGK		M[+16]	468.739	2	936.47	936.471	0	-0.3	8	15	Specific	112.97	19.8	19.8	2.88	61	>sp|P59071|PA2B8_DABRR Basic phospholipase A2 VRV-PL-VIIIa OS=Daboia russelii PE=1 SV=1	1449	P1OK20151004_SK_RP1Trp16H.9200.9200.2 File:"P1OK20151004_SK_RP1Trp16H.raw", NativeID:"controllerType=0 controllerNumber=1 scan=9200"	9200	32.1521
03886:2	1	K.M[+15.995]ILEETGK.L	MILEETGK		M[+16]	468.739	2	936.471	936.471	0	0.5	8	15	Specific	120.03	19.34	19.34	3.11	61	>sp|P59071|PA2B8_DABRR Basic phospholipase A2 VRV-PL-VIIIa OS=Daboia russelii PE=1 SV=1	1449	P1OK20151004_SK_RP1Trp16H.9400.9400.2 File:"P1OK20151004_SK_RP1Trp16H.raw", NativeID:"controllerType=0 controllerNumber=1 scan=9400"	9400	32.6713
03422:2	1	K.M[+15.995]ILEETGK.L	MILEETGK		M[+16]	468.74	2	936.472	936.471	0	1.5	8	15	Specific	129.12	19.8	19.8	2.11	61	>sp|P59071|PA2B8_DABRR Basic phospholipase A2 VRV-PL-VIIIa OS=Daboia russelii PE=1 SV=1	1449	P1OK20151004_SK_RP1Trp16H.8811.8811.2 File:"P1OK20151004_SK_RP1Trp16H.raw", NativeID:"controllerType=0 controllerNumber=1 scan=8811"	8811	31.1387
02556:2	1	K.M[+15.995]ILEETGK.L	MILEETGK		M[+16]	468.739	2	936.47	936.471	0	-0.7	8	15	Specific	138.93	19.8	19.8	3.11	61	>sp|P59071|PA2B8_DABRR Basic phospholipase A2 VRV-PL-VIIIa OS=Daboia russelii PE=1 SV=1	1449	P1OK20151004_SK_RP1Trp16H.7771.7771.2 File:"P1OK20151004_SK_RP1Trp16H.raw", NativeID:"controllerType=0 controllerNumber=1 scan=7771"	7771	28.5631
03224:2	1	K.M[+15.995]ILEETGK.L	MILEETGK		M[+16]	468.739	2	936.47	936.471	0	-0.3	8	15	Specific	145.25	48.33	48.33	4.14	61	>sp|P59071|PA2B8_DABRR Basic phospholipase A2 VRV-PL-VIIIa OS=Daboia russelii PE=1 SV=1	1449	P1OK20151004_SK_RP1Trp16H.8568.8568.2 File:"P1OK20151004_SK_RP1Trp16H.raw", NativeID:"controllerType=0 controllerNumber=1 scan=8568"	8568	30.5295
03812:2	1	K.M[+15.995]ILEETGK.L	MILEETGK		M[+16]	468.739	2	936.471	936.471	0	0.5	8	15	Specific	196.76	19.8	19.8	4.11	61	>sp|P59071|PA2B8_DABRR Basic phospholipase A2 VRV-PL-VIIIa OS=Daboia russelii PE=1 SV=1	1449	P1OK20151004_SK_RP1Trp16H.9304.9304.2 File:"P1OK20151004_SK_RP1Trp16H.raw", NativeID:"controllerType=0 controllerNumber=1 scan=9304"	9304	32.4162
02656:2	1	K.M[+15.995]ILEETGK.L	MILEETGK		M[+16]	468.739	2	936.471	936.471	0	0.5	8	15	Specific	203.41	19.8	19.8	4.21	61	>sp|P59071|PA2B8_DABRR Basic phospholipase A2 VRV-PL-VIIIa OS=Daboia russelii PE=1 SV=1	1449	P1OK20151004_SK_RP1Trp16H.7884.7884.2 File:"P1OK20151004_SK_RP1Trp16H.raw", NativeID:"controllerType=0 controllerNumber=1 scan=7884"	7884	28.8362
03312:2	1	K.M[+15.995]ILEETGK.L	MILEETGK		M[+16]	468.739	2	936.47	936.471	0	-0.5	8	15	Specific	203.61	19.8	19.8	4.21	61	>sp|P59071|PA2B8_DABRR Basic phospholipase A2 VRV-PL-VIIIa OS=Daboia russelii PE=1 SV=1	1449	P1OK20151004_SK_RP1Trp16H.8676.8676.2 File:"P1OK20151004_SK_RP1Trp16H.raw", NativeID:"controllerType=0 controllerNumber=1 scan=8676"	8676	30.7983
03966:2	1	K.M[+15.995]ILEETGK.L	MILEETGK		M[+16]	468.739	2	936.47	936.471	0	-0.4	8	15	Specific	204.21	19.8	19.8	4.21	61	>sp|P59071|PA2B8_DABRR Basic phospholipase A2 VRV-PL-VIIIa OS=Daboia russelii PE=1 SV=1	1449	P1OK20151004_SK_RP1Trp16H.9509.9509.2 File:"P1OK20151004_SK_RP1Trp16H.raw", NativeID:"controllerType=0 controllerNumber=1 scan=9509"	9509	32.9735
02768:2	1	K.M[+15.995]ILEETGK.L	MILEETGK		M[+16]	468.739	2	936.47	936.471	0	-0.4	8	15	Specific	245.19	19.8	19.8	4.94	61	>sp|P59071|PA2B8_DABRR Basic phospholipase A2 VRV-PL-VIIIa OS=Daboia russelii PE=1 SV=1	1449	P1OK20151004_SK_RP1Trp16H.8012.8012.2 File:"P1OK20151004_SK_RP1Trp16H.raw", NativeID:"controllerType=0 controllerNumber=1 scan=8012"	8012	29.1431
02460:2	1	K.M[+15.995]ILEETGK.L	MILEETGK		M[+16]	468.738	2	936.469	936.471	0	-1.6	8	15	Specific	268.55	19.8	19.8	5.23	61	>sp|P59071|PA2B8_DABRR Basic phospholipase A2 VRV-PL-VIIIa OS=Daboia russelii PE=1 SV=1	1449	P1OK20151004_SK_RP1Trp16H.7649.7649.2 File:"P1OK20151004_SK_RP1Trp16H.raw", NativeID:"controllerType=0 controllerNumber=1 scan=7649"	7649	28.2444
01140:2	1	K.M[+15.995]ILEETGK.L	MILEETGK		M[+16]	468.739	2	936.47	936.471	0	-0.4	8	15	Specific	275.02	47.75	47.75	6.33	61	>sp|P59071|PA2B8_DABRR Basic phospholipase A2 VRV-PL-VIIIa OS=Daboia russelii PE=1 SV=1	1449	P1OK20151004_SK_RP1Trp16H.5902.5902.2 File:"P1OK20151004_SK_RP1Trp16H.raw", NativeID:"controllerType=0 controllerNumber=1 scan=5902"	5902	23.5335
02195:2	1	K.M[+15.995]ILEETGK.L	MILEETGK		M[+16]	468.738	2	936.47	936.471	0	-1.3	8	15	Specific	307.33	19.8	19.8	5.42	61	>sp|P59071|PA2B8_DABRR Basic phospholipase A2 VRV-PL-VIIIa OS=Daboia russelii PE=1 SV=1	1449	P1OK20151004_SK_RP1Trp16H.7330.7330.2 File:"P1OK20151004_SK_RP1Trp16H.raw", NativeID:"controllerType=0 controllerNumber=1 scan=7330"	7330	27.4521
02096:2	1	K.M[+15.995]ILEETGK.L	MILEETGK		M[+16]	468.738	2	936.47	936.471	0	-1.1	8	15	Specific	366.64	31.38	31.38	5.88	61	>sp|P59071|PA2B8_DABRR Basic phospholipase A2 VRV-PL-VIIIa OS=Daboia russelii PE=1 SV=1	1449	P1OK20151004_SK_RP1Trp16H.7218.7218.2 File:"P1OK20151004_SK_RP1Trp16H.raw", NativeID:"controllerType=0 controllerNumber=1 scan=7218"	7218	27.1821
01260:2	1	K.M[+15.995]ILEETGK.L	MILEETGK		M[+16]	468.739	2	936.471	936.471	0	0.7	8	15	Specific	455.3	40.82	40.82	6.03	61	>sp|P59071|PA2B8_DABRR Basic phospholipase A2 VRV-PL-VIIIa OS=Daboia russelii PE=1 SV=1	1449	P1OK20151004_SK_RP1Trp16H.6081.6081.2 File:"P1OK20151004_SK_RP1Trp16H.raw", NativeID:"controllerType=0 controllerNumber=1 scan=6081"	6081	24.0541
01678:2	1	K.M[+15.995]ILEETGK.L	MILEETGK		M[+16]	468.738	2	936.47	936.471	0	-1.3	8	15	Specific	457.3	36.13	36.13	5.67	61	>sp|P59071|PA2B8_DABRR Basic phospholipase A2 VRV-PL-VIIIa OS=Daboia russelii PE=1 SV=1	1449	P1OK20151004_SK_RP1Trp16H.6650.6650.2 File:"P1OK20151004_SK_RP1Trp16H.raw", NativeID:"controllerType=0 controllerNumber=1 scan=6650"	6650	25.6171
02028:2	1	K.M[+15.995]ILEETGK.L	MILEETGK		M[+16]	468.738	2	936.469	936.471	0	-1.7	8	15	Specific	467.37	43.07	43.07	5.67	61	>sp|P59071|PA2B8_DABRR Basic phospholipase A2 VRV-PL-VIIIa OS=Daboia russelii PE=1 SV=1	1449	P1OK20151004_SK_RP1Trp16H.7122.7122.2 File:"P1OK20151004_SK_RP1Trp16H.raw", NativeID:"controllerType=0 controllerNumber=1 scan=7122"	7122	26.9085
01611:2	1	K.M[+15.995]ILEETGK.L	MILEETGK		M[+16]	468.739	2	936.47	936.471	0	-0.4	8	15	Specific	472.64	34.3	34.3	5.38	61	>sp|P59071|PA2B8_DABRR Basic phospholipase A2 VRV-PL-VIIIa OS=Daboia russelii PE=1 SV=1	1449	P1OK20151004_SK_RP1Trp16H.6557.6557.2 File:"P1OK20151004_SK_RP1Trp16H.raw", NativeID:"controllerType=0 controllerNumber=1 scan=6557"	6557	25.3587
01473:2	1	K.M[+15.995]ILEETGK.L	MILEETGK		M[+16]	468.739	2	936.47	936.471	0	-0.8	8	15	Specific	475.2	36.26	36.26	5.3	61	>sp|P59071|PA2B8_DABRR Basic phospholipase A2 VRV-PL-VIIIa OS=Daboia russelii PE=1 SV=1	1449	P1OK20151004_SK_RP1Trp16H.6370.6370.2 File:"P1OK20151004_SK_RP1Trp16H.raw", NativeID:"controllerType=0 controllerNumber=1 scan=6370"	6370	24.8449
01399:2	1	K.M[+15.995]ILEETGK.L	MILEETGK		M[+16]	468.739	2	936.47	936.471	0	-0.8	8	15	Specific	479.11	34.13	34.13	5.38	61	>sp|P59071|PA2B8_DABRR Basic phospholipase A2 VRV-PL-VIIIa OS=Daboia russelii PE=1 SV=1	1449	P1OK20151004_SK_RP1Trp16H.6272.6272.2 File:"P1OK20151004_SK_RP1Trp16H.raw", NativeID:"controllerType=0 controllerNumber=1 scan=6272"	6272	24.5853
01954:2	1	K.M[+15.995]ILEETGK.L	MILEETGK		M[+16]	468.738	2	936.47	936.471	0	-1.1	8	15	Specific	479.92	40.62	40.62	5.67	61	>sp|P59071|PA2B8_DABRR Basic phospholipase A2 VRV-PL-VIIIa OS=Daboia russelii PE=1 SV=1	1449	P1OK20151004_SK_RP1Trp16H.7025.7025.2 File:"P1OK20151004_SK_RP1Trp16H.raw", NativeID:"controllerType=0 controllerNumber=1 scan=7025"	7025	26.6511
01738:2	1	K.M[+15.995]ILEETGK.L	MILEETGK		M[+16]	468.738	2	936.47	936.471	0	-1	8	15	Specific	479.93	34.18	34.18	6.03	61	>sp|P59071|PA2B8_DABRR Basic phospholipase A2 VRV-PL-VIIIa OS=Daboia russelii PE=1 SV=1	1449	P1OK20151004_SK_RP1Trp16H.6738.6738.2 File:"P1OK20151004_SK_RP1Trp16H.raw", NativeID:"controllerType=0 controllerNumber=1 scan=6738"	6738	25.8733
01325:2	1	K.M[+15.995]ILEETGK.L	MILEETGK		M[+16]	468.738	2	936.47	936.471	0	-1	8	15	Specific	482.88	33.97	33.97	6.2	61	>sp|P59071|PA2B8_DABRR Basic phospholipase A2 VRV-PL-VIIIa OS=Daboia russelii PE=1 SV=1	1449	P1OK20151004_SK_RP1Trp16H.6171.6171.2 File:"P1OK20151004_SK_RP1Trp16H.raw", NativeID:"controllerType=0 controllerNumber=1 scan=6171"	6171	24.3089
01202:2	1	K.M[+15.995]ILEETGK.L	MILEETGK		M[+16]	468.739	2	936.47	936.471	0	-0.7	8	15	Specific	490.57	41.5	41.5	6.2	61	>sp|P59071|PA2B8_DABRR Basic phospholipase A2 VRV-PL-VIIIa OS=Daboia russelii PE=1 SV=1	1449	P1OK20151004_SK_RP1Trp16H.5993.5993.2 File:"P1OK20151004_SK_RP1Trp16H.raw", NativeID:"controllerType=0 controllerNumber=1 scan=5993"	5993	23.796
01540:2	1	K.M[+15.995]ILEETGK.L	MILEETGK		M[+16]	468.739	2	936.471	936.471	0	0.5	8	15	Specific	497.17	36.36	36.36	6.2	61	>sp|P59071|PA2B8_DABRR Basic phospholipase A2 VRV-PL-VIIIa OS=Daboia russelii PE=1 SV=1	1449	P1OK20151004_SK_RP1Trp16H.6463.6463.2 File:"P1OK20151004_SK_RP1Trp16H.raw", NativeID:"controllerType=0 controllerNumber=1 scan=6463"	6463	25.1021
01875:2	1	K.M[+15.995]ILEETGK.L	MILEETGK		M[+16]	468.739	2	936.47	936.471	0	-0.2	8	15	Specific	504.95	40.78	40.78	6.2	61	>sp|P59071|PA2B8_DABRR Basic phospholipase A2 VRV-PL-VIIIa OS=Daboia russelii PE=1 SV=1	1449	P1OK20151004_SK_RP1Trp16H.6926.6926.2 File:"P1OK20151004_SK_RP1Trp16H.raw", NativeID:"controllerType=0 controllerNumber=1 scan=6926"	6926	26.3941
01806:2	1	K.M[+15.995]ILEETGK.L	MILEETGK		M[+16]	468.739	2	936.471	936.471	0	-0.1	8	15	Specific	506.51	38.73	38.73	5.54	61	>sp|P59071|PA2B8_DABRR Basic phospholipase A2 VRV-PL-VIIIa OS=Daboia russelii PE=1 SV=1	1449	P1OK20151004_SK_RP1Trp16H.6832.6832.2 File:"P1OK20151004_SK_RP1Trp16H.raw", NativeID:"controllerType=0 controllerNumber=1 scan=6832"	6832	26.1355
05898:2	1	K.LAIPSYSSYGC[+57.021]YC[+57.021]GWGGK.G	LAIPSYSSYGCYCGWGGK		C[+57]*2	1013.44	2	2025.88	2025.88	0	-1.7	16	33	Specific	153.36	153.36	153.36	5.79	61	>sp|P59071|PA2B8_DABRR Basic phospholipase A2 VRV-PL-VIIIa OS=Daboia russelii PE=1 SV=1	1449	P1OK20151004_SK_RP1Trp16H.12506.12506.2 File:"P1OK20151004_SK_RP1Trp16H.raw", NativeID:"controllerType=0 controllerNumber=1 scan=12506"	12506	42.0269
05843:2	1	K.LAIPSYSSYGC[+57.021]YC[+57.021]GWGGK.G	LAIPSYSSYGCYCGWGGK		C[+57]*2	1013.45	2	2025.89	2025.88	0	1.4	16	33	Specific	156.15	156.15	156.15	5.24	61	>sp|P59071|PA2B8_DABRR Basic phospholipase A2 VRV-PL-VIIIa OS=Daboia russelii PE=1 SV=1	1449	P1OK20151004_SK_RP1Trp16H.12421.12421.2 File:"P1OK20151004_SK_RP1Trp16H.raw", NativeID:"controllerType=0 controllerNumber=1 scan=12421"	12421	41.7692
05945:2	1	K.LAIPSYSSYGC[+57.021]YC[+57.021]GWGGK.G	LAIPSYSSYGCYCGWGGK		C[+57]*2	1013.44	2	2025.88	2025.88	0	-2.2	16	33	Specific	179.82	179.82	179.82	6.64	61	>sp|P59071|PA2B8_DABRR Basic phospholipase A2 VRV-PL-VIIIa OS=Daboia russelii PE=1 SV=1	1449	P1OK20151004_SK_RP1Trp16H.12585.12585.2 File:"P1OK20151004_SK_RP1Trp16H.raw", NativeID:"controllerType=0 controllerNumber=1 scan=12585"	12585	42.2803
05644:2	1	K.LAIPSYSSYGC[+57.021]YC[+57.021]GWGGK.G	LAIPSYSSYGCYCGWGGK		C[+57]*2	1013.45	2	2025.88	2025.88	0	0.6	16	33	Specific	217.63	217.63	217.63	7.15	61	>sp|P59071|PA2B8_DABRR Basic phospholipase A2 VRV-PL-VIIIa OS=Daboia russelii PE=1 SV=1	1449	P1OK20151004_SK_RP1Trp16H.12086.12086.2 File:"P1OK20151004_SK_RP1Trp16H.raw", NativeID:"controllerType=0 controllerNumber=1 scan=12086"	12086	40.7073
05349:2	1	K.LAIPSYSSYGC[+57.021]YC[+57.021]GWGGK.G	LAIPSYSSYGCYCGWGGK		C[+57]*2	1013.45	2	2025.88	2025.88	0	0.7	16	33	Specific	318.77	318.77	318.77	7.61	61	>sp|P59071|PA2B8_DABRR Basic phospholipase A2 VRV-PL-VIIIa OS=Daboia russelii PE=1 SV=1	1449	P1OK20151004_SK_RP1Trp16H.11638.11638.2 File:"P1OK20151004_SK_RP1Trp16H.raw", NativeID:"controllerType=0 controllerNumber=1 scan=11638"	11638	39.3709
05526:2	1	K.LAIPSYSSYGC[+57.021]YC[+57.021]GWGGK.G	LAIPSYSSYGCYCGWGGK		C[+57]*2	1013.45	2	2025.88	2025.88	0	0.5	16	33	Specific	390.9	390.9	390.9	9.43	61	>sp|P59071|PA2B8_DABRR Basic phospholipase A2 VRV-PL-VIIIa OS=Daboia russelii PE=1 SV=1	1449	P1OK20151004_SK_RP1Trp16H.11901.11901.2 File:"P1OK20151004_SK_RP1Trp16H.raw", NativeID:"controllerType=0 controllerNumber=1 scan=11901"	11901	40.1414
05471:2	1	K.LAIPSYSSYGC[+57.021]YC[+57.021]GWGGK.G	LAIPSYSSYGCYCGWGGK		C[+57]*2	1013.45	2	2025.89	2025.88	0	1.4	16	33	Specific	477.65	477.65	477.65	8.64	61	>sp|P59071|PA2B8_DABRR Basic phospholipase A2 VRV-PL-VIIIa OS=Daboia russelii PE=1 SV=1	1449	P1OK20151004_SK_RP1Trp16H.11816.11816.2 File:"P1OK20151004_SK_RP1Trp16H.raw", NativeID:"controllerType=0 controllerNumber=1 scan=11816"	11816	39.8853
05408:2	1	K.LAIPSYSSYGC[+57.021]YC[+57.021]GWGGK.G	LAIPSYSSYGCYCGWGGK		C[+57]*2	1013.45	2	2025.89	2025.88	0	0.9	16	33	Specific	555.67	555.67	555.67	8.9	61	>sp|P59071|PA2B8_DABRR Basic phospholipase A2 VRV-PL-VIIIa OS=Daboia russelii PE=1 SV=1	1449	P1OK20151004_SK_RP1Trp16H.11726.11726.2 File:"P1OK20151004_SK_RP1Trp16H.raw", NativeID:"controllerType=0 controllerNumber=1 scan=11726"	11726	39.6272
04473:3	1	K.LAIPSYSSYGC[+57.021]YC[+57.021]GWGGKGTPK.D	LAIPSYSSYGCYCGWGGKGTPK		C[+57]*2	803.702	3	2409.09	2409.1	0	-4.2	16	37	Specific	40.72	40.72	40.72	3.6	61	>sp|P59071|PA2B8_DABRR Basic phospholipase A2 VRV-PL-VIIIa OS=Daboia russelii PE=1 SV=1	1449	P1OK20151004_SK_RP1Trp16H.10310.10310.3 File:"P1OK20151004_SK_RP1Trp16H.raw", NativeID:"controllerType=0 controllerNumber=1 scan=10310"	10310	35.4105
04543:3	1	K.LAIPSYSSYGC[+57.021]YC[+57.021]GWGGKGTPK.D	LAIPSYSSYGCYCGWGGKGTPK		C[+57]*2	803.705	3	2409.1	2409.1	0	-0.5	16	37	Specific	744.73	744.73	744.73	13.19	61	>sp|P59071|PA2B8_DABRR Basic phospholipase A2 VRV-PL-VIIIa OS=Daboia russelii PE=1 SV=1	1449	P1OK20151004_SK_RP1Trp16H.10404.10404.3 File:"P1OK20151004_SK_RP1Trp16H.raw", NativeID:"controllerType=0 controllerNumber=1 scan=10404"	10404	35.67
02304:5	1	K.GTPKDATDRC[+57.021]C[+57.021]FVHDC[+57.021]C[+57.021]YGNLPDC[+57.021]NPK.S	GTPKDATDRCCFVHDCCYGNLPDCNPK		C[+57]*5	652.272	5	3257.33	3257.33	0	-0.7	34	60	Specific	14.32	14.32	14.32	3.25	61	>sp|P59071|PA2B8_DABRR Basic phospholipase A2 VRV-PL-VIIIa OS=Daboia russelii PE=1 SV=1	1449	P1OK20151004_SK_RP1Trp16H.7458.7458.5 File:"P1OK20151004_SK_RP1Trp16H.raw", NativeID:"controllerType=0 controllerNumber=1 scan=7458"	7458	27.7611
02233:4	1	K.GTPKDATDRC[+57.021]C[+57.021]FVHDC[+57.021]C[+57.021]YGNLPDC[+57.021]NPK.S	GTPKDATDRCCFVHDCCYGNLPDCNPK		C[+57]*5	815.089	4	3257.33	3257.33	0	0	34	60	Specific	247.09	247.09	247.09	6.05	61	>sp|P59071|PA2B8_DABRR Basic phospholipase A2 VRV-PL-VIIIa OS=Daboia russelii PE=1 SV=1	1449	P1OK20151004_SK_RP1Trp16H.7376.7376.4 File:"P1OK20151004_SK_RP1Trp16H.raw", NativeID:"controllerType=0 controllerNumber=1 scan=7376"	7376	27.5649
04976:4	1	K.DATDRC[+57.021]C[+57.021]FVHDC[+57.021]C[+57.021]YGNLPDC[+57.021]NPK.S	DATDRCCFVHDCCYGNLPDCNPK		C[+57]*5	719.286	4	2874.12	2874.12	0	1.8	38	60	Specific	9.37	9.37	9.37	4.08	61	>sp|P59071|PA2B8_DABRR Basic phospholipase A2 VRV-PL-VIIIa OS=Daboia russelii PE=1 SV=1	1449	P1OK20151004_SK_RP1Trp16H.11057.11057.4 File:"P1OK20151004_SK_RP1Trp16H.raw", NativeID:"controllerType=0 controllerNumber=1 scan=11057"	11057	37.6113
05487:3	1	K.DATDRC[+57.021]C[+57.021]FVHDC[+57.021]C[+57.021]YGNLPDC[+57.021]NPK.S	DATDRCCFVHDCCYGNLPDCNPK		C[+57]*5	958.711	3	2874.12	2874.12	0	0.5	38	60	Specific	12.56	12.56	12.56	3.49	61	>sp|P59071|PA2B8_DABRR Basic phospholipase A2 VRV-PL-VIIIa OS=Daboia russelii PE=1 SV=1	1449	P1OK20151004_SK_RP1Trp16H.11845.11845.3 File:"P1OK20151004_SK_RP1Trp16H.raw", NativeID:"controllerType=0 controllerNumber=1 scan=11845"	11845	39.9828
05210:4	1	K.DATDRC[+57.021]C[+57.021]FVHDC[+57.021]C[+57.021]YGNLPDC[+57.021]NPK.S	DATDRCCFVHDCCYGNLPDCNPK		C[+57]*5	719.284	4	2874.11	2874.12	0	-0.5	38	60	Specific	13.59	13.59	13.59	4.51	61	>sp|P59071|PA2B8_DABRR Basic phospholipase A2 VRV-PL-VIIIa OS=Daboia russelii PE=1 SV=1	1449	P1OK20151004_SK_RP1Trp16H.11416.11416.4 File:"P1OK20151004_SK_RP1Trp16H.raw", NativeID:"controllerType=0 controllerNumber=1 scan=11416"	11416	38.6883
04671:4	1	K.DATDRC[+57.021]C[+57.021]FVHDC[+57.021]C[+57.021]YGNLPDC[+57.021]NPK.S	DATDRCCFVHDCCYGNLPDCNPK		C[+57]*5	719.283	4	2874.11	2874.12	0	-2	38	60	Specific	31.41	31.41	31.41	4.44	61	>sp|P59071|PA2B8_DABRR Basic phospholipase A2 VRV-PL-VIIIa OS=Daboia russelii PE=1 SV=1	1449	P1OK20151004_SK_RP1Trp16H.10602.10602.4 File:"P1OK20151004_SK_RP1Trp16H.raw", NativeID:"controllerType=0 controllerNumber=1 scan=10602"	10602	36.2637
05855:4	1	K.DATDRC[+57.021]C[+57.021]FVHDC[+57.021]C[+57.021]YGNLPDC[+57.021]NPK.S	DATDRCCFVHDCCYGNLPDCNPK		C[+57]*5	719.284	4	2874.12	2874.12	0	0.1	38	60	Specific	31.53	31.53	31.53	4.72	61	>sp|P59071|PA2B8_DABRR Basic phospholipase A2 VRV-PL-VIIIa OS=Daboia russelii PE=1 SV=1	1449	P1OK20151004_SK_RP1Trp16H.12436.12436.4 File:"P1OK20151004_SK_RP1Trp16H.raw", NativeID:"controllerType=0 controllerNumber=1 scan=12436"	12436	41.8069
06112:4	1	K.DATDRC[+57.021]C[+57.021]FVHDC[+57.021]C[+57.021]YGNLPDC[+57.021]NPK.S	DATDRCCFVHDCCYGNLPDCNPK		C[+57]*5	719.284	4	2874.11	2874.12	0	-0.6	38	60	Specific	37.13	37.13	37.13	4.72	61	>sp|P59071|PA2B8_DABRR Basic phospholipase A2 VRV-PL-VIIIa OS=Daboia russelii PE=1 SV=1	1449	P1OK20151004_SK_RP1Trp16H.12874.12874.4 File:"P1OK20151004_SK_RP1Trp16H.raw", NativeID:"controllerType=0 controllerNumber=1 scan=12874"	12874	43.2021
04921:4	1	K.DATDRC[+57.021]C[+57.021]FVHDC[+57.021]C[+57.021]YGNLPDC[+57.021]NPK.S	DATDRCCFVHDCCYGNLPDCNPK		C[+57]*5	719.284	4	2874.12	2874.12	0	0.1	38	60	Specific	57.16	57.16	57.16	5.48	61	>sp|P59071|PA2B8_DABRR Basic phospholipase A2 VRV-PL-VIIIa OS=Daboia russelii PE=1 SV=1	1449	P1OK20151004_SK_RP1Trp16H.10971.10971.4 File:"P1OK20151004_SK_RP1Trp16H.raw", NativeID:"controllerType=0 controllerNumber=1 scan=10971"	10971	37.3484
04864:4	1	K.DATDRC[+57.021]C[+57.021]FVHDC[+57.021]C[+57.021]YGNLPDC[+57.021]NPK.S	DATDRCCFVHDCCYGNLPDCNPK		C[+57]*5	719.286	4	2874.12	2874.12	0	2	38	60	Specific	58.66	58.66	58.66	4.64	61	>sp|P59071|PA2B8_DABRR Basic phospholipase A2 VRV-PL-VIIIa OS=Daboia russelii PE=1 SV=1	1449	P1OK20151004_SK_RP1Trp16H.10884.10884.4 File:"P1OK20151004_SK_RP1Trp16H.raw", NativeID:"controllerType=0 controllerNumber=1 scan=10884"	10884	37.093
05372:3	1	K.DATDRC[+57.021]C[+57.021]FVHDC[+57.021]C[+57.021]YGNLPDC[+57.021]NPK.S	DATDRCCFVHDCCYGNLPDCNPK		C[+57]*5	958.709	3	2874.11	2874.12	0	-0.9	38	60	Specific	67.95	67.95	67.95	5.13	61	>sp|P59071|PA2B8_DABRR Basic phospholipase A2 VRV-PL-VIIIa OS=Daboia russelii PE=1 SV=1	1449	P1OK20151004_SK_RP1Trp16H.11675.11675.3 File:"P1OK20151004_SK_RP1Trp16H.raw", NativeID:"controllerType=0 controllerNumber=1 scan=11675"	11675	39.4841
04817:3	1	K.DATDRC[+57.021]C[+57.021]FVHDC[+57.021]C[+57.021]YGNLPDC[+57.021]NPK.S	DATDRCCFVHDCCYGNLPDCNPK		C[+57]*5	958.712	3	2874.12	2874.12	0	1.7	38	60	Specific	79.77	79.77	79.77	4.33	61	>sp|P59071|PA2B8_DABRR Basic phospholipase A2 VRV-PL-VIIIa OS=Daboia russelii PE=1 SV=1	1449	P1OK20151004_SK_RP1Trp16H.10818.10818.3 File:"P1OK20151004_SK_RP1Trp16H.raw", NativeID:"controllerType=0 controllerNumber=1 scan=10818"	10818	36.9026
04455:4	1	K.DATDRC[+57.021]C[+57.021]FVHDC[+57.021]C[+57.021]YGNLPDC[+57.021]NPK.S	DATDRCCFVHDCCYGNLPDCNPK		C[+57]*5	719.283	4	2874.11	2874.12	0	-1.5	38	60	Specific	102.78	102.78	102.78	5.99	61	>sp|P59071|PA2B8_DABRR Basic phospholipase A2 VRV-PL-VIIIa OS=Daboia russelii PE=1 SV=1	1449	P1OK20151004_SK_RP1Trp16H.10287.10287.4 File:"P1OK20151004_SK_RP1Trp16H.raw", NativeID:"controllerType=0 controllerNumber=1 scan=10287"	10287	35.349
04800:4	1	K.DATDRC[+57.021]C[+57.021]FVHDC[+57.021]C[+57.021]YGNLPDC[+57.021]NPK.S	DATDRCCFVHDCCYGNLPDCNPK		C[+57]*5	719.285	4	2874.12	2874.12	0	1	38	60	Specific	105.29	105.29	105.29	5.43	61	>sp|P59071|PA2B8_DABRR Basic phospholipase A2 VRV-PL-VIIIa OS=Daboia russelii PE=1 SV=1	1449	P1OK20151004_SK_RP1Trp16H.10794.10794.4 File:"P1OK20151004_SK_RP1Trp16H.raw", NativeID:"controllerType=0 controllerNumber=1 scan=10794"	10794	36.8338
04485:3	1	K.DATDRC[+57.021]C[+57.021]FVHDC[+57.021]C[+57.021]YGNLPDC[+57.021]NPK.S	DATDRCCFVHDCCYGNLPDCNPK		C[+57]*5	958.711	3	2874.12	2874.12	0	1.1	38	60	Specific	114.62	114.62	114.62	4.52	61	>sp|P59071|PA2B8_DABRR Basic phospholipase A2 VRV-PL-VIIIa OS=Daboia russelii PE=1 SV=1	1449	P1OK20151004_SK_RP1Trp16H.10327.10327.3 File:"P1OK20151004_SK_RP1Trp16H.raw", NativeID:"controllerType=0 controllerNumber=1 scan=10327"	10327	35.4588
03955:4	1	K.DATDRC[+57.021]C[+57.021]FVHDC[+57.021]C[+57.021]YGNLPDC[+57.021]NPK.S	DATDRCCFVHDCCYGNLPDCNPK		C[+57]*5	719.285	4	2874.12	2874.12	0	1.4	38	60	Specific	129.3	129.3	129.3	5.93	61	>sp|P59071|PA2B8_DABRR Basic phospholipase A2 VRV-PL-VIIIa OS=Daboia russelii PE=1 SV=1	1449	P1OK20151004_SK_RP1Trp16H.9491.9491.4 File:"P1OK20151004_SK_RP1Trp16H.raw", NativeID:"controllerType=0 controllerNumber=1 scan=9491"	9491	32.9171
03842:4	1	K.DATDRC[+57.021]C[+57.021]FVHDC[+57.021]C[+57.021]YGNLPDC[+57.021]NPK.S	DATDRCCFVHDCCYGNLPDCNPK		C[+57]*5	719.285	4	2874.12	2874.12	0	0.4	38	60	Specific	132.52	132.52	132.52	6.86	61	>sp|P59071|PA2B8_DABRR Basic phospholipase A2 VRV-PL-VIIIa OS=Daboia russelii PE=1 SV=1	1449	P1OK20151004_SK_RP1Trp16H.9344.9344.4 File:"P1OK20151004_SK_RP1Trp16H.raw", NativeID:"controllerType=0 controllerNumber=1 scan=9344"	9344	32.5271
04023:4	1	K.DATDRC[+57.021]C[+57.021]FVHDC[+57.021]C[+57.021]YGNLPDC[+57.021]NPK.S	DATDRCCFVHDCCYGNLPDCNPK		C[+57]*5	719.284	4	2874.12	2874.12	0	0	38	60	Specific	133.34	133.34	133.34	6.86	61	>sp|P59071|PA2B8_DABRR Basic phospholipase A2 VRV-PL-VIIIa OS=Daboia russelii PE=1 SV=1	1449	P1OK20151004_SK_RP1Trp16H.9585.9585.4 File:"P1OK20151004_SK_RP1Trp16H.raw", NativeID:"controllerType=0 controllerNumber=1 scan=9585"	9585	33.1775
04376:3	1	K.DATDRC[+57.021]C[+57.021]FVHDC[+57.021]C[+57.021]YGNLPDC[+57.021]NPK.S	DATDRCCFVHDCCYGNLPDCNPK		C[+57]*5	958.708	3	2874.11	2874.12	0	-1.8	38	60	Specific	182.31	182.31	182.31	6.31	61	>sp|P59071|PA2B8_DABRR Basic phospholipase A2 VRV-PL-VIIIa OS=Daboia russelii PE=1 SV=1	1449	P1OK20151004_SK_RP1Trp16H.10168.10168.3 File:"P1OK20151004_SK_RP1Trp16H.raw", NativeID:"controllerType=0 controllerNumber=1 scan=10168"	10168	34.9914
04109:3	1	K.DATDRC[+57.021]C[+57.021]FVHDC[+57.021]C[+57.021]YGNLPDC[+57.021]NPK.S	DATDRCCFVHDCCYGNLPDCNPK		C[+57]*5	958.711	3	2874.12	2874.12	0	0.8	38	60	Specific	194.95	194.95	194.95	5.75	61	>sp|P59071|PA2B8_DABRR Basic phospholipase A2 VRV-PL-VIIIa OS=Daboia russelii PE=1 SV=1	1449	P1OK20151004_SK_RP1Trp16H.9715.9715.3 File:"P1OK20151004_SK_RP1Trp16H.raw", NativeID:"controllerType=0 controllerNumber=1 scan=9715"	9715	33.5654
03079:2	1	K.DATDRC[+57.021]C[+57.021]FVHDC[+57.021]C[+57.021]YGNLPDC[+57.021]NPK.S	DATDRCCFVHDCCYGNLPDCNPK		C[+57]*5	1437.56	2	2874.1	2874.12	0	-3.8	38	37	Specific	246.25	246.25	246.25	6.53	61	>sp|P59071|PA2B8_DABRR Basic phospholipase A2 VRV-PL-VIIIa OS=Daboia russelii PE=1 SV=1	1449	P1OK20151004_SK_RP1Trp16H.8396.8396.2 File:"P1OK20151004_SK_RP1Trp16H.raw", NativeID:"controllerType=0 controllerNumber=1 scan=8396"	8396	30.1051
03521:4	1	K.DATDRC[+57.021]C[+57.021]FVHDC[+57.021]C[+57.021]YGNLPDC[+57.021]NPK.S	DATDRCCFVHDCCYGNLPDCNPK		C[+57]*5	719.286	4	2874.12	2874.12	0	2.5	38	37	Specific	249.45	249.45	249.45	7.4	61	>sp|P59071|PA2B8_DABRR Basic phospholipase A2 VRV-PL-VIIIa OS=Daboia russelii PE=1 SV=1	1449	P1OK20151004_SK_RP1Trp16H.8937.8937.4 File:"P1OK20151004_SK_RP1Trp16H.raw", NativeID:"controllerType=0 controllerNumber=1 scan=8937"	8937	31.4639
04168:3	1	K.DATDRC[+57.021]C[+57.021]FVHDC[+57.021]C[+57.021]YGNLPDC[+57.021]NPK.S	DATDRCCFVHDCCYGNLPDCNPK		C[+57]*5	958.712	3	2874.12	2874.12	0	2.2	38	37	Specific	270.21	270.21	270.21	7.03	61	>sp|P59071|PA2B8_DABRR Basic phospholipase A2 VRV-PL-VIIIa OS=Daboia russelii PE=1 SV=1	1449	P1OK20151004_SK_RP1Trp16H.9802.9802.3 File:"P1OK20151004_SK_RP1Trp16H.raw", NativeID:"controllerType=0 controllerNumber=1 scan=9802"	9802	33.8191
02862:3	1	K.DATDRC[+57.021]C[+57.021]FVHDC[+57.021]C[+57.021]YGNLPDC[+57.021]NPK.S	DATDRCCFVHDCCYGNLPDCNPK		C[+57]*5	958.706	3	2874.1	2874.12	0	-3.9	38	37	Specific	306.8	306.8	306.8	7.28	61	>sp|P59071|PA2B8_DABRR Basic phospholipase A2 VRV-PL-VIIIa OS=Daboia russelii PE=1 SV=1	1449	P1OK20151004_SK_RP1Trp16H.8122.8122.3 File:"P1OK20151004_SK_RP1Trp16H.raw", NativeID:"controllerType=0 controllerNumber=1 scan=8122"	8122	29.4096
02812:4	1	K.DATDRC[+57.021]C[+57.021]FVHDC[+57.021]C[+57.021]YGNLPDC[+57.021]NPK.S	DATDRCCFVHDCCYGNLPDCNPK		C[+57]*5	719.285	4	2874.12	2874.12	0	1.5	38	37	Specific	339.93	339.93	339.93	7.98	61	>sp|P59071|PA2B8_DABRR Basic phospholipase A2 VRV-PL-VIIIa OS=Daboia russelii PE=1 SV=1	1449	P1OK20151004_SK_RP1Trp16H.8065.8065.4 File:"P1OK20151004_SK_RP1Trp16H.raw", NativeID:"controllerType=0 controllerNumber=1 scan=8065"	8065	29.2735
02940:4	1	K.DATDRC[+57.021]C[+57.021]FVHDC[+57.021]C[+57.021]YGNLPDC[+57.021]NPK.S	DATDRCCFVHDCCYGNLPDCNPK		C[+57]*5	719.284	4	2874.12	2874.12	0	-0.1	38	37	Specific	363.84	363.84	363.84	9.47	61	>sp|P59071|PA2B8_DABRR Basic phospholipase A2 VRV-PL-VIIIa OS=Daboia russelii PE=1 SV=1	1449	P1OK20151004_SK_RP1Trp16H.8219.8219.4 File:"P1OK20151004_SK_RP1Trp16H.raw", NativeID:"controllerType=0 controllerNumber=1 scan=8219"	8219	29.6554
02931:4	1	K.DATDRC[+57.021]C[+57.021]FVHDC[+57.021]C[+57.021]YGNLPDC[+57.021]NPK.S	DATDRCCFVHDCCYGNLPDCNPK		C[+57]*5	719.284	4	2874.12	2874.12	0	-0.2	38	37	Specific	368.59	368.59	368.59	9.47	61	>sp|P59071|PA2B8_DABRR Basic phospholipase A2 VRV-PL-VIIIa OS=Daboia russelii PE=1 SV=1	1449	P1OK20151004_SK_RP1Trp16H.8207.8207.4 File:"P1OK20151004_SK_RP1Trp16H.raw", NativeID:"controllerType=0 controllerNumber=1 scan=8207"	8207	29.6231
03015:4	1	K.DATDRC[+57.021]C[+57.021]FVHDC[+57.021]C[+57.021]YGNLPDC[+57.021]NPK.S	DATDRCCFVHDCCYGNLPDCNPK		C[+57]*5	719.284	4	2874.11	2874.12	0	-0.4	38	37	Specific	371.07	371.07	371.07	9.47	61	>sp|P59071|PA2B8_DABRR Basic phospholipase A2 VRV-PL-VIIIa OS=Daboia russelii PE=1 SV=1	1449	P1OK20151004_SK_RP1Trp16H.8316.8316.4 File:"P1OK20151004_SK_RP1Trp16H.raw", NativeID:"controllerType=0 controllerNumber=1 scan=8316"	8316	29.9096
03192:4	1	K.DATDRC[+57.021]C[+57.021]FVHDC[+57.021]C[+57.021]YGNLPDC[+57.021]NPK.S	DATDRCCFVHDCCYGNLPDCNPK		C[+57]*5	719.284	4	2874.12	2874.12	0	0	38	37	Specific	386.29	386.29	386.29	9.47	61	>sp|P59071|PA2B8_DABRR Basic phospholipase A2 VRV-PL-VIIIa OS=Daboia russelii PE=1 SV=1	1449	P1OK20151004_SK_RP1Trp16H.8532.8532.4 File:"P1OK20151004_SK_RP1Trp16H.raw", NativeID:"controllerType=0 controllerNumber=1 scan=8532"	8532	30.4445
06588:3	1	K.DATDRC[+57.021]C[+57.021]FVHDC[+57.021]C[+57.021]YGNLPDC[+57.021]NPK.S	DATDRCCFVHDCCYGNLPDCNPK		C[+57]*5	958.713	3	2874.12	2874.12	0	2.7	38	37	Specific	441.47	441.47	441.47	7.68	61	>sp|P59071|PA2B8_DABRR Basic phospholipase A2 VRV-PL-VIIIa OS=Daboia russelii PE=1 SV=1	1449	P1OK20151004_SK_RP1Trp16H.14715.14715.3 File:"P1OK20151004_SK_RP1Trp16H.raw", NativeID:"controllerType=0 controllerNumber=1 scan=14715"	14715	50.2739
03532:3	1	K.DATDRC[+57.021]C[+57.021]FVHDC[+57.021]C[+57.021]YGNLPDC[+57.021]NPK.S	DATDRCCFVHDCCYGNLPDCNPK		C[+57]*5	958.711	3	2874.12	2874.12	0	1.1	38	37	Specific	461.32	461.32	461.32	8.31	61	>sp|P59071|PA2B8_DABRR Basic phospholipase A2 VRV-PL-VIIIa OS=Daboia russelii PE=1 SV=1	1449	P1OK20151004_SK_RP1Trp16H.8952.8952.3 File:"P1OK20151004_SK_RP1Trp16H.raw", NativeID:"controllerType=0 controllerNumber=1 scan=8952"	8952	31.5042
03201:3	1	K.DATDRC[+57.021]C[+57.021]FVHDC[+57.021]C[+57.021]YGNLPDC[+57.021]NPK.S	DATDRCCFVHDCCYGNLPDCNPK		C[+57]*5	958.711	3	2874.12	2874.12	0	0.4	38	37	Specific	557.39	557.39	557.39	9.51	61	>sp|P59071|PA2B8_DABRR Basic phospholipase A2 VRV-PL-VIIIa OS=Daboia russelii PE=1 SV=1	1449	P1OK20151004_SK_RP1Trp16H.8542.8542.3 File:"P1OK20151004_SK_RP1Trp16H.raw", NativeID:"controllerType=0 controllerNumber=1 scan=8542"	8542	30.4685
02899:2	1	K.DATDRC[+57.021]C[+57.021]FVHDC[+57.021]C[+57.021]YGNLPDC[+57.021]NPK.S	DATDRCCFVHDCCYGNLPDCNPK		C[+57]*5	1437.56	2	2874.11	2874.12	0	-1.5	38	37	Specific	600.46	562.32	562.32	10.23	61	>sp|P59071|PA2B8_DABRR Basic phospholipase A2 VRV-PL-VIIIa OS=Daboia russelii PE=1 SV=1	1449	P1OK20151004_SK_RP1Trp16H.8169.8169.2 File:"P1OK20151004_SK_RP1Trp16H.raw", NativeID:"controllerType=0 controllerNumber=1 scan=8169"	8169	29.5327
03109:3	1	K.DATDRC[+57.021]C[+57.021]FVHDC[+57.021]C[+57.021]YGNLPDC[+57.021]NPK.S	DATDRCCFVHDCCYGNLPDCNPK		C[+57]*5	958.709	3	2874.11	2874.12	0	-0.7	38	37	Specific	610.66	610.66	610.66	11.1	61	>sp|P59071|PA2B8_DABRR Basic phospholipase A2 VRV-PL-VIIIa OS=Daboia russelii PE=1 SV=1	1449	P1OK20151004_SK_RP1Trp16H.8431.8431.3 File:"P1OK20151004_SK_RP1Trp16H.raw", NativeID:"controllerType=0 controllerNumber=1 scan=8431"	8431	30.191
02945:3	1	K.DATDRC[+57.021]C[+57.021]FVHDC[+57.021]C[+57.021]YGNLPDC[+57.021]NPK.S	DATDRCCFVHDCCYGNLPDCNPK		C[+57]*5	958.709	3	2874.11	2874.12	0	-1.2	38	37	Specific	735.98	735.98	735.98	12.73	61	>sp|P59071|PA2B8_DABRR Basic phospholipase A2 VRV-PL-VIIIa OS=Daboia russelii PE=1 SV=1	1449	P1OK20151004_SK_RP1Trp16H.8225.8225.3 File:"P1OK20151004_SK_RP1Trp16H.raw", NativeID:"controllerType=0 controllerNumber=1 scan=8225"	8225	29.6699
05656:4	1	K.DATDRC[+57.021]C[+57.021]FVHDC[+57.021]C[+57.021]YGN[+0.984]LPDC[+57.021]NPK.S	DATDRCCFVHDCCYGNLPDCNPK		C[+57]*5, N[+1]	719.535	4	2875.12	2875.1	0	6	38	37	Specific	6.82	6.82	6.82	3.92	61	>sp|P59071|PA2B8_DABRR Basic phospholipase A2 VRV-PL-VIIIa OS=Daboia russelii PE=1 SV=1	1449	P1OK20151004_SK_RP1Trp16H.12104.12104.4 File:"P1OK20151004_SK_RP1Trp16H.raw", NativeID:"controllerType=0 controllerNumber=1 scan=12104"	12104	40.761
05709:3	1	K.DATDRC[+57.021]C[+57.021]FVHDC[+57.021]C[+57.021]YGN[+0.984]LPDC[+57.021]NPK.S	DATDRCCFVHDCCYGNLPDCNPK		C[+57]*5, N[+1]	959.042	3	2875.11	2875.1	0	4.5	38	37	Specific	9.93	9.93	9.93	2.39	61	>sp|P59071|PA2B8_DABRR Basic phospholipase A2 VRV-PL-VIIIa OS=Daboia russelii PE=1 SV=1	1449	P1OK20151004_SK_RP1Trp16H.12192.12192.3 File:"P1OK20151004_SK_RP1Trp16H.raw", NativeID:"controllerType=0 controllerNumber=1 scan=12192"	12192	41.0411
04997:3	1	K.DATDRC[+57.021]C[+57.021]FVHDC[+57.021]C[+57.021]YGN[+0.984]LPDC[+57.021]NPK.S	DATDRCCFVHDCCYGNLPDCNPK		C[+57]*5, N[+1]	959.046	3	2875.12	2875.1	0	8.4	38	37	Specific	28.19	28.19	28.19	3.15	61	>sp|P59071|PA2B8_DABRR Basic phospholipase A2 VRV-PL-VIIIa OS=Daboia russelii PE=1 SV=1	1449	P1OK20151004_SK_RP1Trp16H.11088.11088.3 File:"P1OK20151004_SK_RP1Trp16H.raw", NativeID:"controllerType=0 controllerNumber=1 scan=11088"	11088	37.7017
04647:4	1	K.DATDRC[+57.021]C[+57.021]FVHDC[+57.021]C[+57.021]YGN[+0.984]LPDC[+57.021]NPK.S	DATDRCCFVHDCCYGNLPDCNPK		C[+57]*5, N[+1]	719.534	4	2875.12	2875.1	0	5.5	38	37	Specific	31.96	31.96	31.96	2.44	61	>sp|P59071|PA2B8_DABRR Basic phospholipase A2 VRV-PL-VIIIa OS=Daboia russelii PE=1 SV=1	1449	P1OK20151004_SK_RP1Trp16H.10561.10561.4 File:"P1OK20151004_SK_RP1Trp16H.raw", NativeID:"controllerType=0 controllerNumber=1 scan=10561"	10561	36.1336
04739:4	1	K.DATDRC[+57.021]C[+57.021]FVHDC[+57.021]C[+57.021]YGN[+0.984]LPDC[+57.021]NPK.S	DATDRCCFVHDCCYGNLPDCNPK		C[+57]*5, N[+1]	719.534	4	2875.11	2875.1	0	4.4	38	37	Specific	36.37	36.37	36.37	2.62	61	>sp|P59071|PA2B8_DABRR Basic phospholipase A2 VRV-PL-VIIIa OS=Daboia russelii PE=1 SV=1	1449	P1OK20151004_SK_RP1Trp16H.10706.10706.4 File:"P1OK20151004_SK_RP1Trp16H.raw", NativeID:"controllerType=0 controllerNumber=1 scan=10706"	10706	36.5788
04141:4	1	K.DATDRC[+57.021]C[+57.021]FVHDC[+57.021]C[+57.021]YGN[+0.984]LPDC[+57.021]NPK.S	DATDRCCFVHDCCYGNLPDCNPK		C[+57]*5, N[+1]	719.535	4	2875.12	2875.1	0	6.7	38	37	Specific	38.82	38.82	38.82	3.18	61	>sp|P59071|PA2B8_DABRR Basic phospholipase A2 VRV-PL-VIIIa OS=Daboia russelii PE=1 SV=1	1449	P1OK20151004_SK_RP1Trp16H.9760.9760.4 File:"P1OK20151004_SK_RP1Trp16H.raw", NativeID:"controllerType=0 controllerNumber=1 scan=9760"	9760	33.6906
04584:4	1	K.DATDRC[+57.021]C[+57.021]FVHDC[+57.021]C[+57.021]YGN[+0.984]LPDC[+57.021]NPK.S	DATDRCCFVHDCCYGNLPDCNPK		C[+57]*5, N[+1]	719.534	4	2875.12	2875.1	0	5.7	38	37	Specific	42.6	42.6	42.6	2.44	61	>sp|P59071|PA2B8_DABRR Basic phospholipase A2 VRV-PL-VIIIa OS=Daboia russelii PE=1 SV=1	1449	P1OK20151004_SK_RP1Trp16H.10471.10471.4 File:"P1OK20151004_SK_RP1Trp16H.raw", NativeID:"controllerType=0 controllerNumber=1 scan=10471"	10471	35.8786
04337:4	1	K.DATDRC[+57.021]C[+57.021]FVHDC[+57.021]C[+57.021]YGN[+0.984]LPDC[+57.021]NPK.S	DATDRCCFVHDCCYGNLPDCNPK		C[+57]*5, N[+1]	719.535	4	2875.12	2875.1	0	5.9	38	37	Specific	44.88	44.88	44.88	2.62	61	>sp|P59071|PA2B8_DABRR Basic phospholipase A2 VRV-PL-VIIIa OS=Daboia russelii PE=1 SV=1	1449	P1OK20151004_SK_RP1Trp16H.10110.10110.4 File:"P1OK20151004_SK_RP1Trp16H.raw", NativeID:"controllerType=0 controllerNumber=1 scan=10110"	10110	34.8216
04754:3	1	K.DATDRC[+57.021]C[+57.021]FVHDC[+57.021]C[+57.021]YGN[+0.984]LPDC[+57.021]NPK.S	DATDRCCFVHDCCYGNLPDCNPK		C[+57]*5, N[+1]	959.043	3	2875.11	2875.1	0	4.8	38	37	Specific	49.35	49.35	49.35	4.14	61	>sp|P59071|PA2B8_DABRR Basic phospholipase A2 VRV-PL-VIIIa OS=Daboia russelii PE=1 SV=1	1449	P1OK20151004_SK_RP1Trp16H.10728.10728.3 File:"P1OK20151004_SK_RP1Trp16H.raw", NativeID:"controllerType=0 controllerNumber=1 scan=10728"	10728	36.6437
02763:3	1	K.DATDRC[+57.021]C[+57.021]FVHDC[+57.021]C[+57.021]YGN[+0.984]LPDC[+57.021]NPK.S	DATDRCCFVHDCCYGNLPDCNPK		C[+57]*5, N[+1]	959.047	3	2875.13	2875.1	0	9.4	38	37	Specific	57.33	57.33	29.22	4.18	61	>sp|P59071|PA2B8_DABRR Basic phospholipase A2 VRV-PL-VIIIa OS=Daboia russelii PE=1 SV=1	1449	P1OK20151004_SK_RP1Trp16H.8007.8007.3 File:"P1OK20151004_SK_RP1Trp16H.raw", NativeID:"controllerType=0 controllerNumber=1 scan=8007"	8007	29.1321
04190:4	1	K.DATDRC[+57.021]C[+57.021]FVHDC[+57.021]C[+57.021]YGN[+0.984]LPDC[+57.021]NPK.S	DATDRCCFVHDCCYGNLPDCNPK		C[+57]*5, N[+1]	719.535	4	2875.12	2875.1	0	6.1	38	37	Specific	57.39	57.39	57.39	4.34	61	>sp|P59071|PA2B8_DABRR Basic phospholipase A2 VRV-PL-VIIIa OS=Daboia russelii PE=1 SV=1	1449	P1OK20151004_SK_RP1Trp16H.9840.9840.4 File:"P1OK20151004_SK_RP1Trp16H.raw", NativeID:"controllerType=0 controllerNumber=1 scan=9840"	9840	33.9417
04610:3	1	K.DATDRC[+57.021]C[+57.021]FVHDC[+57.021]C[+57.021]YGN[+0.984]LPDC[+57.021]NPK.S	DATDRCCFVHDCCYGNLPDCNPK		C[+57]*5, N[+1]	959.045	3	2875.12	2875.1	0	7	38	37	Specific	67.62	67.62	56.13	4.17	61	>sp|P59071|PA2B8_DABRR Basic phospholipase A2 VRV-PL-VIIIa OS=Daboia russelii PE=1 SV=1	1449	P1OK20151004_SK_RP1Trp16H.10506.10506.3 File:"P1OK20151004_SK_RP1Trp16H.raw", NativeID:"controllerType=0 controllerNumber=1 scan=10506"	10506	35.9741
04346:3	1	K.DATDRC[+57.021]C[+57.021]FVHDC[+57.021]C[+57.021]YGN[+0.984]LPDC[+57.021]NPK.S	DATDRCCFVHDCCYGNLPDCNPK		C[+57]*5, N[+1]	959.045	3	2875.12	2875.1	0	7.3	38	37	Specific	81.2	81.2	47.82	4.33	61	>sp|P59071|PA2B8_DABRR Basic phospholipase A2 VRV-PL-VIIIa OS=Daboia russelii PE=1 SV=1	1449	P1OK20151004_SK_RP1Trp16H.10121.10121.3 File:"P1OK20151004_SK_RP1Trp16H.raw", NativeID:"controllerType=0 controllerNumber=1 scan=10121"	10121	34.8484
04244:4	1	K.DATDRC[+57.021]C[+57.021]FVHDC[+57.021]C[+57.021]YGN[+0.984]LPDC[+57.021]NPK.S	DATDRCCFVHDCCYGNLPDCNPK		C[+57]*5, N[+1]	719.534	4	2875.12	2875.1	0	5.6	38	37	Specific	94.85	94.85	59.05	4.42	61	>sp|P59071|PA2B8_DABRR Basic phospholipase A2 VRV-PL-VIIIa OS=Daboia russelii PE=1 SV=1	1449	P1OK20151004_SK_RP1Trp16H.9924.9924.4 File:"P1OK20151004_SK_RP1Trp16H.raw", NativeID:"controllerType=0 controllerNumber=1 scan=9924"	9924	34.2003
03769:4	1	K.DATDRC[+57.021]C[+57.021]FVHDC[+57.021]C[+57.021]YGN[+0.984]LPDC[+57.021]NPK.S	DATDRCCFVHDCCYGNLPDCNPK		C[+57]*5, N[+1]	719.535	4	2875.12	2875.1	0	6.4	38	37	Specific	115.2	115.2	77.55	4.75	61	>sp|P59071|PA2B8_DABRR Basic phospholipase A2 VRV-PL-VIIIa OS=Daboia russelii PE=1 SV=1	1449	P1OK20151004_SK_RP1Trp16H.9248.9248.4 File:"P1OK20151004_SK_RP1Trp16H.raw", NativeID:"controllerType=0 controllerNumber=1 scan=9248"	9248	32.2685
03690:4	1	K.DATDRC[+57.021]C[+57.021]FVHDC[+57.021]C[+57.021]YGN[+0.984]LPDC[+57.021]NPK.S	DATDRCCFVHDCCYGNLPDCNPK		C[+57]*5, N[+1]	719.535	4	2875.12	2875.1	0	6.1	38	37	Specific	119.85	119.85	75.02	4.75	61	>sp|P59071|PA2B8_DABRR Basic phospholipase A2 VRV-PL-VIIIa OS=Daboia russelii PE=1 SV=1	1449	P1OK20151004_SK_RP1Trp16H.9150.9150.4 File:"P1OK20151004_SK_RP1Trp16H.raw", NativeID:"controllerType=0 controllerNumber=1 scan=9150"	9150	32.0149
03772:3	1	K.DATDRC[+57.021]C[+57.021]FVHDC[+57.021]C[+57.021]YGN[+0.984]LPDC[+57.021]NPK.S	DATDRCCFVHDCCYGNLPDCNPK		C[+57]*5, N[+1]	959.044	3	2875.12	2875.1	0	6.6	38	37	Specific	125.04	125.04	52.73	4.42	61	>sp|P59071|PA2B8_DABRR Basic phospholipase A2 VRV-PL-VIIIa OS=Daboia russelii PE=1 SV=1	1449	P1OK20151004_SK_RP1Trp16H.9252.9252.3 File:"P1OK20151004_SK_RP1Trp16H.raw", NativeID:"controllerType=0 controllerNumber=1 scan=9252"	9252	32.2785
03608:4	1	K.DATDRC[+57.021]C[+57.021]FVHDC[+57.021]C[+57.021]YGN[+0.984]LPDC[+57.021]NPK.S	DATDRCCFVHDCCYGNLPDCNPK		C[+57]*5, N[+1]	719.535	4	2875.12	2875.1	0	6.3	38	37	Specific	127.06	127.06	89.85	5.13	61	>sp|P59071|PA2B8_DABRR Basic phospholipase A2 VRV-PL-VIIIa OS=Daboia russelii PE=1 SV=1	1449	P1OK20151004_SK_RP1Trp16H.9049.9049.4 File:"P1OK20151004_SK_RP1Trp16H.raw", NativeID:"controllerType=0 controllerNumber=1 scan=9049"	9049	31.7563
03446:4	1	K.DATDRC[+57.021]C[+57.021]FVHDC[+57.021]C[+57.021]YGN[+0.984]LPDC[+57.021]NPK.S	DATDRCCFVHDCCYGNLPDCNPK		C[+57]*5, N[+1]	719.536	4	2875.12	2875.1	0	8.1	38	37	Specific	178.94	178.94	103.07	5.72	61	>sp|P59071|PA2B8_DABRR Basic phospholipase A2 VRV-PL-VIIIa OS=Daboia russelii PE=1 SV=1	1449	P1OK20151004_SK_RP1Trp16H.8840.8840.4 File:"P1OK20151004_SK_RP1Trp16H.raw", NativeID:"controllerType=0 controllerNumber=1 scan=8840"	8840	31.2104
03847:3	1	K.DATDRC[+57.021]C[+57.021]FVHDC[+57.021]C[+57.021]YGN[+0.984]LPDC[+57.021]NPK.S	DATDRCCFVHDCCYGNLPDCNPK		C[+57]*5, N[+1]	959.045	3	2875.12	2875.1	0	7.3	38	37	Specific	181.75	181.75	80.45	5.67	61	>sp|P59071|PA2B8_DABRR Basic phospholipase A2 VRV-PL-VIIIa OS=Daboia russelii PE=1 SV=1	1449	P1OK20151004_SK_RP1Trp16H.9350.9350.3 File:"P1OK20151004_SK_RP1Trp16H.raw", NativeID:"controllerType=0 controllerNumber=1 scan=9350"	9350	32.5415
03364:4	1	K.DATDRC[+57.021]C[+57.021]FVHDC[+57.021]C[+57.021]YGN[+0.984]LPDC[+57.021]NPK.S	DATDRCCFVHDCCYGNLPDCNPK		C[+57]*5, N[+1]	719.535	4	2875.12	2875.1	0	7.2	38	37	Specific	239.17	239.17	109.06	6.18	61	>sp|P59071|PA2B8_DABRR Basic phospholipase A2 VRV-PL-VIIIa OS=Daboia russelii PE=1 SV=1	1449	P1OK20151004_SK_RP1Trp16H.8740.8740.4 File:"P1OK20151004_SK_RP1Trp16H.raw", NativeID:"controllerType=0 controllerNumber=1 scan=8740"	8740	30.9555
03278:4	1	K.DATDRC[+57.021]C[+57.021]FVHDC[+57.021]C[+57.021]YGN[+0.984]LPDC[+57.021]NPK.S	DATDRCCFVHDCCYGNLPDCNPK		C[+57]*5, N[+1]	719.534	4	2875.12	2875.1	0	5.4	38	37	Specific	295.09	295.09	148.48	7.21	61	>sp|P59071|PA2B8_DABRR Basic phospholipase A2 VRV-PL-VIIIa OS=Daboia russelii PE=1 SV=1	1449	P1OK20151004_SK_RP1Trp16H.8635.8635.4 File:"P1OK20151004_SK_RP1Trp16H.raw", NativeID:"controllerType=0 controllerNumber=1 scan=8635"	8635	30.6983
02977:2	1	K.DATDRC[+57.021]C[+57.021]FVHDC[+57.021]C[+57.021]YGN[+0.984]LPDC[+57.021]NPK.S	DATDRCCFVHDCCYGNLPDCNPK		C[+57]*5, N[+1]	1438.06	2	2875.11	2875.1	0	4.8	38	37	Specific	347.17	347.17	147.88	6.68	61	>sp|P59071|PA2B8_DABRR Basic phospholipase A2 VRV-PL-VIIIa OS=Daboia russelii PE=1 SV=1	1449	P1OK20151004_SK_RP1Trp16H.8269.8269.2 File:"P1OK20151004_SK_RP1Trp16H.raw", NativeID:"controllerType=0 controllerNumber=1 scan=8269"	8269	29.7945
03020:3	1	K.DATDRC[+57.021]C[+57.021]FVHDC[+57.021]C[+57.021]YGN[+0.984]LPDC[+57.021]NPK.S	DATDRCCFVHDCCYGNLPDCNPK		C[+57]*5, N[+1]	959.044	3	2875.12	2875.1	0	6	38	37	Specific	373.1	373.1	60.94	7.73	61	>sp|P59071|PA2B8_DABRR Basic phospholipase A2 VRV-PL-VIIIa OS=Daboia russelii PE=1 SV=1	1449	P1OK20151004_SK_RP1Trp16H.8323.8323.3 File:"P1OK20151004_SK_RP1Trp16H.raw", NativeID:"controllerType=0 controllerNumber=1 scan=8323"	8323	29.9275
04047:3	1	K.DATDRC[+57.021]C[+57.021]FVHDC[+57.021]C[+57.021]YGN[+0.984]LPDC[+57.021]N[+0.984]PK.S	DATDRCCFVHDCCYGNLPDCNPK		C[+57]*5, N[+1]*2	959.375	3	2876.11	2876.08	0	8.9	38	37	Specific	2.11	2.11	2.11	3.15	61	>sp|P59071|PA2B8_DABRR Basic phospholipase A2 VRV-PL-VIIIa OS=Daboia russelii PE=1 SV=1	1449	P1OK20151004_SK_RP1Trp16H.9625.9625.3 File:"P1OK20151004_SK_RP1Trp16H.raw", NativeID:"controllerType=0 controllerNumber=1 scan=9625"	9625	33.3045
02482:4	1	K.DATDRC[+57.021]C[+57.021]FVHDC[+57.021]C[+57.021]YGNLPDC[+57.021]NPKSDR.Y	DATDRCCFVHDCCYGNLPDCNPKSDR		C[+57]*5	808.824	4	3232.27	3232.28	0	-0.9	38	37	Specific	813.56	813.56	813.56	14.19	61	>sp|P59071|PA2B8_DABRR Basic phospholipase A2 VRV-PL-VIIIa OS=Daboia russelii PE=1 SV=1	1449	P1OK20151004_SK_RP1Trp16H.7673.7673.4 File:"P1OK20151004_SK_RP1Trp16H.raw", NativeID:"controllerType=0 controllerNumber=1 scan=7673"	7673	28.3005
02745:4	1	K.DATDRC[+57.021]C[+57.021]FVHDC[+57.021]C[+57.021]YGNLPDC[+57.021]N[+0.984]PKSDR.Y	DATDRCCFVHDCCYGNLPDCNPKSDR		C[+57]*5, N[+1]	809.077	4	3233.29	3233.26	0	8.4	38	37	Specific	167.35	167.35	105.14	4.18	61	>sp|P59071|PA2B8_DABRR Basic phospholipase A2 VRV-PL-VIIIa OS=Daboia russelii PE=1 SV=1	1449	P1OK20151004_SK_RP1Trp16H.7987.7987.4 File:"P1OK20151004_SK_RP1Trp16H.raw", NativeID:"controllerType=0 controllerNumber=1 scan=7987"	7987	29.0847
05903:3	1	R.C[+57.021]C[+57.021]FVHDC[+57.021]C[+57.021]YGNLPDC[+57.021]NPK.S	CCFVHDCCYGNLPDCNPK		C[+57]*5	772.631	3	2315.88	2315.88	0	0.6	43	42	Specific	116.16	116.16	116.16	6.32	61	>sp|P59071|PA2B8_DABRR Basic phospholipase A2 VRV-PL-VIIIa OS=Daboia russelii PE=1 SV=1	1449	P1OK20151004_SK_RP1Trp16H.12514.12514.3 File:"P1OK20151004_SK_RP1Trp16H.raw", NativeID:"controllerType=0 controllerNumber=1 scan=12514"	12514	42.0527
05052:3	1	R.C[+57.021]C[+57.021]FVHDC[+57.021]C[+57.021]YGNLPDC[+57.021]NPK.S	CCFVHDCCYGNLPDCNPK		C[+57]*5	772.63	3	2315.87	2315.88	0	-0.8	43	42	Specific	132.23	132.23	132.23	6.15	61	>sp|P59071|PA2B8_DABRR Basic phospholipase A2 VRV-PL-VIIIa OS=Daboia russelii PE=1 SV=1	1449	P1OK20151004_SK_RP1Trp16H.11177.11177.3 File:"P1OK20151004_SK_RP1Trp16H.raw", NativeID:"controllerType=0 controllerNumber=1 scan=11177"	11177	37.9753
03765:2	1	R.C[+57.021]C[+57.021]FVHDC[+57.021]C[+57.021]YGNLPDC[+57.021]NPK.S	CCFVHDCCYGNLPDCNPK		C[+57]*5	1158.44	2	2315.88	2315.88	0	-0.1	43	42	Specific	137.25	137.25	137.25	5.79	61	>sp|P59071|PA2B8_DABRR Basic phospholipase A2 VRV-PL-VIIIa OS=Daboia russelii PE=1 SV=1	1449	P1OK20151004_SK_RP1Trp16H.9242.9242.2 File:"P1OK20151004_SK_RP1Trp16H.raw", NativeID:"controllerType=0 controllerNumber=1 scan=9242"	9242	32.2529
05168:3	1	R.C[+57.021]C[+57.021]FVHDC[+57.021]C[+57.021]YGNLPDC[+57.021]NPK.S	CCFVHDCCYGNLPDCNPK		C[+57]*5	772.63	3	2315.87	2315.88	0	-0.6	43	42	Specific	167.34	167.34	167.34	7	61	>sp|P59071|PA2B8_DABRR Basic phospholipase A2 VRV-PL-VIIIa OS=Daboia russelii PE=1 SV=1	1449	P1OK20151004_SK_RP1Trp16H.11349.11349.3 File:"P1OK20151004_SK_RP1Trp16H.raw", NativeID:"controllerType=0 controllerNumber=1 scan=11349"	11349	38.4813
05220:3	1	R.C[+57.021]C[+57.021]FVHDC[+57.021]C[+57.021]YGNLPDC[+57.021]NPK.S	CCFVHDCCYGNLPDCNPK		C[+57]*5	772.63	3	2315.88	2315.88	0	-0.2	43	42	Specific	195.58	195.58	195.58	7	61	>sp|P59071|PA2B8_DABRR Basic phospholipase A2 VRV-PL-VIIIa OS=Daboia russelii PE=1 SV=1	1449	P1OK20151004_SK_RP1Trp16H.11432.11432.3 File:"P1OK20151004_SK_RP1Trp16H.raw", NativeID:"controllerType=0 controllerNumber=1 scan=11432"	11432	38.7352
06583:3	1	R.C[+57.021]C[+57.021]FVHDC[+57.021]C[+57.021]YGNLPDC[+57.021]NPK.S	CCFVHDCCYGNLPDCNPK		C[+57]*5	772.629	3	2315.87	2315.88	0	-1.8	43	42	Specific	209.53	209.53	209.53	6.78	61	>sp|P59071|PA2B8_DABRR Basic phospholipase A2 VRV-PL-VIIIa OS=Daboia russelii PE=1 SV=1	1449	P1OK20151004_SK_RP1Trp16H.14697.14697.3 File:"P1OK20151004_SK_RP1Trp16H.raw", NativeID:"controllerType=0 controllerNumber=1 scan=14697"	14697	50.2053
03462:2	1	R.C[+57.021]C[+57.021]FVHDC[+57.021]C[+57.021]YGNLPDC[+57.021]NPK.S	CCFVHDCCYGNLPDCNPK		C[+57]*5	1158.45	2	2315.89	2315.88	0	4.1	43	42	Specific	217.97	217.97	217.97	5.24	61	>sp|P59071|PA2B8_DABRR Basic phospholipase A2 VRV-PL-VIIIa OS=Daboia russelii PE=1 SV=1	1449	P1OK20151004_SK_RP1Trp16H.8859.8859.2 File:"P1OK20151004_SK_RP1Trp16H.raw", NativeID:"controllerType=0 controllerNumber=1 scan=8859"	8859	31.2559
05608:3	1	R.C[+57.021]C[+57.021]FVHDC[+57.021]C[+57.021]YGNLPDC[+57.021]NPK.S	CCFVHDCCYGNLPDCNPK		C[+57]*5	772.631	3	2315.88	2315.88	0	0.9	43	42	Specific	222.28	222.28	222.28	6.21	61	>sp|P59071|PA2B8_DABRR Basic phospholipase A2 VRV-PL-VIIIa OS=Daboia russelii PE=1 SV=1	1449	P1OK20151004_SK_RP1Trp16H.12027.12027.3 File:"P1OK20151004_SK_RP1Trp16H.raw", NativeID:"controllerType=0 controllerNumber=1 scan=12027"	12027	40.5217
06157:3	1	R.C[+57.021]C[+57.021]FVHDC[+57.021]C[+57.021]YGNLPDC[+57.021]NPK.S	CCFVHDCCYGNLPDCNPK		C[+57]*5	772.629	3	2315.87	2315.88	0	-1	43	42	Specific	229.49	229.49	229.49	7.15	61	>sp|P59071|PA2B8_DABRR Basic phospholipase A2 VRV-PL-VIIIa OS=Daboia russelii PE=1 SV=1	1449	P1OK20151004_SK_RP1Trp16H.12935.12935.3 File:"P1OK20151004_SK_RP1Trp16H.raw", NativeID:"controllerType=0 controllerNumber=1 scan=12935"	12935	43.3712
06090:3	1	R.C[+57.021]C[+57.021]FVHDC[+57.021]C[+57.021]YGNLPDC[+57.021]NPK.S	CCFVHDCCYGNLPDCNPK		C[+57]*5	772.63	3	2315.87	2315.88	0	-0.6	43	42	Specific	232.15	232.15	232.15	7.15	61	>sp|P59071|PA2B8_DABRR Basic phospholipase A2 VRV-PL-VIIIa OS=Daboia russelii PE=1 SV=1	1449	P1OK20151004_SK_RP1Trp16H.12842.12842.3 File:"P1OK20151004_SK_RP1Trp16H.raw", NativeID:"controllerType=0 controllerNumber=1 scan=12842"	12842	43.1077
05442:3	1	R.C[+57.021]C[+57.021]FVHDC[+57.021]C[+57.021]YGNLPDC[+57.021]NPK.S	CCFVHDCCYGNLPDCNPK		C[+57]*5	772.63	3	2315.88	2315.88	0	-0.2	43	42	Specific	238.17	238.17	238.17	7.15	61	>sp|P59071|PA2B8_DABRR Basic phospholipase A2 VRV-PL-VIIIa OS=Daboia russelii PE=1 SV=1	1449	P1OK20151004_SK_RP1Trp16H.11774.11774.3 File:"P1OK20151004_SK_RP1Trp16H.raw", NativeID:"controllerType=0 controllerNumber=1 scan=11774"	11774	39.7638
05327:3	1	R.C[+57.021]C[+57.021]FVHDC[+57.021]C[+57.021]YGNLPDC[+57.021]NPK.S	CCFVHDCCYGNLPDCNPK		C[+57]*5	772.629	3	2315.87	2315.88	0	-0.9	43	42	Specific	238.78	238.78	238.78	7.15	61	>sp|P59071|PA2B8_DABRR Basic phospholipase A2 VRV-PL-VIIIa OS=Daboia russelii PE=1 SV=1	1449	P1OK20151004_SK_RP1Trp16H.11600.11600.3 File:"P1OK20151004_SK_RP1Trp16H.raw", NativeID:"controllerType=0 controllerNumber=1 scan=11600"	11600	39.2518
05954:3	1	R.C[+57.021]C[+57.021]FVHDC[+57.021]C[+57.021]YGNLPDC[+57.021]NPK.S	CCFVHDCCYGNLPDCNPK		C[+57]*5	772.63	3	2315.87	2315.88	0	-0.6	43	42	Specific	245.75	245.75	245.75	8.3	61	>sp|P59071|PA2B8_DABRR Basic phospholipase A2 VRV-PL-VIIIa OS=Daboia russelii PE=1 SV=1	1449	P1OK20151004_SK_RP1Trp16H.12598.12598.3 File:"P1OK20151004_SK_RP1Trp16H.raw", NativeID:"controllerType=0 controllerNumber=1 scan=12598"	12598	42.3165
04544:3	1	R.C[+57.021]C[+57.021]FVHDC[+57.021]C[+57.021]YGNLPDC[+57.021]NPK.S	CCFVHDCCYGNLPDCNPK		C[+57]*5	772.629	3	2315.87	2315.88	0	-1.9	43	42	Specific	254.77	254.77	254.77	7.93	61	>sp|P59071|PA2B8_DABRR Basic phospholipase A2 VRV-PL-VIIIa OS=Daboia russelii PE=1 SV=1	1449	P1OK20151004_SK_RP1Trp16H.10405.10405.3 File:"P1OK20151004_SK_RP1Trp16H.raw", NativeID:"controllerType=0 controllerNumber=1 scan=10405"	10405	35.6722
04999:3	1	R.C[+57.021]C[+57.021]FVHDC[+57.021]C[+57.021]YGNLPDC[+57.021]NPK.S	CCFVHDCCYGNLPDCNPK		C[+57]*5	772.63	3	2315.88	2315.88	0	-0.3	43	42	Specific	258.83	258.83	258.83	8.3	61	>sp|P59071|PA2B8_DABRR Basic phospholipase A2 VRV-PL-VIIIa OS=Daboia russelii PE=1 SV=1	1449	P1OK20151004_SK_RP1Trp16H.11092.11092.3 File:"P1OK20151004_SK_RP1Trp16H.raw", NativeID:"controllerType=0 controllerNumber=1 scan=11092"	11092	37.7155
04897:3	1	R.C[+57.021]C[+57.021]FVHDC[+57.021]C[+57.021]YGNLPDC[+57.021]NPK.S	CCFVHDCCYGNLPDCNPK		C[+57]*5	772.631	3	2315.88	2315.88	0	0.7	43	42	Specific	264.23	264.23	264.23	8.3	61	>sp|P59071|PA2B8_DABRR Basic phospholipase A2 VRV-PL-VIIIa OS=Daboia russelii PE=1 SV=1	1449	P1OK20151004_SK_RP1Trp16H.10926.10926.3 File:"P1OK20151004_SK_RP1Trp16H.raw", NativeID:"controllerType=0 controllerNumber=1 scan=10926"	10926	37.2002
05105:3	1	R.C[+57.021]C[+57.021]FVHDC[+57.021]C[+57.021]YGNLPDC[+57.021]NPK.S	CCFVHDCCYGNLPDCNPK		C[+57]*5	772.63	3	2315.87	2315.88	0	-0.5	43	42	Specific	269.89	269.89	269.89	8.3	61	>sp|P59071|PA2B8_DABRR Basic phospholipase A2 VRV-PL-VIIIa OS=Daboia russelii PE=1 SV=1	1449	P1OK20151004_SK_RP1Trp16H.11260.11260.3 File:"P1OK20151004_SK_RP1Trp16H.raw", NativeID:"controllerType=0 controllerNumber=1 scan=11260"	11260	38.2277
05495:3	1	R.C[+57.021]C[+57.021]FVHDC[+57.021]C[+57.021]YGNLPDC[+57.021]NPK.S	CCFVHDCCYGNLPDCNPK		C[+57]*5	772.63	3	2315.87	2315.88	0	-0.5	43	42	Specific	271.67	271.67	271.67	8.3	61	>sp|P59071|PA2B8_DABRR Basic phospholipase A2 VRV-PL-VIIIa OS=Daboia russelii PE=1 SV=1	1449	P1OK20151004_SK_RP1Trp16H.11857.11857.3 File:"P1OK20151004_SK_RP1Trp16H.raw", NativeID:"controllerType=0 controllerNumber=1 scan=11857"	11857	40.0177
04653:3	1	R.C[+57.021]C[+57.021]FVHDC[+57.021]C[+57.021]YGNLPDC[+57.021]NPK.S	CCFVHDCCYGNLPDCNPK		C[+57]*5	772.631	3	2315.88	2315.88	0	1.6	43	42	Specific	278.22	278.22	278.22	7.36	61	>sp|P59071|PA2B8_DABRR Basic phospholipase A2 VRV-PL-VIIIa OS=Daboia russelii PE=1 SV=1	1449	P1OK20151004_SK_RP1Trp16H.10574.10574.3 File:"P1OK20151004_SK_RP1Trp16H.raw", NativeID:"controllerType=0 controllerNumber=1 scan=10574"	10574	36.1786
05280:3	1	R.C[+57.021]C[+57.021]FVHDC[+57.021]C[+57.021]YGNLPDC[+57.021]NPK.S	CCFVHDCCYGNLPDCNPK		C[+57]*5	772.627	3	2315.87	2315.88	0	-4.2	43	42	Specific	299.27	299.27	299.27	7.6	61	>sp|P59071|PA2B8_DABRR Basic phospholipase A2 VRV-PL-VIIIa OS=Daboia russelii PE=1 SV=1	1449	P1OK20151004_SK_RP1Trp16H.11521.11521.3 File:"P1OK20151004_SK_RP1Trp16H.raw", NativeID:"controllerType=0 controllerNumber=1 scan=11521"	11521	38.9966
04765:3	1	R.C[+57.021]C[+57.021]FVHDC[+57.021]C[+57.021]YGNLPDC[+57.021]NPK.S	CCFVHDCCYGNLPDCNPK		C[+57]*5	772.63	3	2315.88	2315.88	0	0.1	43	42	Specific	299.64	299.64	299.64	8.55	61	>sp|P59071|PA2B8_DABRR Basic phospholipase A2 VRV-PL-VIIIa OS=Daboia russelii PE=1 SV=1	1449	P1OK20151004_SK_RP1Trp16H.10744.10744.3 File:"P1OK20151004_SK_RP1Trp16H.raw", NativeID:"controllerType=0 controllerNumber=1 scan=10744"	10744	36.6873
04594:3	1	R.C[+57.021]C[+57.021]FVHDC[+57.021]C[+57.021]YGNLPDC[+57.021]NPK.S	CCFVHDCCYGNLPDCNPK		C[+57]*5	772.63	3	2315.87	2315.88	0	-0.5	43	42	Specific	302.64	302.64	302.64	8.55	61	>sp|P59071|PA2B8_DABRR Basic phospholipase A2 VRV-PL-VIIIa OS=Daboia russelii PE=1 SV=1	1449	P1OK20151004_SK_RP1Trp16H.10487.10487.3 File:"P1OK20151004_SK_RP1Trp16H.raw", NativeID:"controllerType=0 controllerNumber=1 scan=10487"	10487	35.9261
04944:3	1	R.C[+57.021]C[+57.021]FVHDC[+57.021]C[+57.021]YGNLPDC[+57.021]NPK.S	CCFVHDCCYGNLPDCNPK		C[+57]*5	772.63	3	2315.88	2315.88	0	0.2	43	42	Specific	311.33	311.33	311.33	8.55	61	>sp|P59071|PA2B8_DABRR Basic phospholipase A2 VRV-PL-VIIIa OS=Daboia russelii PE=1 SV=1	1449	P1OK20151004_SK_RP1Trp16H.11008.11008.3 File:"P1OK20151004_SK_RP1Trp16H.raw", NativeID:"controllerType=0 controllerNumber=1 scan=11008"	11008	37.4625
04828:3	1	R.C[+57.021]C[+57.021]FVHDC[+57.021]C[+57.021]YGNLPDC[+57.021]NPK.S	CCFVHDCCYGNLPDCNPK		C[+57]*5	772.63	3	2315.88	2315.88	0	0.5	43	42	Specific	357.76	357.76	357.76	8.88	61	>sp|P59071|PA2B8_DABRR Basic phospholipase A2 VRV-PL-VIIIa OS=Daboia russelii PE=1 SV=1	1449	P1OK20151004_SK_RP1Trp16H.10833.10833.3 File:"P1OK20151004_SK_RP1Trp16H.raw", NativeID:"controllerType=0 controllerNumber=1 scan=10833"	10833	36.9453
02787:3	1	R.C[+57.021]C[+57.021]FVHDC[+57.021]C[+57.021]YGNLPDC[+57.021]NPK.S	CCFVHDCCYGNLPDCNPK		C[+57]*5	772.632	3	2315.88	2315.88	0	2.9	43	42	Specific	358.05	358.05	358.05	7.31	61	>sp|P59071|PA2B8_DABRR Basic phospholipase A2 VRV-PL-VIIIa OS=Daboia russelii PE=1 SV=1	1449	P1OK20151004_SK_RP1Trp16H.8036.8036.3 File:"P1OK20151004_SK_RP1Trp16H.raw", NativeID:"controllerType=0 controllerNumber=1 scan=8036"	8036	29.2026
04303:3	1	R.C[+57.021]C[+57.021]FVHDC[+57.021]C[+57.021]YGNLPDC[+57.021]NPK.S	CCFVHDCCYGNLPDCNPK		C[+57]*5	772.628	3	2315.87	2315.88	0	-3.3	43	42	Specific	360.46	360.46	360.46	7.78	61	>sp|P59071|PA2B8_DABRR Basic phospholipase A2 VRV-PL-VIIIa OS=Daboia russelii PE=1 SV=1	1449	P1OK20151004_SK_RP1Trp16H.10050.10050.3 File:"P1OK20151004_SK_RP1Trp16H.raw", NativeID:"controllerType=0 controllerNumber=1 scan=10050"	10050	34.6264
04355:3	1	R.C[+57.021]C[+57.021]FVHDC[+57.021]C[+57.021]YGNLPDC[+57.021]NPK.S	CCFVHDCCYGNLPDCNPK		C[+57]*5	772.629	3	2315.87	2315.88	0	-1.4	43	42	Specific	376.14	376.14	376.14	9.06	61	>sp|P59071|PA2B8_DABRR Basic phospholipase A2 VRV-PL-VIIIa OS=Daboia russelii PE=1 SV=1	1449	P1OK20151004_SK_RP1Trp16H.10135.10135.3 File:"P1OK20151004_SK_RP1Trp16H.raw", NativeID:"controllerType=0 controllerNumber=1 scan=10135"	10135	34.8894
03997:3	1	R.C[+57.021]C[+57.021]FVHDC[+57.021]C[+57.021]YGNLPDC[+57.021]NPK.S	CCFVHDCCYGNLPDCNPK		C[+57]*5	772.63	3	2315.88	2315.88	0	0.1	43	42	Specific	390.99	390.99	390.99	9.43	61	>sp|P59071|PA2B8_DABRR Basic phospholipase A2 VRV-PL-VIIIa OS=Daboia russelii PE=1 SV=1	1449	P1OK20151004_SK_RP1Trp16H.9552.9552.3 File:"P1OK20151004_SK_RP1Trp16H.raw", NativeID:"controllerType=0 controllerNumber=1 scan=9552"	9552	33.0926
04121:3	1	R.C[+57.021]C[+57.021]FVHDC[+57.021]C[+57.021]YGNLPDC[+57.021]NPK.S	CCFVHDCCYGNLPDCNPK		C[+57]*5	772.631	3	2315.88	2315.88	0	1.6	43	42	Specific	445.41	445.41	445.41	8.64	61	>sp|P59071|PA2B8_DABRR Basic phospholipase A2 VRV-PL-VIIIa OS=Daboia russelii PE=1 SV=1	1449	P1OK20151004_SK_RP1Trp16H.9732.9732.3 File:"P1OK20151004_SK_RP1Trp16H.raw", NativeID:"controllerType=0 controllerNumber=1 scan=9732"	9732	33.6127
03618:3	1	R.C[+57.021]C[+57.021]FVHDC[+57.021]C[+57.021]YGNLPDC[+57.021]NPK.S	CCFVHDCCYGNLPDCNPK		C[+57]*5	772.629	3	2315.87	2315.88	0	-1	43	42	Specific	491.99	491.99	491.99	9.75	61	>sp|P59071|PA2B8_DABRR Basic phospholipase A2 VRV-PL-VIIIa OS=Daboia russelii PE=1 SV=1	1449	P1OK20151004_SK_RP1Trp16H.9065.9065.3 File:"P1OK20151004_SK_RP1Trp16H.raw", NativeID:"controllerType=0 controllerNumber=1 scan=9065"	9065	31.8044
03211:3	1	R.C[+57.021]C[+57.021]FVHDC[+57.021]C[+57.021]YGNLPDC[+57.021]NPK.S	CCFVHDCCYGNLPDCNPK		C[+57]*5	772.63	3	2315.88	2315.88	0	0.1	43	42	Specific	588.95	578.83	578.83	10.42	61	>sp|P59071|PA2B8_DABRR Basic phospholipase A2 VRV-PL-VIIIa OS=Daboia russelii PE=1 SV=1	1449	P1OK20151004_SK_RP1Trp16H.8554.8554.3 File:"P1OK20151004_SK_RP1Trp16H.raw", NativeID:"controllerType=0 controllerNumber=1 scan=8554"	8554	30.4973
02958:3	1	R.C[+57.021]C[+57.021]FVHDC[+57.021]C[+57.021]YGNLPDC[+57.021]NPK.S	CCFVHDCCYGNLPDCNPK		C[+57]*5	772.63	3	2315.87	2315.88	0	-0.9	43	42	Specific	590.84	575.78	575.78	10.42	61	>sp|P59071|PA2B8_DABRR Basic phospholipase A2 VRV-PL-VIIIa OS=Daboia russelii PE=1 SV=1	1449	P1OK20151004_SK_RP1Trp16H.8244.8244.3 File:"P1OK20151004_SK_RP1Trp16H.raw", NativeID:"controllerType=0 controllerNumber=1 scan=8244"	8244	29.7255
05753:3	1	R.C[+57.021]C[+57.021]FVHDC[+57.021]C[+57.021]YGN[+0.984]LPDC[+57.021]NPK.S	CCFVHDCCYGNLPDCNPK		C[+57]*5, N[+1]	772.962	3	2316.87	2316.86	0	5.4	43	42	Specific	33.13	33.13	33.13	3.35	61	>sp|P59071|PA2B8_DABRR Basic phospholipase A2 VRV-PL-VIIIa OS=Daboia russelii PE=1 SV=1	1449	P1OK20151004_SK_RP1Trp16H.12268.12268.3 File:"P1OK20151004_SK_RP1Trp16H.raw", NativeID:"controllerType=0 controllerNumber=1 scan=12268"	12268	41.2876
04938:2	1	R.C[+57.021]C[+57.021]FVHDC[+57.021]C[+57.021]YGN[+0.984]LPDC[+57.021]NPK.S	CCFVHDCCYGNLPDCNPK		C[+57]*5, N[+1]	1158.93	2	2316.86	2316.86	0	-1.4	43	42	Specific	44.54	44.54	44.54	3.33	61	>sp|P59071|PA2B8_DABRR Basic phospholipase A2 VRV-PL-VIIIa OS=Daboia russelii PE=1 SV=1	1449	P1OK20151004_SK_RP1Trp16H.10999.10999.2 File:"P1OK20151004_SK_RP1Trp16H.raw", NativeID:"controllerType=0 controllerNumber=1 scan=10999"	10999	37.4366
06236:3	1	R.C[+57.021]C[+57.021]FVHDC[+57.021]C[+57.021]YGN[+0.984]LPDC[+57.021]NPK.S	CCFVHDCCYGNLPDCNPK		C[+57]*5, N[+1]	772.961	3	2316.87	2316.86	0	4.2	43	42	Specific	48.37	48.37	48.37	4.19	61	>sp|P59071|PA2B8_DABRR Basic phospholipase A2 VRV-PL-VIIIa OS=Daboia russelii PE=1 SV=1	1449	P1OK20151004_SK_RP1Trp16H.13035.13035.3 File:"P1OK20151004_SK_RP1Trp16H.raw", NativeID:"controllerType=0 controllerNumber=1 scan=13035"	13035	43.6345
05706:3	1	R.C[+57.021]C[+57.021]FVHDC[+57.021]C[+57.021]YGN[+0.984]LPDC[+57.021]NPK.S	CCFVHDCCYGNLPDCNPK		C[+57]*5, N[+1]	772.963	3	2316.88	2316.86	0	6.9	43	42	Specific	101.17	101.17	101.17	4.72	61	>sp|P59071|PA2B8_DABRR Basic phospholipase A2 VRV-PL-VIIIa OS=Daboia russelii PE=1 SV=1	1449	P1OK20151004_SK_RP1Trp16H.12188.12188.3 File:"P1OK20151004_SK_RP1Trp16H.raw", NativeID:"controllerType=0 controllerNumber=1 scan=12188"	12188	41.0299
04746:2	1	R.C[+57.021]C[+57.021]FVHDC[+57.021]C[+57.021]YGN[+0.984]LPDC[+57.021]NPK.S	CCFVHDCCYGNLPDCNPK		C[+57]*5, N[+1]	1158.93	2	2316.84	2316.86	0	-6.4	43	42	Specific	101.19	101.19	101.19	4.08	61	>sp|P59071|PA2B8_DABRR Basic phospholipase A2 VRV-PL-VIIIa OS=Daboia russelii PE=1 SV=1	1449	P1OK20151004_SK_RP1Trp16H.10716.10716.2 File:"P1OK20151004_SK_RP1Trp16H.raw", NativeID:"controllerType=0 controllerNumber=1 scan=10716"	10716	36.6066
04666:2	1	R.C[+57.021]C[+57.021]FVHDC[+57.021]C[+57.021]YGN[+0.984]LPDC[+57.021]NPK.S	CCFVHDCCYGNLPDCNPK		C[+57]*5, N[+1]	1158.92	2	2316.84	2316.86	0	-8.2	43	42	Specific	124.63	124.63	124.63	3.54	61	>sp|P59071|PA2B8_DABRR Basic phospholipase A2 VRV-PL-VIIIa OS=Daboia russelii PE=1 SV=1	1449	P1OK20151004_SK_RP1Trp16H.10594.10594.2 File:"P1OK20151004_SK_RP1Trp16H.raw", NativeID:"controllerType=0 controllerNumber=1 scan=10594"	10594	36.24
06053:3	1	R.C[+57.021]C[+57.021]FVHDC[+57.021]C[+57.021]YGN[+0.984]LPDC[+57.021]NPK.S	CCFVHDCCYGNLPDCNPK		C[+57]*5, N[+1]	772.965	3	2316.88	2316.86	0	8.2	43	42	Specific	126.99	126.99	126.99	5.51	61	>sp|P59071|PA2B8_DABRR Basic phospholipase A2 VRV-PL-VIIIa OS=Daboia russelii PE=1 SV=1	1449	P1OK20151004_SK_RP1Trp16H.12765.12765.3 File:"P1OK20151004_SK_RP1Trp16H.raw", NativeID:"controllerType=0 controllerNumber=1 scan=12765"	12765	42.8448
04598:2	1	R.C[+57.021]C[+57.021]FVHDC[+57.021]C[+57.021]YGN[+0.984]LPDC[+57.021]NPK.S	CCFVHDCCYGNLPDCNPK		C[+57]*5, N[+1]	1158.92	2	2316.84	2316.86	0	-7.9	43	42	Specific	183.05	183.05	86.88	4.59	61	>sp|P59071|PA2B8_DABRR Basic phospholipase A2 VRV-PL-VIIIa OS=Daboia russelii PE=1 SV=1	1449	P1OK20151004_SK_RP1Trp16H.10491.10491.2 File:"P1OK20151004_SK_RP1Trp16H.raw", NativeID:"controllerType=0 controllerNumber=1 scan=10491"	10491	35.935
04704:3	1	R.C[+57.021]C[+57.021]FVHDC[+57.021]C[+57.021]YGN[+0.984]LPDC[+57.021]NPK.S	CCFVHDCCYGNLPDCNPK		C[+57]*5, N[+1]	772.962	3	2316.87	2316.86	0	5	43	42	Specific	225.47	225.47	168.13	5.78	61	>sp|P59071|PA2B8_DABRR Basic phospholipase A2 VRV-PL-VIIIa OS=Daboia russelii PE=1 SV=1	1449	P1OK20151004_SK_RP1Trp16H.10655.10655.3 File:"P1OK20151004_SK_RP1Trp16H.raw", NativeID:"controllerType=0 controllerNumber=1 scan=10655"	10655	36.4288
05378:3	1	R.C[+57.021]C[+57.021]FVHDC[+57.021]C[+57.021]YGN[+0.984]LPDC[+57.021]NPK.S	CCFVHDCCYGNLPDCNPK		C[+57]*5, N[+1]	772.965	3	2316.88	2316.86	0	8.6	43	42	Specific	237.99	237.99	170.64	5.83	61	>sp|P59071|PA2B8_DABRR Basic phospholipase A2 VRV-PL-VIIIa OS=Daboia russelii PE=1 SV=1	1449	P1OK20151004_SK_RP1Trp16H.11683.11683.3 File:"P1OK20151004_SK_RP1Trp16H.raw", NativeID:"controllerType=0 controllerNumber=1 scan=11683"	11683	39.5041
04173:2	1	R.C[+57.021]C[+57.021]FVHDC[+57.021]C[+57.021]YGN[+0.984]LPDC[+57.021]NPK.S	CCFVHDCCYGNLPDCNPK		C[+57]*5, N[+1]	1158.93	2	2316.84	2316.86	0	-6.4	43	42	Specific	243.13	243.13	120.2	6.19	61	>sp|P59071|PA2B8_DABRR Basic phospholipase A2 VRV-PL-VIIIa OS=Daboia russelii PE=1 SV=1	1449	P1OK20151004_SK_RP1Trp16H.9811.9811.2 File:"P1OK20151004_SK_RP1Trp16H.raw", NativeID:"controllerType=0 controllerNumber=1 scan=9811"	9811	33.8494
03926:3	1	R.C[+57.021]C[+57.021]FVHDC[+57.021]C[+57.021]YGN[+0.984]LPDC[+57.021]NPK.S	CCFVHDCCYGNLPDCNPK		C[+57]*5, N[+1]	772.964	3	2316.88	2316.86	0	8	43	42	Specific	259.71	248.85	142.55	6.97	61	>sp|P59071|PA2B8_DABRR Basic phospholipase A2 VRV-PL-VIIIa OS=Daboia russelii PE=1 SV=1	1449	P1OK20151004_SK_RP1Trp16H.9457.9457.3 File:"P1OK20151004_SK_RP1Trp16H.raw", NativeID:"controllerType=0 controllerNumber=1 scan=9457"	9457	32.8349
04273:3	1	R.C[+57.021]C[+57.021]FVHDC[+57.021]C[+57.021]YGN[+0.984]LPDC[+57.021]NPK.S	CCFVHDCCYGNLPDCNPK		C[+57]*5, N[+1]	772.962	3	2316.87	2316.86	0	5.6	43	42	Specific	260.32	260.32	96.54	6.92	61	>sp|P59071|PA2B8_DABRR Basic phospholipase A2 VRV-PL-VIIIa OS=Daboia russelii PE=1 SV=1	1449	P1OK20151004_SK_RP1Trp16H.10008.10008.3 File:"P1OK20151004_SK_RP1Trp16H.raw", NativeID:"controllerType=0 controllerNumber=1 scan=10008"	10008	34.5105
04177:3	1	R.C[+57.021]C[+57.021]FVHDC[+57.021]C[+57.021]YGN[+0.984]LPDC[+57.021]NPK.S	CCFVHDCCYGNLPDCNPK		C[+57]*5, N[+1]	772.964	3	2316.88	2316.86	0	7.6	43	42	Specific	277.23	226.43	140.71	7.12	61	>sp|P59071|PA2B8_DABRR Basic phospholipase A2 VRV-PL-VIIIa OS=Daboia russelii PE=1 SV=1	1449	P1OK20151004_SK_RP1Trp16H.9817.9817.3 File:"P1OK20151004_SK_RP1Trp16H.raw", NativeID:"controllerType=0 controllerNumber=1 scan=9817"	9817	33.8673
03537:2	1	R.C[+57.021]C[+57.021]FVHDC[+57.021]C[+57.021]YGN[+0.984]LPDC[+57.021]NPK.S	CCFVHDCCYGNLPDCNPK		C[+57]*5, N[+1]	1158.94	2	2316.87	2316.86	0	5.8	43	42	Specific	286.23	224.29	84.06	6.6	61	>sp|P59071|PA2B8_DABRR Basic phospholipase A2 VRV-PL-VIIIa OS=Daboia russelii PE=1 SV=1	1449	P1OK20151004_SK_RP1Trp16H.8958.8958.2 File:"P1OK20151004_SK_RP1Trp16H.raw", NativeID:"controllerType=0 controllerNumber=1 scan=8958"	8958	31.5188
04229:3	1	R.C[+57.021]C[+57.021]FVHDC[+57.021]C[+57.021]YGN[+0.984]LPDC[+57.021]NPK.S	CCFVHDCCYGNLPDCNPK		C[+57]*5, N[+1]	772.964	3	2316.88	2316.86	0	7	43	42	Specific	308.47	251.16	125.83	7.49	61	>sp|P59071|PA2B8_DABRR Basic phospholipase A2 VRV-PL-VIIIa OS=Daboia russelii PE=1 SV=1	1449	P1OK20151004_SK_RP1Trp16H.9899.9899.3 File:"P1OK20151004_SK_RP1Trp16H.raw", NativeID:"controllerType=0 controllerNumber=1 scan=9899"	9899	34.1193
03858:3	1	R.C[+57.021]C[+57.021]FVHDC[+57.021]C[+57.021]YGN[+0.984]LPDC[+57.021]NPK.S	CCFVHDCCYGNLPDCNPK		C[+57]*5, N[+1]	772.965	3	2316.88	2316.86	0	9.1	43	42	Specific	320.43	248.08	139.44	7.43	61	>sp|P59071|PA2B8_DABRR Basic phospholipase A2 VRV-PL-VIIIa OS=Daboia russelii PE=1 SV=1	1449	P1OK20151004_SK_RP1Trp16H.9364.9364.3 File:"P1OK20151004_SK_RP1Trp16H.raw", NativeID:"controllerType=0 controllerNumber=1 scan=9364"	9364	32.5785
03701:3	1	R.C[+57.021]C[+57.021]FVHDC[+57.021]C[+57.021]YGN[+0.984]LPDC[+57.021]NPK.S	CCFVHDCCYGNLPDCNPK		C[+57]*5, N[+1]	772.964	3	2316.88	2316.86	0	7.6	43	42	Specific	338.33	270.14	156.4	7.75	61	>sp|P59071|PA2B8_DABRR Basic phospholipase A2 VRV-PL-VIIIa OS=Daboia russelii PE=1 SV=1	1449	P1OK20151004_SK_RP1Trp16H.9166.9166.3 File:"P1OK20151004_SK_RP1Trp16H.raw", NativeID:"controllerType=0 controllerNumber=1 scan=9166"	9166	32.0618
03471:3	1	R.C[+57.021]C[+57.021]FVHDC[+57.021]C[+57.021]YGN[+0.984]LPDC[+57.021]NPK.S	CCFVHDCCYGNLPDCNPK		C[+57]*5, N[+1]	772.964	3	2316.88	2316.86	0	8	43	42	Specific	343.79	238.52	129.07	7.27	61	>sp|P59071|PA2B8_DABRR Basic phospholipase A2 VRV-PL-VIIIa OS=Daboia russelii PE=1 SV=1	1449	P1OK20151004_SK_RP1Trp16H.8870.8870.3 File:"P1OK20151004_SK_RP1Trp16H.raw", NativeID:"controllerType=0 controllerNumber=1 scan=8870"	8870	31.2827
03383:3	1	R.C[+57.021]C[+57.021]FVHDC[+57.021]C[+57.021]YGN[+0.984]LPDC[+57.021]NPK.S	CCFVHDCCYGNLPDCNPK		C[+57]*5, N[+1]	772.965	3	2316.88	2316.86	0	8.8	43	42	Specific	391.61	240.64	128	7.12	61	>sp|P59071|PA2B8_DABRR Basic phospholipase A2 VRV-PL-VIIIa OS=Daboia russelii PE=1 SV=1	1449	P1OK20151004_SK_RP1Trp16H.8762.8762.3 File:"P1OK20151004_SK_RP1Trp16H.raw", NativeID:"controllerType=0 controllerNumber=1 scan=8762"	8762	31.0089
03546:3	1	R.C[+57.021]C[+57.021]FVHDC[+57.021]C[+57.021]YGN[+0.984]LPDC[+57.021]NPK.S	CCFVHDCCYGNLPDCNPK		C[+57]*5, N[+1]	772.963	3	2316.88	2316.86	0	6.6	43	42	Specific	439.69	318.36	199.03	7.84	61	>sp|P59071|PA2B8_DABRR Basic phospholipase A2 VRV-PL-VIIIa OS=Daboia russelii PE=1 SV=1	1449	P1OK20151004_SK_RP1Trp16H.8969.8969.3 File:"P1OK20151004_SK_RP1Trp16H.raw", NativeID:"controllerType=0 controllerNumber=1 scan=8969"	8969	31.5455
02881:3	1	R.C[+57.021]C[+57.021]FVHDC[+57.021]C[+57.021]YGN[+0.984]LPDC[+57.021]NPK.S	CCFVHDCCYGNLPDCNPK		C[+57]*5, N[+1]	772.963	3	2316.88	2316.86	0	6.8	43	42	Specific	460.28	279.32	122.89	7.75	61	>sp|P59071|PA2B8_DABRR Basic phospholipase A2 VRV-PL-VIIIa OS=Daboia russelii PE=1 SV=1	1449	P1OK20151004_SK_RP1Trp16H.8144.8144.3 File:"P1OK20151004_SK_RP1Trp16H.raw", NativeID:"controllerType=0 controllerNumber=1 scan=8144"	8144	29.4625
03126:3	1	R.C[+57.021]C[+57.021]FVHDC[+57.021]C[+57.021]YGN[+0.984]LPDC[+57.021]NPK.S	CCFVHDCCYGNLPDCNPK		C[+57]*5, N[+1]	772.964	3	2316.88	2316.86	0	7.2	43	42	Specific	476.78	294.37	130.71	7.8	61	>sp|P59071|PA2B8_DABRR Basic phospholipase A2 VRV-PL-VIIIa OS=Daboia russelii PE=1 SV=1	1449	P1OK20151004_SK_RP1Trp16H.8451.8451.3 File:"P1OK20151004_SK_RP1Trp16H.raw", NativeID:"controllerType=0 controllerNumber=1 scan=8451"	8451	30.2396
03180:2	1	R.C[+57.021]C[+57.021]FVHDC[+57.021]C[+57.021]YGN[+0.984]LPDC[+57.021]NPK.S	CCFVHDCCYGNLPDCNPK		C[+57]*5, N[+1]	1158.94	2	2316.88	2316.86	0	8.2	43	42	Specific	479.33	297.84	133.78	7.11	61	>sp|P59071|PA2B8_DABRR Basic phospholipase A2 VRV-PL-VIIIa OS=Daboia russelii PE=1 SV=1	1449	P1OK20151004_SK_RP1Trp16H.8518.8518.2 File:"P1OK20151004_SK_RP1Trp16H.raw", NativeID:"controllerType=0 controllerNumber=1 scan=8518"	8518	30.4103
03295:3	1	R.C[+57.021]C[+57.021]FVHDC[+57.021]C[+57.021]YGN[+0.984]LPDC[+57.021]NPK.S	CCFVHDCCYGNLPDCNPK		C[+57]*5, N[+1]	772.963	3	2316.88	2316.86	0	6.9	43	42	Specific	490.34	311.97	145.63	7.97	61	>sp|P59071|PA2B8_DABRR Basic phospholipase A2 VRV-PL-VIIIa OS=Daboia russelii PE=1 SV=1	1449	P1OK20151004_SK_RP1Trp16H.8656.8656.3 File:"P1OK20151004_SK_RP1Trp16H.raw", NativeID:"controllerType=0 controllerNumber=1 scan=8656"	8656	30.7494
03037:3	1	R.C[+57.021]C[+57.021]FVHDC[+57.021]C[+57.021]YGN[+0.984]LPDC[+57.021]NPK.S	CCFVHDCCYGNLPDCNPK		C[+57]*5, N[+1]	772.962	3	2316.87	2316.86	0	5.4	43	42	Specific	533.14	533.14	116.46	8.46	61	>sp|P59071|PA2B8_DABRR Basic phospholipase A2 VRV-PL-VIIIa OS=Daboia russelii PE=1 SV=1	1449	P1OK20151004_SK_RP1Trp16H.8344.8344.3 File:"P1OK20151004_SK_RP1Trp16H.raw", NativeID:"controllerType=0 controllerNumber=1 scan=8344"	8344	29.9785
03090:2	1	R.C[+57.021]C[+57.021]FVHDC[+57.021]C[+57.021]YGN[+0.984]LPDC[+57.021]NPK.S	CCFVHDCCYGNLPDCNPK		C[+57]*5, N[+1]	1158.94	2	2316.87	2316.86	0	4.9	43	42	Specific	550.73	513.31	148.3	8.1	61	>sp|P59071|PA2B8_DABRR Basic phospholipase A2 VRV-PL-VIIIa OS=Daboia russelii PE=1 SV=1	1449	P1OK20151004_SK_RP1Trp16H.8409.8409.2 File:"P1OK20151004_SK_RP1Trp16H.raw", NativeID:"controllerType=0 controllerNumber=1 scan=8409"	8409	30.1371
02927:2	1	R.C[+57.021]C[+57.021]FVHDC[+57.021]C[+57.021]YGN[+0.984]LPDC[+57.021]NPK.S	CCFVHDCCYGNLPDCNPK		C[+57]*5, N[+1]	1158.94	2	2316.88	2316.86	0	6.8	43	42	Specific	555.56	304.27	105.78	7.69	61	>sp|P59071|PA2B8_DABRR Basic phospholipase A2 VRV-PL-VIIIa OS=Daboia russelii PE=1 SV=1	1449	P1OK20151004_SK_RP1Trp16H.8202.8202.2 File:"P1OK20151004_SK_RP1Trp16H.raw", NativeID:"controllerType=0 controllerNumber=1 scan=8202"	8202	29.6118
03827:3	1	R.C[+57.021]C[+57.021]FVHDC[+57.021]C[+57.021]YGNLPDC[+57.021]NPKSDR.Y	CCFVHDCCYGNLPDCNPKSDR		C[+57]*5	892.009	3	2674.01	2674.04	0	-8.3	43	42	Specific	34.94	34.94	34.94	2.05	61	>sp|P59071|PA2B8_DABRR Basic phospholipase A2 VRV-PL-VIIIa OS=Daboia russelii PE=1 SV=1	1449	P1OK20151004_SK_RP1Trp16H.9324.9324.3 File:"P1OK20151004_SK_RP1Trp16H.raw", NativeID:"controllerType=0 controllerNumber=1 scan=9324"	9324	32.4711
02425:3	1	R.C[+57.021]C[+57.021]FVHDC[+57.021]C[+57.021]YGNLPDC[+57.021]NPKSDR.Y	CCFVHDCCYGNLPDCNPKSDR		C[+57]*5	892.015	3	2674.03	2674.04	0	-2.2	43	42	Specific	574.24	574.24	574.24	9.46	61	>sp|P59071|PA2B8_DABRR Basic phospholipase A2 VRV-PL-VIIIa OS=Daboia russelii PE=1 SV=1	1449	P1OK20151004_SK_RP1Trp16H.7609.7609.3 File:"P1OK20151004_SK_RP1Trp16H.raw", NativeID:"controllerType=0 controllerNumber=1 scan=7609"	7609	28.1477
02347:4	1	R.C[+57.021]C[+57.021]FVHDC[+57.021]C[+57.021]YGNLPDC[+57.021]NPKSDR.Y	CCFVHDCCYGNLPDCNPKSDR		C[+57]*5	669.264	4	2674.03	2674.04	0	-1.2	43	42	Specific	639.68	639.68	639.68	10.83	61	>sp|P59071|PA2B8_DABRR Basic phospholipase A2 VRV-PL-VIIIa OS=Daboia russelii PE=1 SV=1	1449	P1OK20151004_SK_RP1Trp16H.7507.7507.4 File:"P1OK20151004_SK_RP1Trp16H.raw", NativeID:"controllerType=0 controllerNumber=1 scan=7507"	7507	27.8794
02696:3	1	R.C[+57.021]C[+57.021]FVHDC[+57.021]C[+57.021]YGNLPDC[+57.021]N[+0.984]PKSDR.Y	CCFVHDCCYGNLPDCNPKSDR		C[+57]*5, N[+1]	892.344	3	2675.02	2675.02	0	-0.7	43	42	Specific	10.37	10.37	10.37	4.16	61	>sp|P59071|PA2B8_DABRR Basic phospholipase A2 VRV-PL-VIIIa OS=Daboia russelii PE=1 SV=1	1449	P1OK20151004_SK_RP1Trp16H.7929.7929.3 File:"P1OK20151004_SK_RP1Trp16H.raw", NativeID:"controllerType=0 controllerNumber=1 scan=7929"	7929	28.9431
03735:3	1	R.C[+57.021]C[+57.021]FVHDC[+57.021]C[+57.021]YGN[+0.984]LPDC[+57.021]NPKSDR.Y	CCFVHDCCYGNLPDCNPKSDR		C[+57]*5, N[+1]	892.34	3	2675.01	2675.02	0	-5.2	43	42	Specific	52.17	52.17	52.17	3.23	61	>sp|P59071|PA2B8_DABRR Basic phospholipase A2 VRV-PL-VIIIa OS=Daboia russelii PE=1 SV=1	1449	P1OK20151004_SK_RP1Trp16H.9207.9207.3 File:"P1OK20151004_SK_RP1Trp16H.raw", NativeID:"controllerType=0 controllerNumber=1 scan=9207"	9207	32.1688
02337:3	1	R.C[+57.021]C[+57.021]FVHDC[+57.021]C[+57.021]YGN[+0.984]LPDC[+57.021]NPKSDR.Y	CCFVHDCCYGNLPDCNPKSDR		C[+57]*5, N[+1]	892.351	3	2675.04	2675.02	0	6.6	43	42	Specific	256.67	256.67	92.17	6.69	61	>sp|P59071|PA2B8_DABRR Basic phospholipase A2 VRV-PL-VIIIa OS=Daboia russelii PE=1 SV=1	1449	P1OK20151004_SK_RP1Trp16H.7495.7495.3 File:"P1OK20151004_SK_RP1Trp16H.raw", NativeID:"controllerType=0 controllerNumber=1 scan=7495"	7495	27.8498
02426:4	1	R.C[+57.021]C[+57.021]FVHDC[+57.021]C[+57.021]YGN[+0.984]LPDC[+57.021]NPKSDR.Y	CCFVHDCCYGNLPDCNPKSDR		C[+57]*5, N[+1]	669.514	4	2675.03	2675.02	0	5.4	43	42	Specific	430.25	430.25	250.89	8.02	61	>sp|P59071|PA2B8_DABRR Basic phospholipase A2 VRV-PL-VIIIa OS=Daboia russelii PE=1 SV=1	1449	P1OK20151004_SK_RP1Trp16H.7610.7610.4 File:"P1OK20151004_SK_RP1Trp16H.raw", NativeID:"controllerType=0 controllerNumber=1 scan=7610"	7610	28.1499
02692:4	1	R.C[+57.021]C[+57.021]FVHDC[+57.021]C[+57.021]YGN[+0.984]LPDC[+57.021]N[+0.984]PKSDR.Y	CCFVHDCCYGNLPDCNPKSDR		C[+57]*5, N[+1]*2	669.763	4	2676.03	2676	0	9.2	43	42	Specific	113.9	113.9	113.9	4.33	61	>sp|P59071|PA2B8_DABRR Basic phospholipase A2 VRV-PL-VIIIa OS=Daboia russelii PE=1 SV=1	1449	P1OK20151004_SK_RP1Trp16H.7925.7925.4 File:"P1OK20151004_SK_RP1Trp16H.raw", NativeID:"controllerType=0 controllerNumber=1 scan=7925"	7925	28.9343
02156:5	1	R.C[+57.021]C[+57.021]FVHDC[+57.021]C[+57.021]YGNLPDC[+57.021]NPKSDRYK.Y	CCFVHDCCYGNLPDCNPKSDRYK		C[+57]*5	593.845	5	2965.19	2965.19	0	0	43	42	Specific	483.29	483.29	483.29	9.83	61	>sp|P59071|PA2B8_DABRR Basic phospholipase A2 VRV-PL-VIIIa OS=Daboia russelii PE=1 SV=1	1449	P1OK20151004_SK_RP1Trp16H.7286.7286.5 File:"P1OK20151004_SK_RP1Trp16H.raw", NativeID:"controllerType=0 controllerNumber=1 scan=7286"	7286	27.3462
02323:3	1	R.C[+57.021]C[+57.021]FVHDC[+57.021]C[+57.021]YGN[+0.984]LPDC[+57.021]NPKSDRYK.Y	CCFVHDCCYGNLPDCNPKSDRYK		C[+57]*5, N[+1]	989.401	3	2966.19	2966.18	0	3.6	43	42	Specific	0.05	0.05	0.05	1.59	61	>sp|P59071|PA2B8_DABRR Basic phospholipase A2 VRV-PL-VIIIa OS=Daboia russelii PE=1 SV=1	1449	P1OK20151004_SK_RP1Trp16H.7479.7479.3 File:"P1OK20151004_SK_RP1Trp16H.raw", NativeID:"controllerType=0 controllerNumber=1 scan=7479"	7479	27.8106
02118:3	1	R.C[+57.021]C[+57.021]FVHDC[+57.021]C[+57.021]YGN[+0.984]LPDC[+57.021]NPKSDRYK.Y	CCFVHDCCYGNLPDCNPKSDRYK		C[+57]*5, N[+1]	989.405	3	2966.2	2966.18	0	8	43	42	Specific	147.87	147.87	130.03	4.26	61	>sp|P59071|PA2B8_DABRR Basic phospholipase A2 VRV-PL-VIIIa OS=Daboia russelii PE=1 SV=1	1449	P1OK20151004_SK_RP1Trp16H.7243.7243.3 File:"P1OK20151004_SK_RP1Trp16H.raw", NativeID:"controllerType=0 controllerNumber=1 scan=7243"	7243	27.2417
02162:2	1	R.C[+57.021]C[+57.021]FVHDC[+57.021]C[+57.021]YGN[+0.984]LPDC[+57.021]N[+0.984]PKSDRYK.Y	CCFVHDCCYGNLPDCNPKSDRYK		C[+57]*5, N[+1]*2	1484.1	2	2967.19	2967.16	0	8.5	43	42	Specific	166.75	61.18	61.18	4.14	61	>sp|P59071|PA2B8_DABRR Basic phospholipase A2 VRV-PL-VIIIa OS=Daboia russelii PE=1 SV=1	1449	P1OK20151004_SK_RP1Trp16H.7292.7292.2 File:"P1OK20151004_SK_RP1Trp16H.raw", NativeID:"controllerType=0 controllerNumber=1 scan=7292"	7292	27.3594
00283:2	1	K.SDRYKYK.R	SDRYKYK			480.25	2	959.494	959.495	0	-1.1	61	60	Specific	368.59	41.29	41.29	3.22	61	>sp|P59071|PA2B8_DABRR Basic phospholipase A2 VRV-PL-VIIIa OS=Daboia russelii PE=1 SV=1	1449	P1OK20151004_SK_RP1Trp16H.4688.4688.2 File:"P1OK20151004_SK_RP1Trp16H.raw", NativeID:"controllerType=0 controllerNumber=1 scan=4688"	4688	20.1015
00259:2	1	R.YKYKR.V	YKYKR			379.221	2	757.434	757.436	0	-1.4	64	63	Specific	318.87	41.67	41.67	3.29	61	>sp|P59071|PA2B8_DABRR Basic phospholipase A2 VRV-PL-VIIIa OS=Daboia russelii PE=1 SV=1	1449	P1OK20151004_SK_RP1Trp16H.4632.4632.2 File:"P1OK20151004_SK_RP1Trp16H.raw", NativeID:"controllerType=0 controllerNumber=1 scan=4632"	4632	19.9026
00627:2	1	K.YKRVNGAIVC[+57.021]EK.G	YKRVNGAIVCEK		C[+57]	718.886	2	1436.77	1436.77	0	-1.4	66	65	Specific	329.15	145.32	145.32	4.37	61	>sp|P59071|PA2B8_DABRR Basic phospholipase A2 VRV-PL-VIIIa OS=Daboia russelii PE=1 SV=1	1449	P1OK20151004_SK_RP1Trp16H.5151.5151.2 File:"P1OK20151004_SK_RP1Trp16H.raw", NativeID:"controllerType=0 controllerNumber=1 scan=5151"	5151	21.374
01530:2	1	K.YKRVN[+0.984]GAIVC[+57.021]EK.G	YKRVNGAIVCEK		C[+57], N[+1]	719.378	2	1437.75	1437.75	0	-1.8	66	65	Specific	2.2	2.2	2.2	0.72	61	>sp|P59071|PA2B8_DABRR Basic phospholipase A2 VRV-PL-VIIIa OS=Daboia russelii PE=1 SV=1	1449	P1OK20151004_SK_RP1Trp16H.6446.6446.2 File:"P1OK20151004_SK_RP1Trp16H.raw", NativeID:"controllerType=0 controllerNumber=1 scan=6446"	6446	25.0479
01421:3	1	K.YKRVN[+0.984]GAIVC[+57.021]EK.G	YKRVNGAIVCEK		C[+57], N[+1]	479.921	3	1437.75	1437.75	0	-1.6	66	65	Specific	27.06	27.06	27.06	0.82	61	>sp|P59071|PA2B8_DABRR Basic phospholipase A2 VRV-PL-VIIIa OS=Daboia russelii PE=1 SV=1	1449	P1OK20151004_SK_RP1Trp16H.6298.6298.3 File:"P1OK20151004_SK_RP1Trp16H.raw", NativeID:"controllerType=0 controllerNumber=1 scan=6298"	6298	24.648
01289:3	1	K.YKRVN[+0.984]GAIVC[+57.021]EK.G	YKRVNGAIVCEK		C[+57], N[+1]	479.922	3	1437.75	1437.75	0	-0.7	66	65	Specific	46.39	46.39	46.39	1.78	61	>sp|P59071|PA2B8_DABRR Basic phospholipase A2 VRV-PL-VIIIa OS=Daboia russelii PE=1 SV=1	1449	P1OK20151004_SK_RP1Trp16H.6120.6120.3 File:"P1OK20151004_SK_RP1Trp16H.raw", NativeID:"controllerType=0 controllerNumber=1 scan=6120"	6120	24.1635
01622:2	1	K.YKRVN[+0.984]GAIVC[+57.021]EK.G	YKRVNGAIVCEK		C[+57], N[+1]	719.378	2	1437.75	1437.75	0	-1.9	66	65	Specific	46.96	21.75	21.75	0.72	61	>sp|P59071|PA2B8_DABRR Basic phospholipase A2 VRV-PL-VIIIa OS=Daboia russelii PE=1 SV=1	1449	P1OK20151004_SK_RP1Trp16H.6571.6571.2 File:"P1OK20151004_SK_RP1Trp16H.raw", NativeID:"controllerType=0 controllerNumber=1 scan=6571"	6571	25.3956
01197:2	1	K.YKRVN[+0.984]GAIVC[+57.021]EK.G	YKRVNGAIVCEK		C[+57], N[+1]	719.378	2	1437.75	1437.75	0	-2.3	66	65	Specific	75.89	54.03	54.03	0.92	61	>sp|P59071|PA2B8_DABRR Basic phospholipase A2 VRV-PL-VIIIa OS=Daboia russelii PE=1 SV=1	1449	P1OK20151004_SK_RP1Trp16H.5986.5986.2 File:"P1OK20151004_SK_RP1Trp16H.raw", NativeID:"controllerType=0 controllerNumber=1 scan=5986"	5986	23.7783
01423:2	1	K.YKRVN[+0.984]GAIVC[+57.021]EK.G	YKRVNGAIVCEK		C[+57], N[+1]	719.38	2	1437.75	1437.75	0	1.2	66	65	Specific	98.38	73.05	73.05	1.02	61	>sp|P59071|PA2B8_DABRR Basic phospholipase A2 VRV-PL-VIIIa OS=Daboia russelii PE=1 SV=1	1449	P1OK20151004_SK_RP1Trp16H.6300.6300.2 File:"P1OK20151004_SK_RP1Trp16H.raw", NativeID:"controllerType=0 controllerNumber=1 scan=6300"	6300	24.6524
01337:2	1	K.YKRVN[+0.984]GAIVC[+57.021]EK.G	YKRVNGAIVCEK		C[+57], N[+1]	719.379	2	1437.75	1437.75	0	-0.5	66	65	Specific	125.13	99.53	99.53	2.11	61	>sp|P59071|PA2B8_DABRR Basic phospholipase A2 VRV-PL-VIIIa OS=Daboia russelii PE=1 SV=1	1449	P1OK20151004_SK_RP1Trp16H.6187.6187.2 File:"P1OK20151004_SK_RP1Trp16H.raw", NativeID:"controllerType=0 controllerNumber=1 scan=6187"	6187	24.349
01133:2	1	K.YKRVN[+0.984]GAIVC[+57.021]EK.G	YKRVNGAIVCEK		C[+57], N[+1]	719.379	2	1437.75	1437.75	0	-0.9	66	65	Specific	138.61	18.93	18.93	0.79	61	>sp|P59071|PA2B8_DABRR Basic phospholipase A2 VRV-PL-VIIIa OS=Daboia russelii PE=1 SV=1	1449	P1OK20151004_SK_RP1Trp16H.5894.5894.2 File:"P1OK20151004_SK_RP1Trp16H.raw", NativeID:"controllerType=0 controllerNumber=1 scan=5894"	5894	23.5135
01257:2	1	K.YKRVN[+0.984]GAIVC[+57.021]EK.G	YKRVNGAIVCEK		C[+57], N[+1]	719.379	2	1437.75	1437.75	0	-0.5	66	65	Specific	149.94	95.51	95.51	1.44	61	>sp|P59071|PA2B8_DABRR Basic phospholipase A2 VRV-PL-VIIIa OS=Daboia russelii PE=1 SV=1	1449	P1OK20151004_SK_RP1Trp16H.6077.6077.2 File:"P1OK20151004_SK_RP1Trp16H.raw", NativeID:"controllerType=0 controllerNumber=1 scan=6077"	6077	24.0441
01072:2	1	K.YKRVN[+0.984]GAIVC[+57.021]EK.G	YKRVNGAIVCEK		C[+57], N[+1]	719.379	2	1437.75	1437.75	0	-1.3	66	65	Specific	266.07	128.8	128.8	4.08	61	>sp|P59071|PA2B8_DABRR Basic phospholipase A2 VRV-PL-VIIIa OS=Daboia russelii PE=1 SV=1	1449	P1OK20151004_SK_RP1Trp16H.5806.5806.2 File:"P1OK20151004_SK_RP1Trp16H.raw", NativeID:"controllerType=0 controllerNumber=1 scan=5806"	5806	23.261
00625:3	1	K.YKRVN[+0.984]GAIVC[+57.021]EK.G	YKRVNGAIVCEK		C[+57], N[+1]	479.926	3	1437.76	1437.75	0	8.9	66	65	Specific	266.43	118.34	118.34	3.28	61	>sp|P59071|PA2B8_DABRR Basic phospholipase A2 VRV-PL-VIIIa OS=Daboia russelii PE=1 SV=1	1449	P1OK20151004_SK_RP1Trp16H.5149.5149.3 File:"P1OK20151004_SK_RP1Trp16H.raw", NativeID:"controllerType=0 controllerNumber=1 scan=5149"	5149	21.3695
01109:3	1	K.YKRVN[+0.984]GAIVC[+57.021]EK.G	YKRVNGAIVCEK		C[+57], N[+1]	479.923	3	1437.75	1437.75	0	0.8	66	65	Specific	284.44	183.93	183.93	4.51	61	>sp|P59071|PA2B8_DABRR Basic phospholipase A2 VRV-PL-VIIIa OS=Daboia russelii PE=1 SV=1	1449	P1OK20151004_SK_RP1Trp16H.5862.5862.3 File:"P1OK20151004_SK_RP1Trp16H.raw", NativeID:"controllerType=0 controllerNumber=1 scan=5862"	5862	23.4267
01009:2	1	K.YKRVN[+0.984]GAIVC[+57.021]EK.G	YKRVNGAIVCEK		C[+57], N[+1]	719.379	2	1437.75	1437.75	0	-0.3	66	65	Specific	315.74	160.43	160.43	4.43	61	>sp|P59071|PA2B8_DABRR Basic phospholipase A2 VRV-PL-VIIIa OS=Daboia russelii PE=1 SV=1	1449	P1OK20151004_SK_RP1Trp16H.5715.5715.2 File:"P1OK20151004_SK_RP1Trp16H.raw", NativeID:"controllerType=0 controllerNumber=1 scan=5715"	5715	23.0054
01044:3	1	K.YKRVN[+0.984]GAIVC[+57.021]EK.G	YKRVNGAIVCEK		C[+57], N[+1]	479.922	3	1437.75	1437.75	0	-1.1	66	65	Specific	364.62	268.88	268.88	6.3	61	>sp|P59071|PA2B8_DABRR Basic phospholipase A2 VRV-PL-VIIIa OS=Daboia russelii PE=1 SV=1	1449	P1OK20151004_SK_RP1Trp16H.5770.5770.3 File:"P1OK20151004_SK_RP1Trp16H.raw", NativeID:"controllerType=0 controllerNumber=1 scan=5770"	5770	23.169
00987:3	1	K.YKRVN[+0.984]GAIVC[+57.021]EK.G	YKRVNGAIVCEK		C[+57], N[+1]	479.922	3	1437.75	1437.75	0	-0.9	66	65	Specific	385.14	244.17	244.17	6.66	61	>sp|P59071|PA2B8_DABRR Basic phospholipase A2 VRV-PL-VIIIa OS=Daboia russelii PE=1 SV=1	1449	P1OK20151004_SK_RP1Trp16H.5684.5684.3 File:"P1OK20151004_SK_RP1Trp16H.raw", NativeID:"controllerType=0 controllerNumber=1 scan=5684"	5684	22.9183
00936:2	1	K.YKRVN[+0.984]GAIVC[+57.021]EK.G	YKRVNGAIVCEK		C[+57], N[+1]	719.379	2	1437.75	1437.75	0	-0.8	66	65	Specific	429.18	207.9	207.9	5.93	61	>sp|P59071|PA2B8_DABRR Basic phospholipase A2 VRV-PL-VIIIa OS=Daboia russelii PE=1 SV=1	1449	P1OK20151004_SK_RP1Trp16H.5619.5619.2 File:"P1OK20151004_SK_RP1Trp16H.raw", NativeID:"controllerType=0 controllerNumber=1 scan=5619"	5619	22.7499
00921:3	1	K.YKRVN[+0.984]GAIVC[+57.021]EK.G	YKRVNGAIVCEK		C[+57], N[+1]	479.921	3	1437.75	1437.75	0	-1.3	66	65	Specific	476.53	335.73	335.73	6.57	61	>sp|P59071|PA2B8_DABRR Basic phospholipase A2 VRV-PL-VIIIa OS=Daboia russelii PE=1 SV=1	1449	P1OK20151004_SK_RP1Trp16H.5592.5592.3 File:"P1OK20151004_SK_RP1Trp16H.raw", NativeID:"controllerType=0 controllerNumber=1 scan=5592"	5592	22.6659
00796:3	1	K.YKRVN[+0.984]GAIVC[+57.021]EK.G	YKRVNGAIVCEK		C[+57], N[+1]	479.922	3	1437.75	1437.75	0	0.1	66	65	Specific	532.67	378.76	378.76	7.97	61	>sp|P59071|PA2B8_DABRR Basic phospholipase A2 VRV-PL-VIIIa OS=Daboia russelii PE=1 SV=1	1449	P1OK20151004_SK_RP1Trp16H.5413.5413.3 File:"P1OK20151004_SK_RP1Trp16H.raw", NativeID:"controllerType=0 controllerNumber=1 scan=5413"	5413	22.1577
00857:3	1	K.YKRVN[+0.984]GAIVC[+57.021]EK.G	YKRVNGAIVCEK		C[+57], N[+1]	479.921	3	1437.75	1437.75	0	-2.5	66	65	Specific	568.71	396.72	396.72	8.86	61	>sp|P59071|PA2B8_DABRR Basic phospholipase A2 VRV-PL-VIIIa OS=Daboia russelii PE=1 SV=1	1449	P1OK20151004_SK_RP1Trp16H.5503.5503.3 File:"P1OK20151004_SK_RP1Trp16H.raw", NativeID:"controllerType=0 controllerNumber=1 scan=5503"	5503	22.4154
00819:2	1	K.YKRVN[+0.984]GAIVC[+57.021]EK.G	YKRVNGAIVCEK		C[+57], N[+1]	719.379	2	1437.75	1437.75	0	-1.5	66	65	Specific	633.13	365.55	365.55	8.34	61	>sp|P59071|PA2B8_DABRR Basic phospholipase A2 VRV-PL-VIIIa OS=Daboia russelii PE=1 SV=1	1449	P1OK20151004_SK_RP1Trp16H.5441.5441.2 File:"P1OK20151004_SK_RP1Trp16H.raw", NativeID:"controllerType=0 controllerNumber=1 scan=5441"	5441	22.2282
00876:2	1	K.YKRVN[+0.984]GAIVC[+57.021]EK.G	YKRVNGAIVCEK		C[+57], N[+1]	719.378	2	1437.75	1437.75	0	-1.6	66	65	Specific	656.44	385.97	385.97	9.61	61	>sp|P59071|PA2B8_DABRR Basic phospholipase A2 VRV-PL-VIIIa OS=Daboia russelii PE=1 SV=1	1449	P1OK20151004_SK_RP1Trp16H.5530.5530.2 File:"P1OK20151004_SK_RP1Trp16H.raw", NativeID:"controllerType=0 controllerNumber=1 scan=5530"	5530	22.4939
00544:2	1	K.RVNGAIVC[+57.021]EK.G	RVNGAIVCEK		C[+57]	573.308	2	1145.61	1145.61	0	-0.6	68	67	Specific	191.28	91.06	91.06	2.45	61	>sp|P59071|PA2B8_DABRR Basic phospholipase A2 VRV-PL-VIIIa OS=Daboia russelii PE=1 SV=1	1449	P1OK20151004_SK_RP1Trp16H.5044.5044.2 File:"P1OK20151004_SK_RP1Trp16H.raw", NativeID:"controllerType=0 controllerNumber=1 scan=5044"	5044	21.0861
00678:2	1	K.RVNGAIVC[+57.021]EK.G	RVNGAIVCEK		C[+57]	573.307	2	1145.61	1145.61	0	-2.1	68	67	Specific	211.23	57.91	57.91	2.47	61	>sp|P59071|PA2B8_DABRR Basic phospholipase A2 VRV-PL-VIIIa OS=Daboia russelii PE=1 SV=1	1449	P1OK20151004_SK_RP1Trp16H.5238.5238.2 File:"P1OK20151004_SK_RP1Trp16H.raw", NativeID:"controllerType=0 controllerNumber=1 scan=5238"	5238	21.6487
00615:2	1	K.RVNGAIVC[+57.021]EK.G	RVNGAIVCEK		C[+57]	573.308	2	1145.61	1145.61	0	-1.3	68	67	Specific	620.89	293.6	293.6	8.2	61	>sp|P59071|PA2B8_DABRR Basic phospholipase A2 VRV-PL-VIIIa OS=Daboia russelii PE=1 SV=1	1449	P1OK20151004_SK_RP1Trp16H.5137.5137.2 File:"P1OK20151004_SK_RP1Trp16H.raw", NativeID:"controllerType=0 controllerNumber=1 scan=5137"	5137	21.3395
03412:3	1	K.RVN[+0.984]GAIVC[+57.021]EK.G	RVNGAIVCEK		C[+57], N[+1]	382.869	3	1146.59	1146.59	0	0.1	68	67	Specific	3.95	3.95	3.95	1.99	61	>sp|P59071|PA2B8_DABRR Basic phospholipase A2 VRV-PL-VIIIa OS=Daboia russelii PE=1 SV=1	1449	P1OK20151004_SK_RP1Trp16H.8800.8800.3 File:"P1OK20151004_SK_RP1Trp16H.raw", NativeID:"controllerType=0 controllerNumber=1 scan=8800"	8800	31.1133
06316:3	1	K.RVN[+0.984]GAIVC[+57.021]EK.G	RVNGAIVCEK		C[+57], N[+1]	382.869	3	1146.59	1146.59	0	-1.7	68	67	Specific	7.7	7.7	7.7	1.64	61	>sp|P59071|PA2B8_DABRR Basic phospholipase A2 VRV-PL-VIIIa OS=Daboia russelii PE=1 SV=1	1449	P1OK20151004_SK_RP1Trp16H.13154.13154.3 File:"P1OK20151004_SK_RP1Trp16H.raw", NativeID:"controllerType=0 controllerNumber=1 scan=13154"	13154	43.9854
04205:3	1	K.RVN[+0.984]GAIVC[+57.021]EK.G	RVNGAIVCEK		C[+57], N[+1]	382.869	3	1146.59	1146.59	0	-0.3	68	67	Specific	8.54	8.54	8.54	2.45	61	>sp|P59071|PA2B8_DABRR Basic phospholipase A2 VRV-PL-VIIIa OS=Daboia russelii PE=1 SV=1	1449	P1OK20151004_SK_RP1Trp16H.9863.9863.3 File:"P1OK20151004_SK_RP1Trp16H.raw", NativeID:"controllerType=0 controllerNumber=1 scan=9863"	9863	34.0113
04829:3	1	K.RVN[+0.984]GAIVC[+57.021]EK.G	RVNGAIVCEK		C[+57], N[+1]	382.869	3	1146.59	1146.59	0	-0.1	68	67	Specific	21.52	21.52	21.52	2.45	61	>sp|P59071|PA2B8_DABRR Basic phospholipase A2 VRV-PL-VIIIa OS=Daboia russelii PE=1 SV=1	1449	P1OK20151004_SK_RP1Trp16H.10834.10834.3 File:"P1OK20151004_SK_RP1Trp16H.raw", NativeID:"controllerType=0 controllerNumber=1 scan=10834"	10834	36.9475
02592:3	1	K.RVN[+0.984]GAIVC[+57.021]EK.G	RVNGAIVCEK		C[+57], N[+1]	382.869	3	1146.59	1146.59	0	-0.5	68	67	Specific	41.66	41.66	41.66	2.62	61	>sp|P59071|PA2B8_DABRR Basic phospholipase A2 VRV-PL-VIIIa OS=Daboia russelii PE=1 SV=1	1449	P1OK20151004_SK_RP1Trp16H.7812.7812.3 File:"P1OK20151004_SK_RP1Trp16H.raw", NativeID:"controllerType=0 controllerNumber=1 scan=7812"	7812	28.6618
04442:3	1	K.RVN[+0.984]GAIVC[+57.021]EK.G	RVNGAIVCEK		C[+57], N[+1]	382.869	3	1146.59	1146.59	0	-1.5	68	67	Specific	42.3	42.3	42.3	2.11	61	>sp|P59071|PA2B8_DABRR Basic phospholipase A2 VRV-PL-VIIIa OS=Daboia russelii PE=1 SV=1	1449	P1OK20151004_SK_RP1Trp16H.10265.10265.3 File:"P1OK20151004_SK_RP1Trp16H.raw", NativeID:"controllerType=0 controllerNumber=1 scan=10265"	10265	35.2776
03992:3	1	K.RVN[+0.984]GAIVC[+57.021]EK.G	RVNGAIVCEK		C[+57], N[+1]	382.869	3	1146.59	1146.59	0	-0.2	68	67	Specific	49.54	49.54	49.54	3.48	61	>sp|P59071|PA2B8_DABRR Basic phospholipase A2 VRV-PL-VIIIa OS=Daboia russelii PE=1 SV=1	1449	P1OK20151004_SK_RP1Trp16H.9542.9542.3 File:"P1OK20151004_SK_RP1Trp16H.raw", NativeID:"controllerType=0 controllerNumber=1 scan=9542"	9542	33.0584
02833:3	1	K.RVN[+0.984]GAIVC[+57.021]EK.G	RVNGAIVCEK		C[+57], N[+1]	382.87	3	1146.59	1146.59	0	0.4	68	67	Specific	51.91	51.91	51.91	3.48	61	>sp|P59071|PA2B8_DABRR Basic phospholipase A2 VRV-PL-VIIIa OS=Daboia russelii PE=1 SV=1	1449	P1OK20151004_SK_RP1Trp16H.8089.8089.3 File:"P1OK20151004_SK_RP1Trp16H.raw", NativeID:"controllerType=0 controllerNumber=1 scan=8089"	8089	29.3307
06618:2	1	K.RVN[+0.984]GAIVC[+57.021]EK.G	RVNGAIVCEK		C[+57], N[+1]	573.801	2	1146.59	1146.59	0	0.2	68	67	Specific	74.41	28.24	28.24	1.64	61	>sp|P59071|PA2B8_DABRR Basic phospholipase A2 VRV-PL-VIIIa OS=Daboia russelii PE=1 SV=1	1449	P1OK20151004_SK_RP1Trp16H.14801.14801.2 File:"P1OK20151004_SK_RP1Trp16H.raw", NativeID:"controllerType=0 controllerNumber=1 scan=14801"	14801	50.5949
04995:2	1	K.RVN[+0.984]GAIVC[+57.021]EK.G	RVNGAIVCEK		C[+57], N[+1]	573.8	2	1146.59	1146.59	0	-0.4	68	67	Specific	83.02	16.52	16.52	0.9	61	>sp|P59071|PA2B8_DABRR Basic phospholipase A2 VRV-PL-VIIIa OS=Daboia russelii PE=1 SV=1	1449	P1OK20151004_SK_RP1Trp16H.11084.11084.2 File:"P1OK20151004_SK_RP1Trp16H.raw", NativeID:"controllerType=0 controllerNumber=1 scan=11084"	11084	37.6876
06016:3	1	K.RVN[+0.984]GAIVC[+57.021]EK.G	RVNGAIVCEK		C[+57], N[+1]	382.87	3	1146.59	1146.59	0	0.4	68	67	Specific	88.46	88.46	88.46	4.07	61	>sp|P59071|PA2B8_DABRR Basic phospholipase A2 VRV-PL-VIIIa OS=Daboia russelii PE=1 SV=1	1449	P1OK20151004_SK_RP1Trp16H.12703.12703.3 File:"P1OK20151004_SK_RP1Trp16H.raw", NativeID:"controllerType=0 controllerNumber=1 scan=12703"	12703	42.6485
05999:2	1	K.RVN[+0.984]GAIVC[+57.021]EK.G	RVNGAIVCEK		C[+57], N[+1]	573.8	2	1146.59	1146.59	0	-0.2	68	67	Specific	101.26	52.7	52.7	1.65	61	>sp|P59071|PA2B8_DABRR Basic phospholipase A2 VRV-PL-VIIIa OS=Daboia russelii PE=1 SV=1	1449	P1OK20151004_SK_RP1Trp16H.12677.12677.2 File:"P1OK20151004_SK_RP1Trp16H.raw", NativeID:"controllerType=0 controllerNumber=1 scan=12677"	12677	42.5697
05217:2	1	K.RVN[+0.984]GAIVC[+57.021]EK.G	RVNGAIVCEK		C[+57], N[+1]	573.802	2	1146.6	1146.59	0	1.8	68	67	Specific	111.33	59.59	59.59	0.84	61	>sp|P59071|PA2B8_DABRR Basic phospholipase A2 VRV-PL-VIIIa OS=Daboia russelii PE=1 SV=1	1449	P1OK20151004_SK_RP1Trp16H.11428.11428.2 File:"P1OK20151004_SK_RP1Trp16H.raw", NativeID:"controllerType=0 controllerNumber=1 scan=11428"	11428	38.7251
05850:2	1	K.RVN[+0.984]GAIVC[+57.021]EK.G	RVNGAIVCEK		C[+57], N[+1]	573.801	2	1146.59	1146.59	0	0.4	68	67	Specific	114.75	78.06	78.06	1.65	61	>sp|P59071|PA2B8_DABRR Basic phospholipase A2 VRV-PL-VIIIa OS=Daboia russelii PE=1 SV=1	1449	P1OK20151004_SK_RP1Trp16H.12429.12429.2 File:"P1OK20151004_SK_RP1Trp16H.raw", NativeID:"controllerType=0 controllerNumber=1 scan=12429"	12429	41.7891
04412:2	1	K.RVN[+0.984]GAIVC[+57.021]EK.G	RVNGAIVCEK		C[+57], N[+1]	573.8	2	1146.59	1146.59	0	-0.1	68	67	Specific	115.45	54.17	54.17	1.65	61	>sp|P59071|PA2B8_DABRR Basic phospholipase A2 VRV-PL-VIIIa OS=Daboia russelii PE=1 SV=1	1449	P1OK20151004_SK_RP1Trp16H.10217.10217.2 File:"P1OK20151004_SK_RP1Trp16H.raw", NativeID:"controllerType=0 controllerNumber=1 scan=10217"	10217	35.129
04075:3	1	K.RVN[+0.984]GAIVC[+57.021]EK.G	RVNGAIVCEK		C[+57], N[+1]	382.87	3	1146.59	1146.59	0	0.4	68	67	Specific	124.43	124.43	124.43	4.14	61	>sp|P59071|PA2B8_DABRR Basic phospholipase A2 VRV-PL-VIIIa OS=Daboia russelii PE=1 SV=1	1449	P1OK20151004_SK_RP1Trp16H.9665.9665.3 File:"P1OK20151004_SK_RP1Trp16H.raw", NativeID:"controllerType=0 controllerNumber=1 scan=9665"	9665	33.4212
05904:2	1	K.RVN[+0.984]GAIVC[+57.021]EK.G	RVNGAIVCEK		C[+57], N[+1]	573.798	2	1146.59	1146.59	0	-3.3	68	67	Specific	137.19	72.79	72.79	1.34	61	>sp|P59071|PA2B8_DABRR Basic phospholipase A2 VRV-PL-VIIIa OS=Daboia russelii PE=1 SV=1	1449	P1OK20151004_SK_RP1Trp16H.12515.12515.2 File:"P1OK20151004_SK_RP1Trp16H.raw", NativeID:"controllerType=0 controllerNumber=1 scan=12515"	12515	42.0549
06071:3	1	K.RVN[+0.984]GAIVC[+57.021]EK.G	RVNGAIVCEK		C[+57], N[+1]	382.869	3	1146.59	1146.59	0	-1.8	68	67	Specific	137.94	137.94	137.94	4.19	61	>sp|P59071|PA2B8_DABRR Basic phospholipase A2 VRV-PL-VIIIa OS=Daboia russelii PE=1 SV=1	1449	P1OK20151004_SK_RP1Trp16H.12812.12812.3 File:"P1OK20151004_SK_RP1Trp16H.raw", NativeID:"controllerType=0 controllerNumber=1 scan=12812"	12812	43.0174
04245:2	1	K.RVN[+0.984]GAIVC[+57.021]EK.G	RVNGAIVCEK		C[+57], N[+1]	573.8	2	1146.59	1146.59	0	-0.1	68	67	Specific	141.26	66.55	66.55	2.25	61	>sp|P59071|PA2B8_DABRR Basic phospholipase A2 VRV-PL-VIIIa OS=Daboia russelii PE=1 SV=1	1449	P1OK20151004_SK_RP1Trp16H.9925.9925.2 File:"P1OK20151004_SK_RP1Trp16H.raw", NativeID:"controllerType=0 controllerNumber=1 scan=9925"	9925	34.2025
01682:3	1	K.RVN[+0.984]GAIVC[+57.021]EK.G	RVNGAIVCEK		C[+57], N[+1]	382.869	3	1146.59	1146.59	0	-0.2	68	67	Specific	148.77	148.77	148.77	4.89	61	>sp|P59071|PA2B8_DABRR Basic phospholipase A2 VRV-PL-VIIIa OS=Daboia russelii PE=1 SV=1	1449	P1OK20151004_SK_RP1Trp16H.6656.6656.3 File:"P1OK20151004_SK_RP1Trp16H.raw", NativeID:"controllerType=0 controllerNumber=1 scan=6656"	6656	25.6364
05696:2	1	K.RVN[+0.984]GAIVC[+57.021]EK.G	RVNGAIVCEK		C[+57], N[+1]	573.799	2	1146.59	1146.59	0	-1.7	68	67	Specific	154.88	51.33	51.33	2.01	61	>sp|P59071|PA2B8_DABRR Basic phospholipase A2 VRV-PL-VIIIa OS=Daboia russelii PE=1 SV=1	1449	P1OK20151004_SK_RP1Trp16H.12174.12174.2 File:"P1OK20151004_SK_RP1Trp16H.raw", NativeID:"controllerType=0 controllerNumber=1 scan=12174"	12174	40.9906
04823:2	1	K.RVN[+0.984]GAIVC[+57.021]EK.G	RVNGAIVCEK		C[+57], N[+1]	573.801	2	1146.59	1146.59	0	0.3	68	67	Specific	159.27	86.7	86.7	3.21	61	>sp|P59071|PA2B8_DABRR Basic phospholipase A2 VRV-PL-VIIIa OS=Daboia russelii PE=1 SV=1	1449	P1OK20151004_SK_RP1Trp16H.10826.10826.2 File:"P1OK20151004_SK_RP1Trp16H.raw", NativeID:"controllerType=0 controllerNumber=1 scan=10826"	10826	36.9238
04350:2	1	K.RVN[+0.984]GAIVC[+57.021]EK.G	RVNGAIVCEK		C[+57], N[+1]	573.8	2	1146.59	1146.59	0	-0.1	68	67	Specific	161.01	64.62	64.62	2.25	61	>sp|P59071|PA2B8_DABRR Basic phospholipase A2 VRV-PL-VIIIa OS=Daboia russelii PE=1 SV=1	1449	P1OK20151004_SK_RP1Trp16H.10129.10129.2 File:"P1OK20151004_SK_RP1Trp16H.raw", NativeID:"controllerType=0 controllerNumber=1 scan=10129"	10129	34.875
01592:3	1	K.RVN[+0.984]GAIVC[+57.021]EK.G	RVNGAIVCEK		C[+57], N[+1]	382.869	3	1146.59	1146.59	0	-1	68	67	Specific	162.77	162.77	162.77	4.25	61	>sp|P59071|PA2B8_DABRR Basic phospholipase A2 VRV-PL-VIIIa OS=Daboia russelii PE=1 SV=1	1449	P1OK20151004_SK_RP1Trp16H.6534.6534.3 File:"P1OK20151004_SK_RP1Trp16H.raw", NativeID:"controllerType=0 controllerNumber=1 scan=6534"	6534	25.3034
05101:2	1	K.RVN[+0.984]GAIVC[+57.021]EK.G	RVNGAIVCEK		C[+57], N[+1]	573.801	2	1146.59	1146.59	0	0.5	68	67	Specific	166.38	113.89	113.89	3.21	61	>sp|P59071|PA2B8_DABRR Basic phospholipase A2 VRV-PL-VIIIa OS=Daboia russelii PE=1 SV=1	1449	P1OK20151004_SK_RP1Trp16H.11255.11255.2 File:"P1OK20151004_SK_RP1Trp16H.raw", NativeID:"controllerType=0 controllerNumber=1 scan=11255"	11255	38.2142
05357:2	1	K.RVN[+0.984]GAIVC[+57.021]EK.G	RVNGAIVCEK		C[+57], N[+1]	573.802	2	1146.6	1146.59	0	1.8	68	67	Specific	171.39	66.48	66.48	2.05	61	>sp|P59071|PA2B8_DABRR Basic phospholipase A2 VRV-PL-VIIIa OS=Daboia russelii PE=1 SV=1	1449	P1OK20151004_SK_RP1Trp16H.11650.11650.2 File:"P1OK20151004_SK_RP1Trp16H.raw", NativeID:"controllerType=0 controllerNumber=1 scan=11650"	11650	39.4058
04759:2	1	K.RVN[+0.984]GAIVC[+57.021]EK.G	RVNGAIVCEK		C[+57], N[+1]	573.8	2	1146.59	1146.59	0	-1.2	68	67	Specific	172.46	10.33	10.33	1.14	61	>sp|P59071|PA2B8_DABRR Basic phospholipase A2 VRV-PL-VIIIa OS=Daboia russelii PE=1 SV=1	1449	P1OK20151004_SK_RP1Trp16H.10735.10735.2 File:"P1OK20151004_SK_RP1Trp16H.raw", NativeID:"controllerType=0 controllerNumber=1 scan=10735"	10735	36.6615
04139:2	1	K.RVN[+0.984]GAIVC[+57.021]EK.G	RVNGAIVCEK		C[+57], N[+1]	573.8	2	1146.59	1146.59	0	-0.4	68	67	Specific	173.17	67.48	67.48	2.84	61	>sp|P59071|PA2B8_DABRR Basic phospholipase A2 VRV-PL-VIIIa OS=Daboia russelii PE=1 SV=1	1449	P1OK20151004_SK_RP1Trp16H.9757.9757.2 File:"P1OK20151004_SK_RP1Trp16H.raw", NativeID:"controllerType=0 controllerNumber=1 scan=9757"	9757	33.6828
04669:2	1	K.RVN[+0.984]GAIVC[+57.021]EK.G	RVNGAIVCEK		C[+57], N[+1]	573.8	2	1146.59	1146.59	0	-0.3	68	67	Specific	175.32	93.64	93.64	1.89	61	>sp|P59071|PA2B8_DABRR Basic phospholipase A2 VRV-PL-VIIIa OS=Daboia russelii PE=1 SV=1	1449	P1OK20151004_SK_RP1Trp16H.10598.10598.2 File:"P1OK20151004_SK_RP1Trp16H.raw", NativeID:"controllerType=0 controllerNumber=1 scan=10598"	10598	36.25
04614:2	1	K.RVN[+0.984]GAIVC[+57.021]EK.G	RVNGAIVCEK		C[+57], N[+1]	573.8	2	1146.59	1146.59	0	-0.4	68	67	Specific	178.03	59.09	59.09	2.25	61	>sp|P59071|PA2B8_DABRR Basic phospholipase A2 VRV-PL-VIIIa OS=Daboia russelii PE=1 SV=1	1449	P1OK20151004_SK_RP1Trp16H.10511.10511.2 File:"P1OK20151004_SK_RP1Trp16H.raw", NativeID:"controllerType=0 controllerNumber=1 scan=10511"	10511	35.9863
03802:2	1	K.RVN[+0.984]GAIVC[+57.021]EK.G	RVNGAIVCEK		C[+57], N[+1]	573.8	2	1146.59	1146.59	0	-0.3	68	67	Specific	185.5	59.05	59.05	2.84	61	>sp|P59071|PA2B8_DABRR Basic phospholipase A2 VRV-PL-VIIIa OS=Daboia russelii PE=1 SV=1	1449	P1OK20151004_SK_RP1Trp16H.9292.9292.2 File:"P1OK20151004_SK_RP1Trp16H.raw", NativeID:"controllerType=0 controllerNumber=1 scan=9292"	9292	32.3875
04302:2	1	K.RVN[+0.984]GAIVC[+57.021]EK.G	RVNGAIVCEK		C[+57], N[+1]	573.801	2	1146.59	1146.59	0	0.6	68	67	Specific	186.64	104.77	104.77	3.21	61	>sp|P59071|PA2B8_DABRR Basic phospholipase A2 VRV-PL-VIIIa OS=Daboia russelii PE=1 SV=1	1449	P1OK20151004_SK_RP1Trp16H.10049.10049.2 File:"P1OK20151004_SK_RP1Trp16H.raw", NativeID:"controllerType=0 controllerNumber=1 scan=10049"	10049	34.6232
05307:2	1	K.RVN[+0.984]GAIVC[+57.021]EK.G	RVNGAIVCEK		C[+57], N[+1]	573.801	2	1146.59	1146.59	0	0.4	68	67	Specific	189.5	82.77	82.77	2.84	61	>sp|P59071|PA2B8_DABRR Basic phospholipase A2 VRV-PL-VIIIa OS=Daboia russelii PE=1 SV=1	1449	P1OK20151004_SK_RP1Trp16H.11566.11566.2 File:"P1OK20151004_SK_RP1Trp16H.raw", NativeID:"controllerType=0 controllerNumber=1 scan=11566"	11566	39.1426
05167:2	1	K.RVN[+0.984]GAIVC[+57.021]EK.G	RVNGAIVCEK		C[+57], N[+1]	573.8	2	1146.59	1146.59	0	-0.4	68	67	Specific	193.79	87.12	87.12	3.21	61	>sp|P59071|PA2B8_DABRR Basic phospholipase A2 VRV-PL-VIIIa OS=Daboia russelii PE=1 SV=1	1449	P1OK20151004_SK_RP1Trp16H.11346.11346.2 File:"P1OK20151004_SK_RP1Trp16H.raw", NativeID:"controllerType=0 controllerNumber=1 scan=11346"	11346	38.4698
05953:2	1	K.RVN[+0.984]GAIVC[+57.021]EK.G	RVNGAIVCEK		C[+57], N[+1]	573.8	2	1146.59	1146.59	0	-0.4	68	67	Specific	206.96	62.74	62.74	2.25	61	>sp|P59071|PA2B8_DABRR Basic phospholipase A2 VRV-PL-VIIIa OS=Daboia russelii PE=1 SV=1	1449	P1OK20151004_SK_RP1Trp16H.12597.12597.2 File:"P1OK20151004_SK_RP1Trp16H.raw", NativeID:"controllerType=0 controllerNumber=1 scan=12597"	12597	42.3143
05044:2	1	K.RVN[+0.984]GAIVC[+57.021]EK.G	RVNGAIVCEK		C[+57], N[+1]	573.8	2	1146.59	1146.59	0	-0.2	68	67	Specific	207.65	52.53	52.53	2.84	61	>sp|P59071|PA2B8_DABRR Basic phospholipase A2 VRV-PL-VIIIa OS=Daboia russelii PE=1 SV=1	1449	P1OK20151004_SK_RP1Trp16H.11166.11166.2 File:"P1OK20151004_SK_RP1Trp16H.raw", NativeID:"controllerType=0 controllerNumber=1 scan=11166"	11166	37.9442
03722:2	1	K.RVN[+0.984]GAIVC[+57.021]EK.G	RVNGAIVCEK		C[+57], N[+1]	573.801	2	1146.59	1146.59	0	0.4	68	67	Specific	216.76	99.92	99.92	2.45	61	>sp|P59071|PA2B8_DABRR Basic phospholipase A2 VRV-PL-VIIIa OS=Daboia russelii PE=1 SV=1	1449	P1OK20151004_SK_RP1Trp16H.9192.9192.2 File:"P1OK20151004_SK_RP1Trp16H.raw", NativeID:"controllerType=0 controllerNumber=1 scan=9192"	9192	32.1322
04191:2	1	K.RVN[+0.984]GAIVC[+57.021]EK.G	RVNGAIVCEK		C[+57], N[+1]	573.8	2	1146.59	1146.59	0	-0.9	68	67	Specific	241.69	91.2	91.2	4.15	61	>sp|P59071|PA2B8_DABRR Basic phospholipase A2 VRV-PL-VIIIa OS=Daboia russelii PE=1 SV=1	1449	P1OK20151004_SK_RP1Trp16H.9841.9841.2 File:"P1OK20151004_SK_RP1Trp16H.raw", NativeID:"controllerType=0 controllerNumber=1 scan=9841"	9841	33.9439
03257:2	1	K.RVN[+0.984]GAIVC[+57.021]EK.G	RVNGAIVCEK		C[+57], N[+1]	573.801	2	1146.59	1146.59	0	0.9	68	67	Specific	255.57	81.77	81.77	3.23	61	>sp|P59071|PA2B8_DABRR Basic phospholipase A2 VRV-PL-VIIIa OS=Daboia russelii PE=1 SV=1	1449	P1OK20151004_SK_RP1Trp16H.8609.8609.2 File:"P1OK20151004_SK_RP1Trp16H.raw", NativeID:"controllerType=0 controllerNumber=1 scan=8609"	8609	30.6338
06547:2	1	K.RVN[+0.984]GAIVC[+57.021]EK.G	RVNGAIVCEK		C[+57], N[+1]	573.8	2	1146.59	1146.59	0	-0.3	68	67	Specific	259.23	94.89	94.89	4.24	61	>sp|P59071|PA2B8_DABRR Basic phospholipase A2 VRV-PL-VIIIa OS=Daboia russelii PE=1 SV=1	1449	P1OK20151004_SK_RP1Trp16H.14503.14503.2 File:"P1OK20151004_SK_RP1Trp16H.raw", NativeID:"controllerType=0 controllerNumber=1 scan=14503"	14503	49.4253
06142:2	1	K.RVN[+0.984]GAIVC[+57.021]EK.G	RVNGAIVCEK		C[+57], N[+1]	573.801	2	1146.59	1146.59	0	0.6	68	67	Specific	259.57	138.04	138.04	4.54	61	>sp|P59071|PA2B8_DABRR Basic phospholipase A2 VRV-PL-VIIIa OS=Daboia russelii PE=1 SV=1	1449	P1OK20151004_SK_RP1Trp16H.12915.12915.2 File:"P1OK20151004_SK_RP1Trp16H.raw", NativeID:"controllerType=0 controllerNumber=1 scan=12915"	12915	43.3154
02731:2	1	K.RVN[+0.984]GAIVC[+57.021]EK.G	RVNGAIVCEK		C[+57], N[+1]	573.803	2	1146.6	1146.59	0	4.4	68	67	Specific	264.07	136.8	136.8	4.07	61	>sp|P59071|PA2B8_DABRR Basic phospholipase A2 VRV-PL-VIIIa OS=Daboia russelii PE=1 SV=1	1449	P1OK20151004_SK_RP1Trp16H.7971.7971.2 File:"P1OK20151004_SK_RP1Trp16H.raw", NativeID:"controllerType=0 controllerNumber=1 scan=7971"	7971	29.0463
03075:2	1	K.RVN[+0.984]GAIVC[+57.021]EK.G	RVNGAIVCEK		C[+57], N[+1]	573.801	2	1146.59	1146.59	0	0.2	68	67	Specific	268.15	118.82	118.82	4.24	61	>sp|P59071|PA2B8_DABRR Basic phospholipase A2 VRV-PL-VIIIa OS=Daboia russelii PE=1 SV=1	1449	P1OK20151004_SK_RP1Trp16H.8391.8391.2 File:"P1OK20151004_SK_RP1Trp16H.raw", NativeID:"controllerType=0 controllerNumber=1 scan=8391"	8391	30.0928
03954:2	1	K.RVN[+0.984]GAIVC[+57.021]EK.G	RVNGAIVCEK		C[+57], N[+1]	573.8	2	1146.59	1146.59	0	-0.2	68	67	Specific	285.72	98.65	98.65	4.34	61	>sp|P59071|PA2B8_DABRR Basic phospholipase A2 VRV-PL-VIIIa OS=Daboia russelii PE=1 SV=1	1449	P1OK20151004_SK_RP1Trp16H.9490.9490.2 File:"P1OK20151004_SK_RP1Trp16H.raw", NativeID:"controllerType=0 controllerNumber=1 scan=9490"	9490	32.9149
06047:2	1	K.RVN[+0.984]GAIVC[+57.021]EK.G	RVNGAIVCEK		C[+57], N[+1]	573.8	2	1146.59	1146.59	0	-0.9	68	67	Specific	287.72	148.16	148.16	4.81	61	>sp|P59071|PA2B8_DABRR Basic phospholipase A2 VRV-PL-VIIIa OS=Daboia russelii PE=1 SV=1	1449	P1OK20151004_SK_RP1Trp16H.12758.12758.2 File:"P1OK20151004_SK_RP1Trp16H.raw", NativeID:"controllerType=0 controllerNumber=1 scan=12758"	12758	42.8282
03641:2	1	K.RVN[+0.984]GAIVC[+57.021]EK.G	RVNGAIVCEK		C[+57], N[+1]	573.801	2	1146.59	1146.59	0	0.5	68	67	Specific	291.32	94.51	94.51	4.34	61	>sp|P59071|PA2B8_DABRR Basic phospholipase A2 VRV-PL-VIIIa OS=Daboia russelii PE=1 SV=1	1449	P1OK20151004_SK_RP1Trp16H.9092.9092.2 File:"P1OK20151004_SK_RP1Trp16H.raw", NativeID:"controllerType=0 controllerNumber=1 scan=9092"	9092	31.8724
03437:2	1	K.RVN[+0.984]GAIVC[+57.021]EK.G	RVNGAIVCEK		C[+57], N[+1]	573.801	2	1146.6	1146.59	0	1.4	68	67	Specific	294.84	84.99	84.99	3.22	61	>sp|P59071|PA2B8_DABRR Basic phospholipase A2 VRV-PL-VIIIa OS=Daboia russelii PE=1 SV=1	1449	P1OK20151004_SK_RP1Trp16H.8829.8829.2 File:"P1OK20151004_SK_RP1Trp16H.raw", NativeID:"controllerType=0 controllerNumber=1 scan=8829"	8829	31.1839
02455:2	1	K.RVN[+0.984]GAIVC[+57.021]EK.G	RVNGAIVCEK		C[+57], N[+1]	573.801	2	1146.6	1146.59	0	1.5	68	67	Specific	303.07	139.52	139.52	4.31	61	>sp|P59071|PA2B8_DABRR Basic phospholipase A2 VRV-PL-VIIIa OS=Daboia russelii PE=1 SV=1	1449	P1OK20151004_SK_RP1Trp16H.7643.7643.2 File:"P1OK20151004_SK_RP1Trp16H.raw", NativeID:"controllerType=0 controllerNumber=1 scan=7643"	7643	28.2293
03881:2	1	K.RVN[+0.984]GAIVC[+57.021]EK.G	RVNGAIVCEK		C[+57], N[+1]	573.8	2	1146.59	1146.59	0	-0.4	68	67	Specific	311.53	78.52	78.52	4.23	61	>sp|P59071|PA2B8_DABRR Basic phospholipase A2 VRV-PL-VIIIa OS=Daboia russelii PE=1 SV=1	1449	P1OK20151004_SK_RP1Trp16H.9393.9393.2 File:"P1OK20151004_SK_RP1Trp16H.raw", NativeID:"controllerType=0 controllerNumber=1 scan=9393"	9393	32.651
02990:2	1	K.RVN[+0.984]GAIVC[+57.021]EK.G	RVNGAIVCEK		C[+57], N[+1]	573.801	2	1146.59	1146.59	0	0.3	68	67	Specific	313.97	166.83	166.83	4.97	61	>sp|P59071|PA2B8_DABRR Basic phospholipase A2 VRV-PL-VIIIa OS=Daboia russelii PE=1 SV=1	1449	P1OK20151004_SK_RP1Trp16H.8285.8285.2 File:"P1OK20151004_SK_RP1Trp16H.raw", NativeID:"controllerType=0 controllerNumber=1 scan=8285"	8285	29.8333
03517:2	1	K.RVN[+0.984]GAIVC[+57.021]EK.G	RVNGAIVCEK		C[+57], N[+1]	573.801	2	1146.59	1146.59	0	1.1	68	67	Specific	323.89	161.5	161.5	4.32	61	>sp|P59071|PA2B8_DABRR Basic phospholipase A2 VRV-PL-VIIIa OS=Daboia russelii PE=1 SV=1	1449	P1OK20151004_SK_RP1Trp16H.8931.8931.2 File:"P1OK20151004_SK_RP1Trp16H.raw", NativeID:"controllerType=0 controllerNumber=1 scan=8931"	8931	31.4484
02635:2	1	K.RVN[+0.984]GAIVC[+57.021]EK.G	RVNGAIVCEK		C[+57], N[+1]	573.801	2	1146.6	1146.59	0	1.3	68	67	Specific	369.89	138.07	138.07	4.37	61	>sp|P59071|PA2B8_DABRR Basic phospholipase A2 VRV-PL-VIIIa OS=Daboia russelii PE=1 SV=1	1449	P1OK20151004_SK_RP1Trp16H.7861.7861.2 File:"P1OK20151004_SK_RP1Trp16H.raw", NativeID:"controllerType=0 controllerNumber=1 scan=7861"	7861	28.7815
02269:2	1	K.RVN[+0.984]GAIVC[+57.021]EK.G	RVNGAIVCEK		C[+57], N[+1]	573.8	2	1146.59	1146.59	0	-0.3	68	67	Specific	371.69	150.58	150.58	4.9	61	>sp|P59071|PA2B8_DABRR Basic phospholipase A2 VRV-PL-VIIIa OS=Daboia russelii PE=1 SV=1	1449	P1OK20151004_SK_RP1Trp16H.7418.7418.2 File:"P1OK20151004_SK_RP1Trp16H.raw", NativeID:"controllerType=0 controllerNumber=1 scan=7418"	7418	27.6655
02174:2	1	K.RVN[+0.984]GAIVC[+57.021]EK.G	RVNGAIVCEK		C[+57], N[+1]	573.8	2	1146.59	1146.59	0	-1	68	67	Specific	379.27	142.43	142.43	4.9	61	>sp|P59071|PA2B8_DABRR Basic phospholipase A2 VRV-PL-VIIIa OS=Daboia russelii PE=1 SV=1	1449	P1OK20151004_SK_RP1Trp16H.7306.7306.2 File:"P1OK20151004_SK_RP1Trp16H.raw", NativeID:"controllerType=0 controllerNumber=1 scan=7306"	7306	27.3947
00959:3	1	K.RVN[+0.984]GAIVC[+57.021]EK.G	RVNGAIVCEK		C[+57], N[+1]	382.869	3	1146.59	1146.59	0	-0.8	68	67	Specific	390.61	276.69	276.69	7.64	61	>sp|P59071|PA2B8_DABRR Basic phospholipase A2 VRV-PL-VIIIa OS=Daboia russelii PE=1 SV=1	1449	P1OK20151004_SK_RP1Trp16H.5650.5650.3 File:"P1OK20151004_SK_RP1Trp16H.raw", NativeID:"controllerType=0 controllerNumber=1 scan=5650"	5650	22.8327
01934:2	1	K.RVN[+0.984]GAIVC[+57.021]EK.G	RVNGAIVCEK		C[+57], N[+1]	573.8	2	1146.59	1146.59	0	-0.1	68	67	Specific	392.28	108.61	108.61	4.5	61	>sp|P59071|PA2B8_DABRR Basic phospholipase A2 VRV-PL-VIIIa OS=Daboia russelii PE=1 SV=1	1449	P1OK20151004_SK_RP1Trp16H.7000.7000.2 File:"P1OK20151004_SK_RP1Trp16H.raw", NativeID:"controllerType=0 controllerNumber=1 scan=7000"	7000	26.5857
02074:2	1	K.RVN[+0.984]GAIVC[+57.021]EK.G	RVNGAIVCEK		C[+57], N[+1]	573.801	2	1146.59	1146.59	0	0.6	68	67	Specific	394.16	149.89	149.89	4.9	61	>sp|P59071|PA2B8_DABRR Basic phospholipase A2 VRV-PL-VIIIa OS=Daboia russelii PE=1 SV=1	1449	P1OK20151004_SK_RP1Trp16H.7193.7193.2 File:"P1OK20151004_SK_RP1Trp16H.raw", NativeID:"controllerType=0 controllerNumber=1 scan=7193"	7193	27.1225
02012:2	1	K.RVN[+0.984]GAIVC[+57.021]EK.G	RVNGAIVCEK		C[+57], N[+1]	573.8	2	1146.59	1146.59	0	-0.6	68	67	Specific	405.89	180.83	180.83	5.49	61	>sp|P59071|PA2B8_DABRR Basic phospholipase A2 VRV-PL-VIIIa OS=Daboia russelii PE=1 SV=1	1449	P1OK20151004_SK_RP1Trp16H.7101.7101.2 File:"P1OK20151004_SK_RP1Trp16H.raw", NativeID:"controllerType=0 controllerNumber=1 scan=7101"	7101	26.8541
00837:3	1	K.RVN[+0.984]GAIVC[+57.021]EK.G	RVNGAIVCEK		C[+57], N[+1]	382.868	3	1146.59	1146.59	0	-2.2	68	67	Specific	415.64	316.91	316.91	7.52	61	>sp|P59071|PA2B8_DABRR Basic phospholipase A2 VRV-PL-VIIIa OS=Daboia russelii PE=1 SV=1	1449	P1OK20151004_SK_RP1Trp16H.5468.5468.3 File:"P1OK20151004_SK_RP1Trp16H.raw", NativeID:"controllerType=0 controllerNumber=1 scan=5468"	5468	22.3049
01786:2	1	K.RVN[+0.984]GAIVC[+57.021]EK.G	RVNGAIVCEK		C[+57], N[+1]	573.801	2	1146.59	1146.59	0	0.2	68	67	Specific	463.37	146.36	146.36	5.27	61	>sp|P59071|PA2B8_DABRR Basic phospholipase A2 VRV-PL-VIIIa OS=Daboia russelii PE=1 SV=1	1449	P1OK20151004_SK_RP1Trp16H.6806.6806.2 File:"P1OK20151004_SK_RP1Trp16H.raw", NativeID:"controllerType=0 controllerNumber=1 scan=6806"	6806	26.0651
01661:2	1	K.RVN[+0.984]GAIVC[+57.021]EK.G	RVNGAIVCEK		C[+57], N[+1]	573.8	2	1146.59	1146.59	0	-0.9	68	67	Specific	465.68	191.31	191.31	5.44	61	>sp|P59071|PA2B8_DABRR Basic phospholipase A2 VRV-PL-VIIIa OS=Daboia russelii PE=1 SV=1	1449	P1OK20151004_SK_RP1Trp16H.6624.6624.2 File:"P1OK20151004_SK_RP1Trp16H.raw", NativeID:"controllerType=0 controllerNumber=1 scan=6624"	6624	25.5411
01853:2	1	K.RVN[+0.984]GAIVC[+57.021]EK.G	RVNGAIVCEK		C[+57], N[+1]	573.801	2	1146.59	1146.59	0	0.6	68	67	Specific	480.53	210.89	210.89	6.41	61	>sp|P59071|PA2B8_DABRR Basic phospholipase A2 VRV-PL-VIIIa OS=Daboia russelii PE=1 SV=1	1449	P1OK20151004_SK_RP1Trp16H.6898.6898.2 File:"P1OK20151004_SK_RP1Trp16H.raw", NativeID:"controllerType=0 controllerNumber=1 scan=6898"	6898	26.3202
01454:2	1	K.RVN[+0.984]GAIVC[+57.021]EK.G	RVNGAIVCEK		C[+57], N[+1]	573.8	2	1146.59	1146.59	0	-0.8	68	67	Specific	483.49	206.78	206.78	6.41	61	>sp|P59071|PA2B8_DABRR Basic phospholipase A2 VRV-PL-VIIIa OS=Daboia russelii PE=1 SV=1	1449	P1OK20151004_SK_RP1Trp16H.6343.6343.2 File:"P1OK20151004_SK_RP1Trp16H.raw", NativeID:"controllerType=0 controllerNumber=1 scan=6343"	6343	24.7698
01585:2	1	K.RVN[+0.984]GAIVC[+57.021]EK.G	RVNGAIVCEK		C[+57], N[+1]	573.8	2	1146.59	1146.59	0	-0.9	68	67	Specific	526.11	248.42	248.42	6.67	61	>sp|P59071|PA2B8_DABRR Basic phospholipase A2 VRV-PL-VIIIa OS=Daboia russelii PE=1 SV=1	1449	P1OK20151004_SK_RP1Trp16H.6526.6526.2 File:"P1OK20151004_SK_RP1Trp16H.raw", NativeID:"controllerType=0 controllerNumber=1 scan=6526"	6526	25.2823
01523:2	1	K.RVN[+0.984]GAIVC[+57.021]EK.G	RVNGAIVCEK		C[+57], N[+1]	573.8	2	1146.59	1146.59	0	-1.2	68	67	Specific	534.79	252.26	252.26	6.3	61	>sp|P59071|PA2B8_DABRR Basic phospholipase A2 VRV-PL-VIIIa OS=Daboia russelii PE=1 SV=1	1449	P1OK20151004_SK_RP1Trp16H.6438.6438.2 File:"P1OK20151004_SK_RP1Trp16H.raw", NativeID:"controllerType=0 controllerNumber=1 scan=6438"	6438	25.0291
01725:2	1	K.RVN[+0.984]GAIVC[+57.021]EK.G	RVNGAIVCEK		C[+57], N[+1]	573.8	2	1146.59	1146.59	0	-0.2	68	67	Specific	541.08	245.83	245.83	6.67	61	>sp|P59071|PA2B8_DABRR Basic phospholipase A2 VRV-PL-VIIIa OS=Daboia russelii PE=1 SV=1	1449	P1OK20151004_SK_RP1Trp16H.6716.6716.2 File:"P1OK20151004_SK_RP1Trp16H.raw", NativeID:"controllerType=0 controllerNumber=1 scan=6716"	6716	25.8032
01122:2	1	K.RVN[+0.984]GAIVC[+57.021]EK.G	RVNGAIVCEK		C[+57], N[+1]	573.8	2	1146.59	1146.59	0	-0.7	68	67	Specific	564.47	287.08	287.08	6.63	61	>sp|P59071|PA2B8_DABRR Basic phospholipase A2 VRV-PL-VIIIa OS=Daboia russelii PE=1 SV=1	1449	P1OK20151004_SK_RP1Trp16H.5880.5880.2 File:"P1OK20151004_SK_RP1Trp16H.raw", NativeID:"controllerType=0 controllerNumber=1 scan=5880"	5880	23.4782
01304:2	1	K.RVN[+0.984]GAIVC[+57.021]EK.G	RVNGAIVCEK		C[+57], N[+1]	573.8	2	1146.59	1146.59	0	-1.1	68	67	Specific	570.92	280.03	280.03	7.25	61	>sp|P59071|PA2B8_DABRR Basic phospholipase A2 VRV-PL-VIIIa OS=Daboia russelii PE=1 SV=1	1449	P1OK20151004_SK_RP1Trp16H.6145.6145.2 File:"P1OK20151004_SK_RP1Trp16H.raw", NativeID:"controllerType=0 controllerNumber=1 scan=6145"	6145	24.2424
01183:2	1	K.RVN[+0.984]GAIVC[+57.021]EK.G	RVNGAIVCEK		C[+57], N[+1]	573.8	2	1146.59	1146.59	0	-1	68	67	Specific	574.27	277.1	277.1	7.52	61	>sp|P59071|PA2B8_DABRR Basic phospholipase A2 VRV-PL-VIIIa OS=Daboia russelii PE=1 SV=1	1449	P1OK20151004_SK_RP1Trp16H.5969.5969.2 File:"P1OK20151004_SK_RP1Trp16H.raw", NativeID:"controllerType=0 controllerNumber=1 scan=5969"	5969	23.7338
01377:2	1	K.RVN[+0.984]GAIVC[+57.021]EK.G	RVNGAIVCEK		C[+57], N[+1]	573.8	2	1146.59	1146.59	0	-1.3	68	67	Specific	578.28	299.62	299.62	7.28	61	>sp|P59071|PA2B8_DABRR Basic phospholipase A2 VRV-PL-VIIIa OS=Daboia russelii PE=1 SV=1	1449	P1OK20151004_SK_RP1Trp16H.6243.6243.2 File:"P1OK20151004_SK_RP1Trp16H.raw", NativeID:"controllerType=0 controllerNumber=1 scan=6243"	6243	24.5066
01242:2	1	K.RVN[+0.984]GAIVC[+57.021]EK.G	RVNGAIVCEK		C[+57], N[+1]	573.8	2	1146.59	1146.59	0	-0.9	68	67	Specific	582.43	306.64	306.64	7.57	61	>sp|P59071|PA2B8_DABRR Basic phospholipase A2 VRV-PL-VIIIa OS=Daboia russelii PE=1 SV=1	1449	P1OK20151004_SK_RP1Trp16H.6057.6057.2 File:"P1OK20151004_SK_RP1Trp16H.raw", NativeID:"controllerType=0 controllerNumber=1 scan=6057"	6057	23.9899
00999:2	1	K.RVN[+0.984]GAIVC[+57.021]EK.G	RVNGAIVCEK		C[+57], N[+1]	573.8	2	1146.59	1146.59	0	-0.7	68	67	Specific	602.71	301.94	301.94	8.3	61	>sp|P59071|PA2B8_DABRR Basic phospholipase A2 VRV-PL-VIIIa OS=Daboia russelii PE=1 SV=1	1449	P1OK20151004_SK_RP1Trp16H.5700.5700.2 File:"P1OK20151004_SK_RP1Trp16H.raw", NativeID:"controllerType=0 controllerNumber=1 scan=5700"	5700	22.9617
00845:2	1	K.RVN[+0.984]GAIVC[+57.021]EK.G	RVNGAIVCEK		C[+57], N[+1]	573.8	2	1146.59	1146.59	0	-1	68	67	Specific	605.4	272.7	272.7	8.25	61	>sp|P59071|PA2B8_DABRR Basic phospholipase A2 VRV-PL-VIIIa OS=Daboia russelii PE=1 SV=1	1449	P1OK20151004_SK_RP1Trp16H.5481.5481.2 File:"P1OK20151004_SK_RP1Trp16H.raw", NativeID:"controllerType=0 controllerNumber=1 scan=5481"	5481	22.344
01062:2	1	K.RVN[+0.984]GAIVC[+57.021]EK.G	RVNGAIVCEK		C[+57], N[+1]	573.8	2	1146.59	1146.59	0	-0.9	68	67	Specific	608.26	302.23	302.23	8.57	61	>sp|P59071|PA2B8_DABRR Basic phospholipase A2 VRV-PL-VIIIa OS=Daboia russelii PE=1 SV=1	1449	P1OK20151004_SK_RP1Trp16H.5792.5792.2 File:"P1OK20151004_SK_RP1Trp16H.raw", NativeID:"controllerType=0 controllerNumber=1 scan=5792"	5792	23.2223
00908:2	1	K.RVN[+0.984]GAIVC[+57.021]EK.G	RVNGAIVCEK		C[+57], N[+1]	573.8	2	1146.59	1146.59	0	-0.6	68	67	Specific	627.12	292.91	292.91	7.63	61	>sp|P59071|PA2B8_DABRR Basic phospholipase A2 VRV-PL-VIIIa OS=Daboia russelii PE=1 SV=1	1449	P1OK20151004_SK_RP1Trp16H.5572.5572.2 File:"P1OK20151004_SK_RP1Trp16H.raw", NativeID:"controllerType=0 controllerNumber=1 scan=5572"	5572	22.6044
00555:3	1	K.RVNGAIVC[+57.021]EKGTSC[+57.021]ENR.I	RVNGAIVCEKGTSCENR		C[+57]*2	650.647	3	1949.93	1949.93	0	-1.2	68	67	Specific	283	264.38	264.38	5.46	61	>sp|P59071|PA2B8_DABRR Basic phospholipase A2 VRV-PL-VIIIa OS=Daboia russelii PE=1 SV=1	1449	P1OK20151004_SK_RP1Trp16H.5059.5059.3 File:"P1OK20151004_SK_RP1Trp16H.raw", NativeID:"controllerType=0 controllerNumber=1 scan=5059"	5059	21.1294
00963:3	1	K.RVN[+0.984]GAIVC[+57.021]EKGTSC[+57.021]ENR.I	RVNGAIVCEKGTSCENR		C[+57]*2, N[+1]	650.975	3	1950.91	1950.91	0	-0.4	68	67	Specific	196.08	196.08	196.08	4.74	61	>sp|P59071|PA2B8_DABRR Basic phospholipase A2 VRV-PL-VIIIa OS=Daboia russelii PE=1 SV=1	1449	P1OK20151004_SK_RP1Trp16H.5654.5654.3 File:"P1OK20151004_SK_RP1Trp16H.raw", NativeID:"controllerType=0 controllerNumber=1 scan=5654"	5654	22.8415
00828:3	1	K.RVN[+0.984]GAIVC[+57.021]EKGTSC[+57.021]ENR.I	RVNGAIVCEKGTSCENR		C[+57]*2, N[+1]	650.973	3	1950.9	1950.91	0	-4.4	68	67	Specific	296.73	293.8	293.8	5.28	61	>sp|P59071|PA2B8_DABRR Basic phospholipase A2 VRV-PL-VIIIa OS=Daboia russelii PE=1 SV=1	1449	P1OK20151004_SK_RP1Trp16H.5454.5454.3 File:"P1OK20151004_SK_RP1Trp16H.raw", NativeID:"controllerType=0 controllerNumber=1 scan=5454"	5454	22.2628
00765:4	1	K.RVN[+0.984]GAIVC[+57.021]EKGTSC[+57.021]ENR.I	RVNGAIVCEKGTSCENR		C[+57]*2, N[+1]	488.483	4	1950.91	1950.91	0	-1.1	68	67	Specific	515.67	515.67	515.67	9.71	61	>sp|P59071|PA2B8_DABRR Basic phospholipase A2 VRV-PL-VIIIa OS=Daboia russelii PE=1 SV=1	1449	P1OK20151004_SK_RP1Trp16H.5368.5368.4 File:"P1OK20151004_SK_RP1Trp16H.raw", NativeID:"controllerType=0 controllerNumber=1 scan=5368"	5368	22.0294
00759:2	1	K.RVN[+0.984]GAIVC[+57.021]EKGTSC[+57.021]ENR.I	RVNGAIVCEKGTSCENR		C[+57]*2, N[+1]	975.959	2	1950.91	1950.91	0	-0.9	68	67	Specific	556.71	412.82	385.29	7.25	61	>sp|P59071|PA2B8_DABRR Basic phospholipase A2 VRV-PL-VIIIa OS=Daboia russelii PE=1 SV=1	1449	P1OK20151004_SK_RP1Trp16H.5361.5361.2 File:"P1OK20151004_SK_RP1Trp16H.raw", NativeID:"controllerType=0 controllerNumber=1 scan=5361"	5361	22.0128
00756:3	1	K.RVN[+0.984]GAIVC[+57.021]EKGTSC[+57.021]ENR.I	RVNGAIVCEKGTSCENR		C[+57]*2, N[+1]	650.975	3	1950.91	1950.91	0	-1.2	68	67	Specific	823.62	721.21	721.21	14.65	61	>sp|P59071|PA2B8_DABRR Basic phospholipase A2 VRV-PL-VIIIa OS=Daboia russelii PE=1 SV=1	1449	P1OK20151004_SK_RP1Trp16H.5357.5357.3 File:"P1OK20151004_SK_RP1Trp16H.raw", NativeID:"controllerType=0 controllerNumber=1 scan=5357"	5357	22.0015
03584:2	1	R.VNGAIVC[+57.021]EK.G	VNGAIVCEK		C[+57]	495.258	2	989.509	989.508	0	0.4	69	68	Specific	287.52	185.94	185.94	6.56	61	>sp|P59071|PA2B8_DABRR Basic phospholipase A2 VRV-PL-VIIIa OS=Daboia russelii PE=1 SV=1	1449	P1OK20151004_SK_RP1Trp16H.9014.9014.2 File:"P1OK20151004_SK_RP1Trp16H.raw", NativeID:"controllerType=0 controllerNumber=1 scan=9014"	9014	31.6565
00915:2	1	R.VNGAIVC[+57.021]EK.G	VNGAIVCEK		C[+57]	495.257	2	989.506	989.508	0	-2.2	69	68	Specific	368.43	268.06	268.06	7.28	61	>sp|P59071|PA2B8_DABRR Basic phospholipase A2 VRV-PL-VIIIa OS=Daboia russelii PE=1 SV=1	1449	P1OK20151004_SK_RP1Trp16H.5582.5582.2 File:"P1OK20151004_SK_RP1Trp16H.raw", NativeID:"controllerType=0 controllerNumber=1 scan=5582"	5582	22.6335
01268:2	1	R.VNGAIVC[+57.021]EK.G	VNGAIVCEK		C[+57]	495.257	2	989.507	989.508	0	-1	69	68	Specific	380.57	256.44	256.44	7.64	61	>sp|P59071|PA2B8_DABRR Basic phospholipase A2 VRV-PL-VIIIa OS=Daboia russelii PE=1 SV=1	1449	P1OK20151004_SK_RP1Trp16H.6090.6090.2 File:"P1OK20151004_SK_RP1Trp16H.raw", NativeID:"controllerType=0 controllerNumber=1 scan=6090"	6090	24.0763
01199:2	1	R.VNGAIVC[+57.021]EK.G	VNGAIVCEK		C[+57]	495.257	2	989.507	989.508	0	-1.2	69	68	Specific	418.04	307.65	307.65	7.52	61	>sp|P59071|PA2B8_DABRR Basic phospholipase A2 VRV-PL-VIIIa OS=Daboia russelii PE=1 SV=1	1449	P1OK20151004_SK_RP1Trp16H.5989.5989.2 File:"P1OK20151004_SK_RP1Trp16H.raw", NativeID:"controllerType=0 controllerNumber=1 scan=5989"	5989	23.786
01138:2	1	R.VNGAIVC[+57.021]EK.G	VNGAIVCEK		C[+57]	495.257	2	989.508	989.508	0	-0.7	69	68	Specific	430.78	298.62	298.62	7.89	61	>sp|P59071|PA2B8_DABRR Basic phospholipase A2 VRV-PL-VIIIa OS=Daboia russelii PE=1 SV=1	1449	P1OK20151004_SK_RP1Trp16H.5900.5900.2 File:"P1OK20151004_SK_RP1Trp16H.raw", NativeID:"controllerType=0 controllerNumber=1 scan=5900"	5900	23.5291
01077:2	1	R.VNGAIVC[+57.021]EK.G	VNGAIVCEK		C[+57]	495.257	2	989.508	989.508	0	-0.6	69	68	Specific	473.12	275.64	275.64	7.8	61	>sp|P59071|PA2B8_DABRR Basic phospholipase A2 VRV-PL-VIIIa OS=Daboia russelii PE=1 SV=1	1449	P1OK20151004_SK_RP1Trp16H.5812.5812.2 File:"P1OK20151004_SK_RP1Trp16H.raw", NativeID:"controllerType=0 controllerNumber=1 scan=5812"	5812	23.2754
01010:2	1	R.VNGAIVC[+57.021]EK.G	VNGAIVCEK		C[+57]	495.257	2	989.507	989.508	0	-1.5	69	68	Specific	507.9	319.55	319.55	7.64	61	>sp|P59071|PA2B8_DABRR Basic phospholipase A2 VRV-PL-VIIIa OS=Daboia russelii PE=1 SV=1	1449	P1OK20151004_SK_RP1Trp16H.5716.5716.2 File:"P1OK20151004_SK_RP1Trp16H.raw", NativeID:"controllerType=0 controllerNumber=1 scan=5716"	5716	23.0076
06585:2	1	R.VN[+0.984]GAIVC[+57.021]EK.G	VNGAIVCEK		C[+57], N[+1]	495.75	2	990.493	990.492	0	0.2	69	68	Specific	67.26	67.26	67.26	3.28	61	>sp|P59071|PA2B8_DABRR Basic phospholipase A2 VRV-PL-VIIIa OS=Daboia russelii PE=1 SV=1	1449	P1OK20151004_SK_RP1Trp16H.14705.14705.2 File:"P1OK20151004_SK_RP1Trp16H.raw", NativeID:"controllerType=0 controllerNumber=1 scan=14705"	14705	50.2363
06002:2	1	R.VN[+0.984]GAIVC[+57.021]EK.G	VNGAIVCEK		C[+57], N[+1]	495.749	2	990.491	990.492	0	-1.6	69	68	Specific	157.73	138.79	138.79	4.19	61	>sp|P59071|PA2B8_DABRR Basic phospholipase A2 VRV-PL-VIIIa OS=Daboia russelii PE=1 SV=1	1449	P1OK20151004_SK_RP1Trp16H.12681.12681.2 File:"P1OK20151004_SK_RP1Trp16H.raw", NativeID:"controllerType=0 controllerNumber=1 scan=12681"	12681	42.5798
05700:2	1	R.VN[+0.984]GAIVC[+57.021]EK.G	VNGAIVCEK		C[+57], N[+1]	495.749	2	990.49	990.492	0	-2	69	68	Specific	170.66	122.93	122.93	4.27	61	>sp|P59071|PA2B8_DABRR Basic phospholipase A2 VRV-PL-VIIIa OS=Daboia russelii PE=1 SV=1	1449	P1OK20151004_SK_RP1Trp16H.12179.12179.2 File:"P1OK20151004_SK_RP1Trp16H.raw", NativeID:"controllerType=0 controllerNumber=1 scan=12179"	12179	41.004
05905:2	1	R.VN[+0.984]GAIVC[+57.021]EK.G	VNGAIVCEK		C[+57], N[+1]	495.75	2	990.492	990.492	0	-0.5	69	68	Specific	171.85	125.88	125.88	4.38	61	>sp|P59071|PA2B8_DABRR Basic phospholipase A2 VRV-PL-VIIIa OS=Daboia russelii PE=1 SV=1	1449	P1OK20151004_SK_RP1Trp16H.12516.12516.2 File:"P1OK20151004_SK_RP1Trp16H.raw", NativeID:"controllerType=0 controllerNumber=1 scan=12516"	12516	42.0571
05314:2	1	R.VN[+0.984]GAIVC[+57.021]EK.G	VNGAIVCEK		C[+57], N[+1]	495.749	2	990.491	990.492	0	-1.2	69	68	Specific	172.42	109.43	109.43	4.27	61	>sp|P59071|PA2B8_DABRR Basic phospholipase A2 VRV-PL-VIIIa OS=Daboia russelii PE=1 SV=1	1449	P1OK20151004_SK_RP1Trp16H.11578.11578.2 File:"P1OK20151004_SK_RP1Trp16H.raw", NativeID:"controllerType=0 controllerNumber=1 scan=11578"	11578	39.182
04640:2	1	R.VN[+0.984]GAIVC[+57.021]EK.G	VNGAIVCEK		C[+57], N[+1]	495.75	2	990.492	990.492	0	-0.7	69	68	Specific	174.79	122.75	122.75	4.49	61	>sp|P59071|PA2B8_DABRR Basic phospholipase A2 VRV-PL-VIIIa OS=Daboia russelii PE=1 SV=1	1449	P1OK20151004_SK_RP1Trp16H.10550.10550.2 File:"P1OK20151004_SK_RP1Trp16H.raw", NativeID:"controllerType=0 controllerNumber=1 scan=10550"	10550	36.1026
06451:2	1	R.VN[+0.984]GAIVC[+57.021]EK.G	VNGAIVCEK		C[+57], N[+1]	495.749	2	990.49	990.492	0	-2.2	69	68	Specific	176.46	124.44	124.44	4.27	61	>sp|P59071|PA2B8_DABRR Basic phospholipase A2 VRV-PL-VIIIa OS=Daboia russelii PE=1 SV=1	1449	P1OK20151004_SK_RP1Trp16H.13377.13377.2 File:"P1OK20151004_SK_RP1Trp16H.raw", NativeID:"controllerType=0 controllerNumber=1 scan=13377"	13377	44.6688
05955:2	1	R.VN[+0.984]GAIVC[+57.021]EK.G	VNGAIVCEK		C[+57], N[+1]	495.749	2	990.491	990.492	0	-1.1	69	68	Specific	186.39	129	129	4.59	61	>sp|P59071|PA2B8_DABRR Basic phospholipase A2 VRV-PL-VIIIa OS=Daboia russelii PE=1 SV=1	1449	P1OK20151004_SK_RP1Trp16H.12599.12599.2 File:"P1OK20151004_SK_RP1Trp16H.raw", NativeID:"controllerType=0 controllerNumber=1 scan=12599"	12599	42.3187
05650:2	1	R.VN[+0.984]GAIVC[+57.021]EK.G	VNGAIVCEK		C[+57], N[+1]	495.749	2	990.49	990.492	0	-1.9	69	68	Specific	186.69	104.53	104.53	4.27	61	>sp|P59071|PA2B8_DABRR Basic phospholipase A2 VRV-PL-VIIIa OS=Daboia russelii PE=1 SV=1	1449	P1OK20151004_SK_RP1Trp16H.12097.12097.2 File:"P1OK20151004_SK_RP1Trp16H.raw", NativeID:"controllerType=0 controllerNumber=1 scan=12097"	12097	40.7433
04884:2	1	R.VN[+0.984]GAIVC[+57.021]EK.G	VNGAIVCEK		C[+57], N[+1]	495.749	2	990.491	990.492	0	-1	69	68	Specific	188.18	107.1	107.1	4.49	61	>sp|P59071|PA2B8_DABRR Basic phospholipase A2 VRV-PL-VIIIa OS=Daboia russelii PE=1 SV=1	1449	P1OK20151004_SK_RP1Trp16H.10909.10909.2 File:"P1OK20151004_SK_RP1Trp16H.raw", NativeID:"controllerType=0 controllerNumber=1 scan=10909"	10909	37.1567
05259:2	1	R.VN[+0.984]GAIVC[+57.021]EK.G	VNGAIVCEK		C[+57], N[+1]	495.748	2	990.489	990.492	0	-3.5	69	68	Specific	201.29	128.58	128.58	3.38	61	>sp|P59071|PA2B8_DABRR Basic phospholipase A2 VRV-PL-VIIIa OS=Daboia russelii PE=1 SV=1	1449	P1OK20151004_SK_RP1Trp16H.11492.11492.2 File:"P1OK20151004_SK_RP1Trp16H.raw", NativeID:"controllerType=0 controllerNumber=1 scan=11492"	11492	38.918
04576:2	1	R.VN[+0.984]GAIVC[+57.021]EK.G	VNGAIVCEK		C[+57], N[+1]	495.748	2	990.489	990.492	0	-4	69	68	Specific	204.02	163.26	163.26	4.23	61	>sp|P59071|PA2B8_DABRR Basic phospholipase A2 VRV-PL-VIIIa OS=Daboia russelii PE=1 SV=1	1449	P1OK20151004_SK_RP1Trp16H.10459.10459.2 File:"P1OK20151004_SK_RP1Trp16H.raw", NativeID:"controllerType=0 controllerNumber=1 scan=10459"	10459	35.8423
04446:2	1	R.VN[+0.984]GAIVC[+57.021]EK.G	VNGAIVCEK		C[+57], N[+1]	495.75	2	990.492	990.492	0	-0.7	69	68	Specific	204.87	129.93	129.93	4.89	61	>sp|P59071|PA2B8_DABRR Basic phospholipase A2 VRV-PL-VIIIa OS=Daboia russelii PE=1 SV=1	1449	P1OK20151004_SK_RP1Trp16H.10275.10275.2 File:"P1OK20151004_SK_RP1Trp16H.raw", NativeID:"controllerType=0 controllerNumber=1 scan=10275"	10275	35.3157
06300:2	1	R.VN[+0.984]GAIVC[+57.021]EK.G	VNGAIVCEK		C[+57], N[+1]	495.749	2	990.491	990.492	0	-1.7	69	68	Specific	207.31	145.21	145.21	4.81	61	>sp|P59071|PA2B8_DABRR Basic phospholipase A2 VRV-PL-VIIIa OS=Daboia russelii PE=1 SV=1	1449	P1OK20151004_SK_RP1Trp16H.13125.13125.2 File:"P1OK20151004_SK_RP1Trp16H.raw", NativeID:"controllerType=0 controllerNumber=1 scan=13125"	13125	43.8883
05485:2	1	R.VN[+0.984]GAIVC[+57.021]EK.G	VNGAIVCEK		C[+57], N[+1]	495.75	2	990.492	990.492	0	-0.3	69	68	Specific	209.1	132.9	132.9	4.89	61	>sp|P59071|PA2B8_DABRR Basic phospholipase A2 VRV-PL-VIIIa OS=Daboia russelii PE=1 SV=1	1449	P1OK20151004_SK_RP1Trp16H.11843.11843.2 File:"P1OK20151004_SK_RP1Trp16H.raw", NativeID:"controllerType=0 controllerNumber=1 scan=11843"	11843	39.9784
05601:2	1	R.VN[+0.984]GAIVC[+57.021]EK.G	VNGAIVCEK		C[+57], N[+1]	495.749	2	990.491	990.492	0	-1.2	69	68	Specific	213.83	140.39	140.39	4.81	61	>sp|P59071|PA2B8_DABRR Basic phospholipase A2 VRV-PL-VIIIa OS=Daboia russelii PE=1 SV=1	1449	P1OK20151004_SK_RP1Trp16H.12016.12016.2 File:"P1OK20151004_SK_RP1Trp16H.raw", NativeID:"controllerType=0 controllerNumber=1 scan=12016"	12016	40.4869
05851:2	1	R.VN[+0.984]GAIVC[+57.021]EK.G	VNGAIVCEK		C[+57], N[+1]	495.749	2	990.491	990.492	0	-1.2	69	68	Specific	229.09	159.67	159.67	4.81	61	>sp|P59071|PA2B8_DABRR Basic phospholipase A2 VRV-PL-VIIIa OS=Daboia russelii PE=1 SV=1	1449	P1OK20151004_SK_RP1Trp16H.12431.12431.2 File:"P1OK20151004_SK_RP1Trp16H.raw", NativeID:"controllerType=0 controllerNumber=1 scan=12431"	12431	41.7947
03545:2	1	R.VN[+0.984]GAIVC[+57.021]EK.G	VNGAIVCEK		C[+57], N[+1]	495.75	2	990.493	990.492	0	0.4	69	68	Specific	235.34	127.01	127.01	4.89	61	>sp|P59071|PA2B8_DABRR Basic phospholipase A2 VRV-PL-VIIIa OS=Daboia russelii PE=1 SV=1	1449	P1OK20151004_SK_RP1Trp16H.8968.8968.2 File:"P1OK20151004_SK_RP1Trp16H.raw", NativeID:"controllerType=0 controllerNumber=1 scan=8968"	8968	31.5432
04932:2	1	R.VN[+0.984]GAIVC[+57.021]EK.G	VNGAIVCEK		C[+57], N[+1]	495.749	2	990.491	990.492	0	-1.4	69	68	Specific	241.08	171.95	171.95	5.99	61	>sp|P59071|PA2B8_DABRR Basic phospholipase A2 VRV-PL-VIIIa OS=Daboia russelii PE=1 SV=1	1449	P1OK20151004_SK_RP1Trp16H.10990.10990.2 File:"P1OK20151004_SK_RP1Trp16H.raw", NativeID:"controllerType=0 controllerNumber=1 scan=10990"	10990	37.4101
04691:2	1	R.VN[+0.984]GAIVC[+57.021]EK.G	VNGAIVCEK		C[+57], N[+1]	495.75	2	990.492	990.492	0	-0.2	69	68	Specific	241.4	144.54	144.54	5.82	61	>sp|P59071|PA2B8_DABRR Basic phospholipase A2 VRV-PL-VIIIa OS=Daboia russelii PE=1 SV=1	1449	P1OK20151004_SK_RP1Trp16H.10635.10635.2 File:"P1OK20151004_SK_RP1Trp16H.raw", NativeID:"controllerType=0 controllerNumber=1 scan=10635"	10635	36.3671
05797:2	1	R.VN[+0.984]GAIVC[+57.021]EK.G	VNGAIVCEK		C[+57], N[+1]	495.749	2	990.491	990.492	0	-1.2	69	68	Specific	249.84	200.91	200.91	5.91	61	>sp|P59071|PA2B8_DABRR Basic phospholipase A2 VRV-PL-VIIIa OS=Daboia russelii PE=1 SV=1	1449	P1OK20151004_SK_RP1Trp16H.12344.12344.2 File:"P1OK20151004_SK_RP1Trp16H.raw", NativeID:"controllerType=0 controllerNumber=1 scan=12344"	12344	41.5285
04331:2	1	R.VN[+0.984]GAIVC[+57.021]EK.G	VNGAIVCEK		C[+57], N[+1]	495.75	2	990.492	990.492	0	-0.8	69	68	Specific	250.04	174.77	174.77	6.35	61	>sp|P59071|PA2B8_DABRR Basic phospholipase A2 VRV-PL-VIIIa OS=Daboia russelii PE=1 SV=1	1449	P1OK20151004_SK_RP1Trp16H.10103.10103.2 File:"P1OK20151004_SK_RP1Trp16H.raw", NativeID:"controllerType=0 controllerNumber=1 scan=10103"	10103	34.8039
03963:2	1	R.VN[+0.984]GAIVC[+57.021]EK.G	VNGAIVCEK		C[+57], N[+1]	495.75	2	990.492	990.492	0	-0.2	69	68	Specific	251.19	177.13	177.13	6.35	61	>sp|P59071|PA2B8_DABRR Basic phospholipase A2 VRV-PL-VIIIa OS=Daboia russelii PE=1 SV=1	1449	P1OK20151004_SK_RP1Trp16H.9504.9504.2 File:"P1OK20151004_SK_RP1Trp16H.raw", NativeID:"controllerType=0 controllerNumber=1 scan=9504"	9504	32.9577
04257:2	1	R.VN[+0.984]GAIVC[+57.021]EK.G	VNGAIVCEK		C[+57], N[+1]	495.749	2	990.491	990.492	0	-1.6	69	68	Specific	251.38	135.61	135.61	5.73	61	>sp|P59071|PA2B8_DABRR Basic phospholipase A2 VRV-PL-VIIIa OS=Daboia russelii PE=1 SV=1	1449	P1OK20151004_SK_RP1Trp16H.9948.9948.2 File:"P1OK20151004_SK_RP1Trp16H.raw", NativeID:"controllerType=0 controllerNumber=1 scan=9948"	9948	34.2805
04749:2	1	R.VN[+0.984]GAIVC[+57.021]EK.G	VNGAIVCEK		C[+57], N[+1]	495.75	2	990.492	990.492	0	-0.5	69	68	Specific	252.23	162.68	162.68	6.09	61	>sp|P59071|PA2B8_DABRR Basic phospholipase A2 VRV-PL-VIIIa OS=Daboia russelii PE=1 SV=1	1449	P1OK20151004_SK_RP1Trp16H.10722.10722.2 File:"P1OK20151004_SK_RP1Trp16H.raw", NativeID:"controllerType=0 controllerNumber=1 scan=10722"	10722	36.6268
03657:2	1	R.VN[+0.984]GAIVC[+57.021]EK.G	VNGAIVCEK		C[+57], N[+1]	495.75	2	990.493	990.492	0	0.6	69	68	Specific	253.42	171.84	171.84	6.35	61	>sp|P59071|PA2B8_DABRR Basic phospholipase A2 VRV-PL-VIIIa OS=Daboia russelii PE=1 SV=1	1449	P1OK20151004_SK_RP1Trp16H.9111.9111.2 File:"P1OK20151004_SK_RP1Trp16H.raw", NativeID:"controllerType=0 controllerNumber=1 scan=9111"	9111	31.9188
05198:2	1	R.VN[+0.984]GAIVC[+57.021]EK.G	VNGAIVCEK		C[+57], N[+1]	495.75	2	990.493	990.492	0	1	69	68	Specific	257.6	178.43	178.43	5.35	61	>sp|P59071|PA2B8_DABRR Basic phospholipase A2 VRV-PL-VIIIa OS=Daboia russelii PE=1 SV=1	1449	P1OK20151004_SK_RP1Trp16H.11402.11402.2 File:"P1OK20151004_SK_RP1Trp16H.raw", NativeID:"controllerType=0 controllerNumber=1 scan=11402"	11402	38.6549
05544:2	1	R.VN[+0.984]GAIVC[+57.021]EK.G	VNGAIVCEK		C[+57], N[+1]	495.749	2	990.491	990.492	0	-1.2	69	68	Specific	258.32	183.42	183.42	5.99	61	>sp|P59071|PA2B8_DABRR Basic phospholipase A2 VRV-PL-VIIIa OS=Daboia russelii PE=1 SV=1	1449	P1OK20151004_SK_RP1Trp16H.11930.11930.2 File:"P1OK20151004_SK_RP1Trp16H.raw", NativeID:"controllerType=0 controllerNumber=1 scan=11930"	11930	40.2299
04508:2	1	R.VN[+0.984]GAIVC[+57.021]EK.G	VNGAIVCEK		C[+57], N[+1]	495.75	2	990.492	990.492	0	-0.4	69	68	Specific	259.8	152.3	152.3	6.17	61	>sp|P59071|PA2B8_DABRR Basic phospholipase A2 VRV-PL-VIIIa OS=Daboia russelii PE=1 SV=1	1449	P1OK20151004_SK_RP1Trp16H.10362.10362.2 File:"P1OK20151004_SK_RP1Trp16H.raw", NativeID:"controllerType=0 controllerNumber=1 scan=10362"	10362	35.5665
03220:2	1	R.VN[+0.984]GAIVC[+57.021]EK.G	VNGAIVCEK		C[+57], N[+1]	495.75	2	990.492	990.492	0	-0.6	69	68	Specific	260.01	115.3	115.3	5.67	61	>sp|P59071|PA2B8_DABRR Basic phospholipase A2 VRV-PL-VIIIa OS=Daboia russelii PE=1 SV=1	1449	P1OK20151004_SK_RP1Trp16H.8564.8564.2 File:"P1OK20151004_SK_RP1Trp16H.raw", NativeID:"controllerType=0 controllerNumber=1 scan=8564"	8564	30.5207
05366:2	1	R.VN[+0.984]GAIVC[+57.021]EK.G	VNGAIVCEK		C[+57], N[+1]	495.749	2	990.49	990.492	0	-2.2	69	68	Specific	262.43	200.07	200.07	5.99	61	>sp|P59071|PA2B8_DABRR Basic phospholipase A2 VRV-PL-VIIIa OS=Daboia russelii PE=1 SV=1	1449	P1OK20151004_SK_RP1Trp16H.11663.11663.2 File:"P1OK20151004_SK_RP1Trp16H.raw", NativeID:"controllerType=0 controllerNumber=1 scan=11663"	11663	39.4431
03820:2	1	R.VN[+0.984]GAIVC[+57.021]EK.G	VNGAIVCEK		C[+57], N[+1]	495.75	2	990.492	990.492	0	0.1	69	68	Specific	263.71	183.08	183.08	6.35	61	>sp|P59071|PA2B8_DABRR Basic phospholipase A2 VRV-PL-VIIIa OS=Daboia russelii PE=1 SV=1	1449	P1OK20151004_SK_RP1Trp16H.9314.9314.2 File:"P1OK20151004_SK_RP1Trp16H.raw", NativeID:"controllerType=0 controllerNumber=1 scan=9314"	9314	32.4418
04280:2	1	R.VN[+0.984]GAIVC[+57.021]EK.G	VNGAIVCEK		C[+57], N[+1]	495.749	2	990.491	990.492	0	-1.4	69	68	Specific	271.19	190.51	190.51	5.91	61	>sp|P59071|PA2B8_DABRR Basic phospholipase A2 VRV-PL-VIIIa OS=Daboia russelii PE=1 SV=1	1449	P1OK20151004_SK_RP1Trp16H.10020.10020.2 File:"P1OK20151004_SK_RP1Trp16H.raw", NativeID:"controllerType=0 controllerNumber=1 scan=10020"	10020	34.5484
06344:2	1	R.VN[+0.984]GAIVC[+57.021]EK.G	VNGAIVCEK		C[+57], N[+1]	495.749	2	990.491	990.492	0	-1.7	69	68	Specific	273.04	204.61	204.61	6.8	61	>sp|P59071|PA2B8_DABRR Basic phospholipase A2 VRV-PL-VIIIa OS=Daboia russelii PE=1 SV=1	1449	P1OK20151004_SK_RP1Trp16H.13203.13203.2 File:"P1OK20151004_SK_RP1Trp16H.raw", NativeID:"controllerType=0 controllerNumber=1 scan=13203"	13203	44.1425
03739:2	1	R.VN[+0.984]GAIVC[+57.021]EK.G	VNGAIVCEK		C[+57], N[+1]	495.749	2	990.491	990.492	0	-1.2	69	68	Specific	275.15	193.17	193.17	5.99	61	>sp|P59071|PA2B8_DABRR Basic phospholipase A2 VRV-PL-VIIIa OS=Daboia russelii PE=1 SV=1	1449	P1OK20151004_SK_RP1Trp16H.9212.9212.2 File:"P1OK20151004_SK_RP1Trp16H.raw", NativeID:"controllerType=0 controllerNumber=1 scan=9212"	9212	32.182
05430:2	1	R.VN[+0.984]GAIVC[+57.021]EK.G	VNGAIVCEK		C[+57], N[+1]	495.749	2	990.491	990.492	0	-1	69	68	Specific	275.65	165.04	165.04	6.27	61	>sp|P59071|PA2B8_DABRR Basic phospholipase A2 VRV-PL-VIIIa OS=Daboia russelii PE=1 SV=1	1449	P1OK20151004_SK_RP1Trp16H.11759.11759.2 File:"P1OK20151004_SK_RP1Trp16H.raw", NativeID:"controllerType=0 controllerNumber=1 scan=11759"	11759	39.726
04813:2	1	R.VN[+0.984]GAIVC[+57.021]EK.G	VNGAIVCEK		C[+57], N[+1]	495.75	2	990.492	990.492	0	-0.7	69	68	Specific	278.12	151.33	151.33	5.82	61	>sp|P59071|PA2B8_DABRR Basic phospholipase A2 VRV-PL-VIIIa OS=Daboia russelii PE=1 SV=1	1449	P1OK20151004_SK_RP1Trp16H.10813.10813.2 File:"P1OK20151004_SK_RP1Trp16H.raw", NativeID:"controllerType=0 controllerNumber=1 scan=10813"	10813	36.8904
06052:2	1	R.VN[+0.984]GAIVC[+57.021]EK.G	VNGAIVCEK		C[+57], N[+1]	495.749	2	990.491	990.492	0	-1.7	69	68	Specific	281.75	203.86	203.86	6.19	61	>sp|P59071|PA2B8_DABRR Basic phospholipase A2 VRV-PL-VIIIa OS=Daboia russelii PE=1 SV=1	1449	P1OK20151004_SK_RP1Trp16H.12764.12764.2 File:"P1OK20151004_SK_RP1Trp16H.raw", NativeID:"controllerType=0 controllerNumber=1 scan=12764"	12764	42.8426
04029:2	1	R.VN[+0.984]GAIVC[+57.021]EK.G	VNGAIVCEK		C[+57], N[+1]	495.749	2	990.491	990.492	0	-1.1	69	68	Specific	284.41	171.61	171.61	6.19	61	>sp|P59071|PA2B8_DABRR Basic phospholipase A2 VRV-PL-VIIIa OS=Daboia russelii PE=1 SV=1	1449	P1OK20151004_SK_RP1Trp16H.9596.9596.2 File:"P1OK20151004_SK_RP1Trp16H.raw", NativeID:"controllerType=0 controllerNumber=1 scan=9596"	9596	33.2137
04988:2	1	R.VN[+0.984]GAIVC[+57.021]EK.G	VNGAIVCEK		C[+57], N[+1]	495.749	2	990.492	990.492	0	-0.8	69	68	Specific	286.08	184.28	184.28	7.23	61	>sp|P59071|PA2B8_DABRR Basic phospholipase A2 VRV-PL-VIIIa OS=Daboia russelii PE=1 SV=1	1449	P1OK20151004_SK_RP1Trp16H.11075.11075.2 File:"P1OK20151004_SK_RP1Trp16H.raw", NativeID:"controllerType=0 controllerNumber=1 scan=11075"	11075	37.6641
04096:2	1	R.VN[+0.984]GAIVC[+57.021]EK.G	VNGAIVCEK		C[+57], N[+1]	495.75	2	990.492	990.492	0	-0.3	69	68	Specific	288.47	212	212	6.7	61	>sp|P59071|PA2B8_DABRR Basic phospholipase A2 VRV-PL-VIIIa OS=Daboia russelii PE=1 SV=1	1449	P1OK20151004_SK_RP1Trp16H.9695.9695.2 File:"P1OK20151004_SK_RP1Trp16H.raw", NativeID:"controllerType=0 controllerNumber=1 scan=9695"	9695	33.5056
04207:2	1	R.VN[+0.984]GAIVC[+57.021]EK.G	VNGAIVCEK		C[+57], N[+1]	495.749	2	990.491	990.492	0	-1.1	69	68	Specific	291.51	223.24	223.24	6.34	61	>sp|P59071|PA2B8_DABRR Basic phospholipase A2 VRV-PL-VIIIa OS=Daboia russelii PE=1 SV=1	1449	P1OK20151004_SK_RP1Trp16H.9867.9867.2 File:"P1OK20151004_SK_RP1Trp16H.raw", NativeID:"controllerType=0 controllerNumber=1 scan=9867"	9867	34.0249
02959:2	1	R.VN[+0.984]GAIVC[+57.021]EK.G	VNGAIVCEK		C[+57], N[+1]	495.749	2	990.491	990.492	0	-1.6	69	68	Specific	292.33	194.53	194.53	6.86	61	>sp|P59071|PA2B8_DABRR Basic phospholipase A2 VRV-PL-VIIIa OS=Daboia russelii PE=1 SV=1	1449	P1OK20151004_SK_RP1Trp16H.8245.8245.2 File:"P1OK20151004_SK_RP1Trp16H.raw", NativeID:"controllerType=0 controllerNumber=1 scan=8245"	8245	29.7288
03041:2	1	R.VN[+0.984]GAIVC[+57.021]EK.G	VNGAIVCEK		C[+57], N[+1]	495.749	2	990.491	990.492	0	-1.1	69	68	Specific	296.3	191.48	191.48	7.23	61	>sp|P59071|PA2B8_DABRR Basic phospholipase A2 VRV-PL-VIIIa OS=Daboia russelii PE=1 SV=1	1449	P1OK20151004_SK_RP1Trp16H.8349.8349.2 File:"P1OK20151004_SK_RP1Trp16H.raw", NativeID:"controllerType=0 controllerNumber=1 scan=8349"	8349	29.9907
06233:2	1	R.VN[+0.984]GAIVC[+57.021]EK.G	VNGAIVCEK		C[+57], N[+1]	495.749	2	990.491	990.492	0	-1.5	69	68	Specific	298.74	189.53	189.53	6.19	61	>sp|P59071|PA2B8_DABRR Basic phospholipase A2 VRV-PL-VIIIa OS=Daboia russelii PE=1 SV=1	1449	P1OK20151004_SK_RP1Trp16H.13031.13031.2 File:"P1OK20151004_SK_RP1Trp16H.raw", NativeID:"controllerType=0 controllerNumber=1 scan=13031"	13031	43.6245
04157:2	1	R.VN[+0.984]GAIVC[+57.021]EK.G	VNGAIVCEK		C[+57], N[+1]	495.749	2	990.491	990.492	0	-0.9	69	68	Specific	302.42	206.28	206.28	6.62	61	>sp|P59071|PA2B8_DABRR Basic phospholipase A2 VRV-PL-VIIIa OS=Daboia russelii PE=1 SV=1	1449	P1OK20151004_SK_RP1Trp16H.9785.9785.2 File:"P1OK20151004_SK_RP1Trp16H.raw", NativeID:"controllerType=0 controllerNumber=1 scan=9785"	9785	33.7685
03370:2	1	R.VN[+0.984]GAIVC[+57.021]EK.G	VNGAIVCEK		C[+57], N[+1]	495.75	2	990.492	990.492	0	-0.5	69	68	Specific	310.83	186.06	186.06	6.56	61	>sp|P59071|PA2B8_DABRR Basic phospholipase A2 VRV-PL-VIIIa OS=Daboia russelii PE=1 SV=1	1449	P1OK20151004_SK_RP1Trp16H.8747.8747.2 File:"P1OK20151004_SK_RP1Trp16H.raw", NativeID:"controllerType=0 controllerNumber=1 scan=8747"	8747	30.9721
03128:2	1	R.VN[+0.984]GAIVC[+57.021]EK.G	VNGAIVCEK		C[+57], N[+1]	495.749	2	990.492	990.492	0	-0.8	69	68	Specific	318.47	215.42	215.42	7.37	61	>sp|P59071|PA2B8_DABRR Basic phospholipase A2 VRV-PL-VIIIa OS=Daboia russelii PE=1 SV=1	1449	P1OK20151004_SK_RP1Trp16H.8454.8454.2 File:"P1OK20151004_SK_RP1Trp16H.raw", NativeID:"controllerType=0 controllerNumber=1 scan=8454"	8454	30.2474
03895:2	1	R.VN[+0.984]GAIVC[+57.021]EK.G	VNGAIVCEK		C[+57], N[+1]	495.749	2	990.49	990.492	0	-2.2	69	68	Specific	319.8	202.38	202.38	6.86	61	>sp|P59071|PA2B8_DABRR Basic phospholipase A2 VRV-PL-VIIIa OS=Daboia russelii PE=1 SV=1	1449	P1OK20151004_SK_RP1Trp16H.9412.9412.2 File:"P1OK20151004_SK_RP1Trp16H.raw", NativeID:"controllerType=0 controllerNumber=1 scan=9412"	9412	32.7037
02616:2	1	R.VN[+0.984]GAIVC[+57.021]EK.G	VNGAIVCEK		C[+57], N[+1]	495.75	2	990.492	990.492	0	-0.5	69	68	Specific	324.17	184.27	184.27	7.48	61	>sp|P59071|PA2B8_DABRR Basic phospholipase A2 VRV-PL-VIIIa OS=Daboia russelii PE=1 SV=1	1449	P1OK20151004_SK_RP1Trp16H.7840.7840.2 File:"P1OK20151004_SK_RP1Trp16H.raw", NativeID:"controllerType=0 controllerNumber=1 scan=7840"	7840	28.731
04389:2	1	R.VN[+0.984]GAIVC[+57.021]EK.G	VNGAIVCEK		C[+57], N[+1]	495.749	2	990.492	990.492	0	-0.8	69	68	Specific	326.67	202.58	202.58	6.73	61	>sp|P59071|PA2B8_DABRR Basic phospholipase A2 VRV-PL-VIIIa OS=Daboia russelii PE=1 SV=1	1449	P1OK20151004_SK_RP1Trp16H.10189.10189.2 File:"P1OK20151004_SK_RP1Trp16H.raw", NativeID:"controllerType=0 controllerNumber=1 scan=10189"	10189	35.0589
03472:2	1	R.VN[+0.984]GAIVC[+57.021]EK.G	VNGAIVCEK		C[+57], N[+1]	495.75	2	990.492	990.492	0	-0.2	69	68	Specific	330.15	219.58	219.58	6.96	61	>sp|P59071|PA2B8_DABRR Basic phospholipase A2 VRV-PL-VIIIa OS=Daboia russelii PE=1 SV=1	1449	P1OK20151004_SK_RP1Trp16H.8872.8872.2 File:"P1OK20151004_SK_RP1Trp16H.raw", NativeID:"controllerType=0 controllerNumber=1 scan=8872"	8872	31.2882
02438:2	1	R.VN[+0.984]GAIVC[+57.021]EK.G	VNGAIVCEK		C[+57], N[+1]	495.749	2	990.49	990.492	0	-1.9	69	68	Specific	358.74	259.96	259.96	7.43	61	>sp|P59071|PA2B8_DABRR Basic phospholipase A2 VRV-PL-VIIIa OS=Daboia russelii PE=1 SV=1	1449	P1OK20151004_SK_RP1Trp16H.7624.7624.2 File:"P1OK20151004_SK_RP1Trp16H.raw", NativeID:"controllerType=0 controllerNumber=1 scan=7624"	7624	28.1843
06153:2	1	R.VN[+0.984]GAIVC[+57.021]EK.G	VNGAIVCEK		C[+57], N[+1]	495.748	2	990.49	990.492	0	-2.9	69	68	Specific	370.74	266.39	266.39	6.7	61	>sp|P59071|PA2B8_DABRR Basic phospholipase A2 VRV-PL-VIIIa OS=Daboia russelii PE=1 SV=1	1449	P1OK20151004_SK_RP1Trp16H.12930.12930.2 File:"P1OK20151004_SK_RP1Trp16H.raw", NativeID:"controllerType=0 controllerNumber=1 scan=12930"	12930	43.3578
02533:2	1	R.VN[+0.984]GAIVC[+57.021]EK.G	VNGAIVCEK		C[+57], N[+1]	495.749	2	990.49	990.492	0	-2.1	69	68	Specific	396.69	246.17	246.17	7.28	61	>sp|P59071|PA2B8_DABRR Basic phospholipase A2 VRV-PL-VIIIa OS=Daboia russelii PE=1 SV=1	1449	P1OK20151004_SK_RP1Trp16H.7738.7738.2 File:"P1OK20151004_SK_RP1Trp16H.raw", NativeID:"controllerType=0 controllerNumber=1 scan=7738"	7738	28.4687
02056:2	1	R.VN[+0.984]GAIVC[+57.021]EK.G	VNGAIVCEK		C[+57], N[+1]	495.749	2	990.491	990.492	0	-1.5	69	68	Specific	401.87	236.24	236.24	7.31	61	>sp|P59071|PA2B8_DABRR Basic phospholipase A2 VRV-PL-VIIIa OS=Daboia russelii PE=1 SV=1	1449	P1OK20151004_SK_RP1Trp16H.7164.7164.2 File:"P1OK20151004_SK_RP1Trp16H.raw", NativeID:"controllerType=0 controllerNumber=1 scan=7164"	7164	27.0323
02711:2	1	R.VN[+0.984]GAIVC[+57.021]EK.G	VNGAIVCEK		C[+57], N[+1]	495.749	2	990.491	990.492	0	-1.2	69	68	Specific	419.89	279.34	279.34	7.48	61	>sp|P59071|PA2B8_DABRR Basic phospholipase A2 VRV-PL-VIIIa OS=Daboia russelii PE=1 SV=1	1449	P1OK20151004_SK_RP1Trp16H.7948.7948.2 File:"P1OK20151004_SK_RP1Trp16H.raw", NativeID:"controllerType=0 controllerNumber=1 scan=7948"	7948	28.9898
02326:2	1	R.VN[+0.984]GAIVC[+57.021]EK.G	VNGAIVCEK		C[+57], N[+1]	495.749	2	990.49	990.492	0	-1.9	69	68	Specific	435.12	305.22	305.22	7.52	61	>sp|P59071|PA2B8_DABRR Basic phospholipase A2 VRV-PL-VIIIa OS=Daboia russelii PE=1 SV=1	1449	P1OK20151004_SK_RP1Trp16H.7483.7483.2 File:"P1OK20151004_SK_RP1Trp16H.raw", NativeID:"controllerType=0 controllerNumber=1 scan=7483"	7483	27.8214
02141:2	1	R.VN[+0.984]GAIVC[+57.021]EK.G	VNGAIVCEK		C[+57], N[+1]	495.749	2	990.491	990.492	0	-1	69	68	Specific	442.93	296.52	296.52	7.84	61	>sp|P59071|PA2B8_DABRR Basic phospholipase A2 VRV-PL-VIIIa OS=Daboia russelii PE=1 SV=1	1449	P1OK20151004_SK_RP1Trp16H.7269.7269.2 File:"P1OK20151004_SK_RP1Trp16H.raw", NativeID:"controllerType=0 controllerNumber=1 scan=7269"	7269	27.3055
02230:2	1	R.VN[+0.984]GAIVC[+57.021]EK.G	VNGAIVCEK		C[+57], N[+1]	495.749	2	990.491	990.492	0	-1.2	69	68	Specific	461.1	315.21	315.21	7.47	61	>sp|P59071|PA2B8_DABRR Basic phospholipase A2 VRV-PL-VIIIa OS=Daboia russelii PE=1 SV=1	1449	P1OK20151004_SK_RP1Trp16H.7373.7373.2 File:"P1OK20151004_SK_RP1Trp16H.raw", NativeID:"controllerType=0 controllerNumber=1 scan=7373"	7373	27.5583
01544:2	1	R.VN[+0.984]GAIVC[+57.021]EK.G	VNGAIVCEK		C[+57], N[+1]	495.749	2	990.492	990.492	0	-0.9	69	68	Specific	479.81	244.5	244.5	7.8	61	>sp|P59071|PA2B8_DABRR Basic phospholipase A2 VRV-PL-VIIIa OS=Daboia russelii PE=1 SV=1	1449	P1OK20151004_SK_RP1Trp16H.6469.6469.2 File:"P1OK20151004_SK_RP1Trp16H.raw", NativeID:"controllerType=0 controllerNumber=1 scan=6469"	6469	25.1196
01913:2	1	R.VN[+0.984]GAIVC[+57.021]EK.G	VNGAIVCEK		C[+57], N[+1]	495.749	2	990.492	990.492	0	-0.9	69	68	Specific	481.59	298.67	298.67	8.01	61	>sp|P59071|PA2B8_DABRR Basic phospholipase A2 VRV-PL-VIIIa OS=Daboia russelii PE=1 SV=1	1449	P1OK20151004_SK_RP1Trp16H.6974.6974.2 File:"P1OK20151004_SK_RP1Trp16H.raw", NativeID:"controllerType=0 controllerNumber=1 scan=6974"	6974	26.52
01684:2	1	R.VN[+0.984]GAIVC[+57.021]EK.G	VNGAIVCEK		C[+57], N[+1]	495.75	2	990.492	990.492	0	-0.4	69	68	Specific	482.71	259.06	259.06	7.97	61	>sp|P59071|PA2B8_DABRR Basic phospholipase A2 VRV-PL-VIIIa OS=Daboia russelii PE=1 SV=1	1449	P1OK20151004_SK_RP1Trp16H.6659.6659.2 File:"P1OK20151004_SK_RP1Trp16H.raw", NativeID:"controllerType=0 controllerNumber=1 scan=6659"	6659	25.6442
01993:2	1	R.VN[+0.984]GAIVC[+57.021]EK.G	VNGAIVCEK		C[+57], N[+1]	495.749	2	990.491	990.492	0	-1.6	69	68	Specific	489.72	296.51	296.51	7.64	61	>sp|P59071|PA2B8_DABRR Basic phospholipase A2 VRV-PL-VIIIa OS=Daboia russelii PE=1 SV=1	1449	P1OK20151004_SK_RP1Trp16H.7074.7074.2 File:"P1OK20151004_SK_RP1Trp16H.raw", NativeID:"controllerType=0 controllerNumber=1 scan=7074"	7074	26.7755
01836:2	1	R.VN[+0.984]GAIVC[+57.021]EK.G	VNGAIVCEK		C[+57], N[+1]	495.75	2	990.492	990.492	0	-0.3	69	68	Specific	494.51	302.37	302.37	8.01	61	>sp|P59071|PA2B8_DABRR Basic phospholipase A2 VRV-PL-VIIIa OS=Daboia russelii PE=1 SV=1	1449	P1OK20151004_SK_RP1Trp16H.6876.6876.2 File:"P1OK20151004_SK_RP1Trp16H.raw", NativeID:"controllerType=0 controllerNumber=1 scan=6876"	6876	26.2635
01614:2	1	R.VN[+0.984]GAIVC[+57.021]EK.G	VNGAIVCEK		C[+57], N[+1]	495.749	2	990.492	990.492	0	-0.9	69	68	Specific	501.21	262.85	262.85	7.29	61	>sp|P59071|PA2B8_DABRR Basic phospholipase A2 VRV-PL-VIIIa OS=Daboia russelii PE=1 SV=1	1449	P1OK20151004_SK_RP1Trp16H.6562.6562.2 File:"P1OK20151004_SK_RP1Trp16H.raw", NativeID:"controllerType=0 controllerNumber=1 scan=6562"	6562	25.3746
01477:2	1	R.VN[+0.984]GAIVC[+57.021]EK.G	VNGAIVCEK		C[+57], N[+1]	495.75	2	990.492	990.492	0	-0.8	69	68	Specific	506.21	257.33	257.33	7.97	61	>sp|P59071|PA2B8_DABRR Basic phospholipase A2 VRV-PL-VIIIa OS=Daboia russelii PE=1 SV=1	1449	P1OK20151004_SK_RP1Trp16H.6375.6375.2 File:"P1OK20151004_SK_RP1Trp16H.raw", NativeID:"controllerType=0 controllerNumber=1 scan=6375"	6375	24.8579
01743:2	1	R.VN[+0.984]GAIVC[+57.021]EK.G	VNGAIVCEK		C[+57], N[+1]	495.75	2	990.492	990.492	0	0	69	68	Specific	506.49	287.61	287.61	8.01	61	>sp|P59071|PA2B8_DABRR Basic phospholipase A2 VRV-PL-VIIIa OS=Daboia russelii PE=1 SV=1	1449	P1OK20151004_SK_RP1Trp16H.6746.6746.2 File:"P1OK20151004_SK_RP1Trp16H.raw", NativeID:"controllerType=0 controllerNumber=1 scan=6746"	6746	25.8981
01401:2	1	R.VN[+0.984]GAIVC[+57.021]EK.G	VNGAIVCEK		C[+57], N[+1]	495.75	2	990.492	990.492	0	-0.4	69	68	Specific	517.27	262.68	262.68	7.97	61	>sp|P59071|PA2B8_DABRR Basic phospholipase A2 VRV-PL-VIIIa OS=Daboia russelii PE=1 SV=1	1449	P1OK20151004_SK_RP1Trp16H.6275.6275.2 File:"P1OK20151004_SK_RP1Trp16H.raw", NativeID:"controllerType=0 controllerNumber=1 scan=6275"	6275	24.5931
01615:2	1	R.VN[+0.984]GAIVC[+57.021]EK.G	VNGAIVCEK		C[+57], N[+1]	495.749	2	990.491	990.492	0	-1.1	69	68	Specific	517.27	276.29	276.29	6.93	61	>sp|P59071|PA2B8_DABRR Basic phospholipase A2 VRV-PL-VIIIa OS=Daboia russelii PE=1 SV=1	1449	P1OK20151004_SK_RP1Trp16H.6563.6563.2 File:"P1OK20151004_SK_RP1Trp16H.raw", NativeID:"controllerType=0 controllerNumber=1 scan=6563"	6563	25.3767
01332:2	1	R.VN[+0.984]GAIVC[+57.021]EK.G	VNGAIVCEK		C[+57], N[+1]	495.75	2	990.492	990.492	0	-0.5	69	68	Specific	527.3	280.2	280.2	8.06	61	>sp|P59071|PA2B8_DABRR Basic phospholipase A2 VRV-PL-VIIIa OS=Daboia russelii PE=1 SV=1	1449	P1OK20151004_SK_RP1Trp16H.6180.6180.2 File:"P1OK20151004_SK_RP1Trp16H.raw", NativeID:"controllerType=0 controllerNumber=1 scan=6180"	6180	24.3311
00746:2	1	R.VNGAIVC[+57.021]EKGTSC[+57.021]ENR.I	VNGAIVCEKGTSCENR		C[+57]*2	897.415	2	1793.82	1793.83	0	-1.9	69	68	Specific	321.68	306.38	306.38	5.62	61	>sp|P59071|PA2B8_DABRR Basic phospholipase A2 VRV-PL-VIIIa OS=Daboia russelii PE=1 SV=1	1449	P1OK20151004_SK_RP1Trp16H.5345.5345.2 File:"P1OK20151004_SK_RP1Trp16H.raw", NativeID:"controllerType=0 controllerNumber=1 scan=5345"	5345	21.9726
00757:3	1	R.VNGAIVC[+57.021]EKGTSC[+57.021]ENR.I	VNGAIVCEKGTSCENR		C[+57]*2	598.613	3	1793.83	1793.83	0	-0.7	69	68	Specific	547.39	539.59	539.59	9.44	61	>sp|P59071|PA2B8_DABRR Basic phospholipase A2 VRV-PL-VIIIa OS=Daboia russelii PE=1 SV=1	1449	P1OK20151004_SK_RP1Trp16H.5358.5358.3 File:"P1OK20151004_SK_RP1Trp16H.raw", NativeID:"controllerType=0 controllerNumber=1 scan=5358"	5358	22.0049
01216:2	1	R.VN[+0.984]GAIVC[+57.021]EKGTSC[+57.021]ENR.I	VNGAIVCEKGTSCENR		C[+57]*2, N[+1]	897.909	2	1794.81	1794.81	0	0.3	69	68	Specific	107.06	78.1	78.1	2.1	61	>sp|P59071|PA2B8_DABRR Basic phospholipase A2 VRV-PL-VIIIa OS=Daboia russelii PE=1 SV=1	1449	P1OK20151004_SK_RP1Trp16H.6013.6013.2 File:"P1OK20151004_SK_RP1Trp16H.raw", NativeID:"controllerType=0 controllerNumber=1 scan=6013"	6013	23.8519
01002:3	1	R.VN[+0.984]GAIVC[+57.021]EKGTSC[+57.021]ENR.I	VNGAIVCEKGTSCENR		C[+57]*2, N[+1]	598.941	3	1794.81	1794.81	0	-1.7	69	68	Specific	281.05	281.05	281.05	7.74	61	>sp|P59071|PA2B8_DABRR Basic phospholipase A2 VRV-PL-VIIIa OS=Daboia russelii PE=1 SV=1	1449	P1OK20151004_SK_RP1Trp16H.5705.5705.3 File:"P1OK20151004_SK_RP1Trp16H.raw", NativeID:"controllerType=0 controllerNumber=1 scan=5705"	5705	22.9775
01004:2	1	R.VN[+0.984]GAIVC[+57.021]EKGTSC[+57.021]ENR.I	VNGAIVCEKGTSCENR		C[+57]*2, N[+1]	897.907	2	1794.81	1794.81	0	-2.2	69	68	Specific	367.24	303.83	303.83	5.47	61	>sp|P59071|PA2B8_DABRR Basic phospholipase A2 VRV-PL-VIIIa OS=Daboia russelii PE=1 SV=1	1449	P1OK20151004_SK_RP1Trp16H.5707.5707.2 File:"P1OK20151004_SK_RP1Trp16H.raw", NativeID:"controllerType=0 controllerNumber=1 scan=5707"	5707	22.9819
01064:3	1	R.VN[+0.984]GAIVC[+57.021]EKGTSC[+57.021]ENR.I	VNGAIVCEKGTSCENR		C[+57]*2, N[+1]	598.941	3	1794.81	1794.81	0	-1.2	69	68	Specific	423.74	423.74	423.74	8.86	61	>sp|P59071|PA2B8_DABRR Basic phospholipase A2 VRV-PL-VIIIa OS=Daboia russelii PE=1 SV=1	1449	P1OK20151004_SK_RP1Trp16H.5795.5795.3 File:"P1OK20151004_SK_RP1Trp16H.raw", NativeID:"controllerType=0 controllerNumber=1 scan=5795"	5795	23.23
01065:2	1	R.VN[+0.984]GAIVC[+57.021]EKGTSC[+57.021]ENR.I	VNGAIVCEKGTSCENR		C[+57]*2, N[+1]	897.908	2	1794.81	1794.81	0	-1	69	68	Specific	429.51	382.76	382.76	6.93	61	>sp|P59071|PA2B8_DABRR Basic phospholipase A2 VRV-PL-VIIIa OS=Daboia russelii PE=1 SV=1	1449	P1OK20151004_SK_RP1Trp16H.5797.5797.2 File:"P1OK20151004_SK_RP1Trp16H.raw", NativeID:"controllerType=0 controllerNumber=1 scan=5797"	5797	23.2363
01127:3	1	R.VN[+0.984]GAIVC[+57.021]EKGTSC[+57.021]ENR.I	VNGAIVCEKGTSCENR		C[+57]*2, N[+1]	598.941	3	1794.81	1794.81	0	-1.1	69	68	Specific	492.61	492.61	492.61	9.35	61	>sp|P59071|PA2B8_DABRR Basic phospholipase A2 VRV-PL-VIIIa OS=Daboia russelii PE=1 SV=1	1449	P1OK20151004_SK_RP1Trp16H.5886.5886.3 File:"P1OK20151004_SK_RP1Trp16H.raw", NativeID:"controllerType=0 controllerNumber=1 scan=5886"	5886	23.4926
01128:2	1	R.VN[+0.984]GAIVC[+57.021]EKGTSC[+57.021]ENR.I	VNGAIVCEKGTSCENR		C[+57]*2, N[+1]	897.909	2	1794.81	1794.81	0	0.1	69	68	Specific	511.43	378.59	378.59	7.96	61	>sp|P59071|PA2B8_DABRR Basic phospholipase A2 VRV-PL-VIIIa OS=Daboia russelii PE=1 SV=1	1449	P1OK20151004_SK_RP1Trp16H.5887.5887.2 File:"P1OK20151004_SK_RP1Trp16H.raw", NativeID:"controllerType=0 controllerNumber=1 scan=5887"	5887	23.4948
00932:3	1	R.VN[+0.984]GAIVC[+57.021]EKGTSC[+57.021]ENR.I	VNGAIVCEKGTSCENR		C[+57]*2, N[+1]	598.941	3	1794.81	1794.81	0	-1.6	69	68	Specific	520.28	389.42	389.42	9.07	61	>sp|P59071|PA2B8_DABRR Basic phospholipase A2 VRV-PL-VIIIa OS=Daboia russelii PE=1 SV=1	1449	P1OK20151004_SK_RP1Trp16H.5611.5611.3 File:"P1OK20151004_SK_RP1Trp16H.raw", NativeID:"controllerType=0 controllerNumber=1 scan=5611"	5611	22.7247
01646:3	1	R.VN[+0.984]GAIVC[+57.021]EKGTSC[+57.021]ENRIC[+57.021]EC[+57.021]DK.A	VNGAIVCEKGTSCENRICECDK		C[+57]*4, N[+1]	867.378	3	2600.12	2600.12	0	-0.7	69	68	Specific	297.58	297.58	297.58	6.06	61	>sp|P59071|PA2B8_DABRR Basic phospholipase A2 VRV-PL-VIIIa OS=Daboia russelii PE=1 SV=1	1449	P1OK20151004_SK_RP1Trp16H.6603.6603.3 File:"P1OK20151004_SK_RP1Trp16H.raw", NativeID:"controllerType=0 controllerNumber=1 scan=6603"	6603	25.4817
00907:2	1	K.GTSC[+57.021]ENRIC[+57.021]EC[+57.021]DK.A	GTSCENRICECDK		C[+57]*3	814.827	2	1628.65	1628.65	0	1	78	77	Specific	63.65	63.65	63.65	2.13	61	>sp|P59071|PA2B8_DABRR Basic phospholipase A2 VRV-PL-VIIIa OS=Daboia russelii PE=1 SV=1	1449	P1OK20151004_SK_RP1Trp16H.5570.5570.2 File:"P1OK20151004_SK_RP1Trp16H.raw", NativeID:"controllerType=0 controllerNumber=1 scan=5570"	5570	22.5988
00727:2	1	K.GTSC[+57.021]ENRIC[+57.021]EC[+57.021]DK.A	GTSCENRICECDK		C[+57]*3	814.826	2	1628.64	1628.65	0	-1.3	78	77	Specific	195.76	110.59	110.59	3.34	61	>sp|P59071|PA2B8_DABRR Basic phospholipase A2 VRV-PL-VIIIa OS=Daboia russelii PE=1 SV=1	1449	P1OK20151004_SK_RP1Trp16H.5316.5316.2 File:"P1OK20151004_SK_RP1Trp16H.raw", NativeID:"controllerType=0 controllerNumber=1 scan=5316"	5316	21.8857
00791:3	1	K.GTSC[+57.021]ENRIC[+57.021]EC[+57.021]DK.A	GTSCENRICECDK		C[+57]*3	543.553	3	1628.65	1628.65	0	-0.2	78	77	Specific	208.09	208.09	208.09	5.76	61	>sp|P59071|PA2B8_DABRR Basic phospholipase A2 VRV-PL-VIIIa OS=Daboia russelii PE=1 SV=1	1449	P1OK20151004_SK_RP1Trp16H.5406.5406.3 File:"P1OK20151004_SK_RP1Trp16H.raw", NativeID:"controllerType=0 controllerNumber=1 scan=5406"	5406	22.1375
00675:2	1	K.GTSC[+57.021]ENRIC[+57.021]EC[+57.021]DK.A	GTSCENRICECDK		C[+57]*3	814.825	2	1628.64	1628.65	0	-1.8	78	77	Specific	220.8	162.42	162.42	4.08	61	>sp|P59071|PA2B8_DABRR Basic phospholipase A2 VRV-PL-VIIIa OS=Daboia russelii PE=1 SV=1	1449	P1OK20151004_SK_RP1Trp16H.5232.5232.2 File:"P1OK20151004_SK_RP1Trp16H.raw", NativeID:"controllerType=0 controllerNumber=1 scan=5232"	5232	21.6286
00470:3	1	K.GTSC[+57.021]ENRIC[+57.021]EC[+57.021]DK.A	GTSCENRICECDK		C[+57]*3	543.558	3	1628.66	1628.65	0	9.2	78	77	Specific	320.84	193.13	193.13	5.39	61	>sp|P59071|PA2B8_DABRR Basic phospholipase A2 VRV-PL-VIIIa OS=Daboia russelii PE=1 SV=1	1449	P1OK20151004_SK_RP1Trp16H.4941.4941.3 File:"P1OK20151004_SK_RP1Trp16H.raw", NativeID:"controllerType=0 controllerNumber=1 scan=4941"	4941	20.7977
00673:3	1	K.GTSC[+57.021]ENRIC[+57.021]EC[+57.021]DK.A	GTSCENRICECDK		C[+57]*3	543.553	3	1628.64	1628.65	0	-0.7	78	77	Specific	325.86	227.25	227.25	7.13	61	>sp|P59071|PA2B8_DABRR Basic phospholipase A2 VRV-PL-VIIIa OS=Daboia russelii PE=1 SV=1	1449	P1OK20151004_SK_RP1Trp16H.5230.5230.3 File:"P1OK20151004_SK_RP1Trp16H.raw", NativeID:"controllerType=0 controllerNumber=1 scan=5230"	5230	21.6232
00726:3	1	K.GTSC[+57.021]ENRIC[+57.021]EC[+57.021]DK.A	GTSCENRICECDK		C[+57]*3	543.552	3	1628.64	1628.65	0	-3.2	78	77	Specific	363.24	363.24	363.24	7.76	61	>sp|P59071|PA2B8_DABRR Basic phospholipase A2 VRV-PL-VIIIa OS=Daboia russelii PE=1 SV=1	1449	P1OK20151004_SK_RP1Trp16H.5314.5314.3 File:"P1OK20151004_SK_RP1Trp16H.raw", NativeID:"controllerType=0 controllerNumber=1 scan=5314"	5314	21.8795
00537:3	1	K.GTSC[+57.021]ENRIC[+57.021]EC[+57.021]DK.A	GTSCENRICECDK		C[+57]*3	543.553	3	1628.64	1628.65	0	-1.1	78	77	Specific	509.83	399.23	399.23	8.66	61	>sp|P59071|PA2B8_DABRR Basic phospholipase A2 VRV-PL-VIIIa OS=Daboia russelii PE=1 SV=1	1449	P1OK20151004_SK_RP1Trp16H.5033.5033.3 File:"P1OK20151004_SK_RP1Trp16H.raw", NativeID:"controllerType=0 controllerNumber=1 scan=5033"	5033	21.0525
00538:2	1	K.GTSC[+57.021]ENRIC[+57.021]EC[+57.021]DK.A	GTSCENRICECDK		C[+57]*3	814.825	2	1628.64	1628.65	0	-1.6	78	77	Specific	595.96	334.83	334.83	7.6	61	>sp|P59071|PA2B8_DABRR Basic phospholipase A2 VRV-PL-VIIIa OS=Daboia russelii PE=1 SV=1	1449	P1OK20151004_SK_RP1Trp16H.5034.5034.2 File:"P1OK20151004_SK_RP1Trp16H.raw", NativeID:"controllerType=0 controllerNumber=1 scan=5034"	5034	21.0547
00792:2	1	K.GTSC[+57.021]EN[+0.984]RIC[+57.021]EC[+57.021]DK.A	GTSCENRICECDK		C[+57]*3, N[+1]	815.326	2	1629.65	1629.63	0	9.2	78	77	Specific	16.1	16.1	16.1	1.24	61	>sp|P59071|PA2B8_DABRR Basic phospholipase A2 VRV-PL-VIIIa OS=Daboia russelii PE=1 SV=1	1449	P1OK20151004_SK_RP1Trp16H.5407.5407.2 File:"P1OK20151004_SK_RP1Trp16H.raw", NativeID:"controllerType=0 controllerNumber=1 scan=5407"	5407	22.1397
00868:3	1	K.GTSC[+57.021]EN[+0.984]RIC[+57.021]EC[+57.021]DK.A	GTSCENRICECDK		C[+57]*3, N[+1]	543.883	3	1629.63	1629.63	0	2.1	78	77	Specific	167.6	132.15	132.15	3.53	61	>sp|P59071|PA2B8_DABRR Basic phospholipase A2 VRV-PL-VIIIa OS=Daboia russelii PE=1 SV=1	1449	P1OK20151004_SK_RP1Trp16H.5520.5520.3 File:"P1OK20151004_SK_RP1Trp16H.raw", NativeID:"controllerType=0 controllerNumber=1 scan=5520"	5520	22.4695
00869:2	1	K.GTSC[+57.021]EN[+0.984]RIC[+57.021]EC[+57.021]DK.A	GTSCENRICECDK		C[+57]*3, N[+1]	815.323	2	1629.64	1629.63	0	4.9	78	77	Specific	294.59	114.05	114.05	4.06	61	>sp|P59071|PA2B8_DABRR Basic phospholipase A2 VRV-PL-VIIIa OS=Daboia russelii PE=1 SV=1	1449	P1OK20151004_SK_RP1Trp16H.5521.5521.2 File:"P1OK20151004_SK_RP1Trp16H.raw", NativeID:"controllerType=0 controllerNumber=1 scan=5521"	5521	22.4717
00428:3	1	K.GTSC[+57.021]EN[+0.984]RIC[+57.021]EC[+57.021]DK.A	GTSCENRICECDK		C[+57]*3, N[+1]	543.881	3	1629.63	1629.63	0	-0.4	78	77	Specific	410.29	346.3	346.3	7.54	61	>sp|P59071|PA2B8_DABRR Basic phospholipase A2 VRV-PL-VIIIa OS=Daboia russelii PE=1 SV=1	1449	P1OK20151004_SK_RP1Trp16H.4889.4889.3 File:"P1OK20151004_SK_RP1Trp16H.raw", NativeID:"controllerType=0 controllerNumber=1 scan=4889"	4889	20.6671
00639:3	1	K.GTSC[+57.021]EN[+0.984]RIC[+57.021]EC[+57.021]DK.A	GTSCENRICECDK		C[+57]*3, N[+1]	543.881	3	1629.63	1629.63	0	-1.4	78	77	Specific	536.44	398.12	398.12	8.75	61	>sp|P59071|PA2B8_DABRR Basic phospholipase A2 VRV-PL-VIIIa OS=Daboia russelii PE=1 SV=1	1449	P1OK20151004_SK_RP1Trp16H.5167.5167.3 File:"P1OK20151004_SK_RP1Trp16H.raw", NativeID:"controllerType=0 controllerNumber=1 scan=5167"	5167	21.4163
00438:3	1	K.GTSC[+57.021]EN[+0.984]RIC[+57.021]EC[+57.021]DK.A	GTSCENRICECDK		C[+57]*3, N[+1]	543.881	3	1629.63	1629.63	0	-0.8	78	77	Specific	555.31	399.42	399.42	9.12	61	>sp|P59071|PA2B8_DABRR Basic phospholipase A2 VRV-PL-VIIIa OS=Daboia russelii PE=1 SV=1	1449	P1OK20151004_SK_RP1Trp16H.4901.4901.3 File:"P1OK20151004_SK_RP1Trp16H.raw", NativeID:"controllerType=0 controllerNumber=1 scan=4901"	4901	20.6962
00638:2	1	K.GTSC[+57.021]EN[+0.984]RIC[+57.021]EC[+57.021]DK.A	GTSCENRICECDK		C[+57]*3, N[+1]	815.317	2	1629.63	1629.63	0	-1.7	78	77	Specific	743.85	485.49	485.49	11.97	61	>sp|P59071|PA2B8_DABRR Basic phospholipase A2 VRV-PL-VIIIa OS=Daboia russelii PE=1 SV=1	1449	P1OK20151004_SK_RP1Trp16H.5166.5166.2 File:"P1OK20151004_SK_RP1Trp16H.raw", NativeID:"controllerType=0 controllerNumber=1 scan=5166"	5166	21.4141
02321:2	1	K.GTSC[+57.021]ENRIC[+57.021]EC[+57.021]DKAAAIC[+57.021]FR.Q	GTSCENRICECDKAAAICFR		C[+57]*4	1209.52	2	2418.04	2418.04	0	-1.8	78	77	Specific	60.82	60.82	60.82	1.64	61	>sp|P59071|PA2B8_DABRR Basic phospholipase A2 VRV-PL-VIIIa OS=Daboia russelii PE=1 SV=1	1449	P1OK20151004_SK_RP1Trp16H.7477.7477.2 File:"P1OK20151004_SK_RP1Trp16H.raw", NativeID:"controllerType=0 controllerNumber=1 scan=7477"	7477	27.8062
03393:4	1	K.GTSC[+57.021]ENRIC[+57.021]EC[+57.021]DKAAAIC[+57.021]FR.Q	GTSCENRICECDKAAAICFR		C[+57]*4	605.266	4	2418.04	2418.04	0	0.7	78	77	Specific	184.67	184.67	184.67	5.96	61	>sp|P59071|PA2B8_DABRR Basic phospholipase A2 VRV-PL-VIIIa OS=Daboia russelii PE=1 SV=1	1449	P1OK20151004_SK_RP1Trp16H.8775.8775.4 File:"P1OK20151004_SK_RP1Trp16H.raw", NativeID:"controllerType=0 controllerNumber=1 scan=8775"	8775	31.0437
03042:4	1	K.GTSC[+57.021]ENRIC[+57.021]EC[+57.021]DKAAAIC[+57.021]FR.Q	GTSCENRICECDKAAAICFR		C[+57]*4	605.267	4	2418.05	2418.04	0	1.6	78	77	Specific	224.56	224.56	224.56	5.37	61	>sp|P59071|PA2B8_DABRR Basic phospholipase A2 VRV-PL-VIIIa OS=Daboia russelii PE=1 SV=1	1449	P1OK20151004_SK_RP1Trp16H.8350.8350.4 File:"P1OK20151004_SK_RP1Trp16H.raw", NativeID:"controllerType=0 controllerNumber=1 scan=8350"	8350	29.9929
06587:4	1	K.GTSC[+57.021]ENRIC[+57.021]EC[+57.021]DKAAAIC[+57.021]FR.Q	GTSCENRICECDKAAAICFR		C[+57]*4	605.265	4	2418.04	2418.04	0	-1.6	78	77	Specific	251.48	251.48	251.48	7.82	61	>sp|P59071|PA2B8_DABRR Basic phospholipase A2 VRV-PL-VIIIa OS=Daboia russelii PE=1 SV=1	1449	P1OK20151004_SK_RP1Trp16H.14714.14714.4 File:"P1OK20151004_SK_RP1Trp16H.raw", NativeID:"controllerType=0 controllerNumber=1 scan=14714"	14714	50.2717
02395:4	1	K.GTSC[+57.021]ENRIC[+57.021]EC[+57.021]DKAAAIC[+57.021]FR.Q	GTSCENRICECDKAAAICFR		C[+57]*4	605.265	4	2418.04	2418.04	0	-1.1	78	77	Specific	380.71	380.71	380.71	8.28	61	>sp|P59071|PA2B8_DABRR Basic phospholipase A2 VRV-PL-VIIIa OS=Daboia russelii PE=1 SV=1	1449	P1OK20151004_SK_RP1Trp16H.7573.7573.4 File:"P1OK20151004_SK_RP1Trp16H.raw", NativeID:"controllerType=0 controllerNumber=1 scan=7573"	7573	28.0586
02397:2	1	K.GTSC[+57.021]ENRIC[+57.021]EC[+57.021]DKAAAIC[+57.021]FR.Q	GTSCENRICECDKAAAICFR		C[+57]*4	1209.53	2	2418.04	2418.04	0	0.7	78	77	Specific	511.64	428.93	428.93	6.15	61	>sp|P59071|PA2B8_DABRR Basic phospholipase A2 VRV-PL-VIIIa OS=Daboia russelii PE=1 SV=1	1449	P1OK20151004_SK_RP1Trp16H.7576.7576.2 File:"P1OK20151004_SK_RP1Trp16H.raw", NativeID:"controllerType=0 controllerNumber=1 scan=7576"	7576	28.0665
02392:4	1	K.GTSC[+57.021]ENRIC[+57.021]EC[+57.021]DKAAAIC[+57.021]FR.Q	GTSCENRICECDKAAAICFR		C[+57]*4	605.265	4	2418.04	2418.04	0	-1.4	78	77	Specific	565.06	565.06	565.06	9.95	61	>sp|P59071|PA2B8_DABRR Basic phospholipase A2 VRV-PL-VIIIa OS=Daboia russelii PE=1 SV=1	1449	P1OK20151004_SK_RP1Trp16H.7570.7570.4 File:"P1OK20151004_SK_RP1Trp16H.raw", NativeID:"controllerType=0 controllerNumber=1 scan=7570"	7570	28.053
02409:3	1	K.GTSC[+57.021]ENRIC[+57.021]EC[+57.021]DKAAAIC[+57.021]FR.Q	GTSCENRICECDKAAAICFR		C[+57]*4	806.684	3	2418.04	2418.04	0	-1.6	78	77	Specific	839.82	731.2	731.2	14.58	61	>sp|P59071|PA2B8_DABRR Basic phospholipase A2 VRV-PL-VIIIa OS=Daboia russelii PE=1 SV=1	1449	P1OK20151004_SK_RP1Trp16H.7590.7590.3 File:"P1OK20151004_SK_RP1Trp16H.raw", NativeID:"controllerType=0 controllerNumber=1 scan=7590"	7590	28.1011
04404:3	1	K.GTSC[+57.021]EN[+0.984]RIC[+57.021]EC[+57.021]DKAAAIC[+57.021]FR.Q	GTSCENRICECDKAAAICFR		C[+57]*4, N[+1]	807.018	3	2419.04	2419.03	0	6.1	78	77	Specific	95.34	95.34	95.34	2.37	61	>sp|P59071|PA2B8_DABRR Basic phospholipase A2 VRV-PL-VIIIa OS=Daboia russelii PE=1 SV=1	1449	P1OK20151004_SK_RP1Trp16H.10207.10207.3 File:"P1OK20151004_SK_RP1Trp16H.raw", NativeID:"controllerType=0 controllerNumber=1 scan=10207"	10207	35.1046
02241:4	1	K.GTSC[+57.021]EN[+0.984]RIC[+57.021]EC[+57.021]DKAAAIC[+57.021]FR.Q	GTSCENRICECDKAAAICFR		C[+57]*4, N[+1]	605.517	4	2419.05	2419.03	0	8.8	78	77	Specific	101.4	101.4	101.4	4.22	61	>sp|P59071|PA2B8_DABRR Basic phospholipase A2 VRV-PL-VIIIa OS=Daboia russelii PE=1 SV=1	1449	P1OK20151004_SK_RP1Trp16H.7385.7385.4 File:"P1OK20151004_SK_RP1Trp16H.raw", NativeID:"controllerType=0 controllerNumber=1 scan=7385"	7385	27.5859
03303:4	1	K.GTSC[+57.021]EN[+0.984]RIC[+57.021]EC[+57.021]DKAAAIC[+57.021]FR.Q	GTSCENRICECDKAAAICFR		C[+57]*4, N[+1]	605.515	4	2419.04	2419.03	0	6	78	77	Specific	174.09	174.09	174.09	5.89	61	>sp|P59071|PA2B8_DABRR Basic phospholipase A2 VRV-PL-VIIIa OS=Daboia russelii PE=1 SV=1	1449	P1OK20151004_SK_RP1Trp16H.8665.8665.4 File:"P1OK20151004_SK_RP1Trp16H.raw", NativeID:"controllerType=0 controllerNumber=1 scan=8665"	8665	30.7705
03133:4	1	K.GTSC[+57.021]EN[+0.984]RIC[+57.021]EC[+57.021]DKAAAIC[+57.021]FR.Q	GTSCENRICECDKAAAICFR		C[+57]*4, N[+1]	605.516	4	2419.04	2419.03	0	6.8	78	77	Specific	246.94	246.94	246.94	7.18	61	>sp|P59071|PA2B8_DABRR Basic phospholipase A2 VRV-PL-VIIIa OS=Daboia russelii PE=1 SV=1	1449	P1OK20151004_SK_RP1Trp16H.8459.8459.4 File:"P1OK20151004_SK_RP1Trp16H.raw", NativeID:"controllerType=0 controllerNumber=1 scan=8459"	8459	30.2584
03217:4	1	K.GTSC[+57.021]EN[+0.984]RIC[+57.021]EC[+57.021]DKAAAIC[+57.021]FR.Q	GTSCENRICECDKAAAICFR		C[+57]*4, N[+1]	605.516	4	2419.04	2419.03	0	7.4	78	77	Specific	264.2	264.2	264.2	7.18	61	>sp|P59071|PA2B8_DABRR Basic phospholipase A2 VRV-PL-VIIIa OS=Daboia russelii PE=1 SV=1	1449	P1OK20151004_SK_RP1Trp16H.8561.8561.4 File:"P1OK20151004_SK_RP1Trp16H.raw", NativeID:"controllerType=0 controllerNumber=1 scan=8561"	8561	30.5141
02668:2	1	K.GTSC[+57.021]EN[+0.984]RIC[+57.021]EC[+57.021]DKAAAIC[+57.021]FR.Q	GTSCENRICECDKAAAICFR		C[+57]*4, N[+1]	1210.02	2	2419.03	2419.03	0	1.6	78	77	Specific	280.22	259.9	259.9	4.64	61	>sp|P59071|PA2B8_DABRR Basic phospholipase A2 VRV-PL-VIIIa OS=Daboia russelii PE=1 SV=1	1449	P1OK20151004_SK_RP1Trp16H.7897.7897.2 File:"P1OK20151004_SK_RP1Trp16H.raw", NativeID:"controllerType=0 controllerNumber=1 scan=7897"	7897	28.867
02970:4	1	K.GTSC[+57.021]EN[+0.984]RIC[+57.021]EC[+57.021]DKAAAIC[+57.021]FR.Q	GTSCENRICECDKAAAICFR		C[+57]*4, N[+1]	605.516	4	2419.04	2419.03	0	6.3	78	77	Specific	288.58	288.58	288.58	7.43	61	>sp|P59071|PA2B8_DABRR Basic phospholipase A2 VRV-PL-VIIIa OS=Daboia russelii PE=1 SV=1	1449	P1OK20151004_SK_RP1Trp16H.8260.8260.4 File:"P1OK20151004_SK_RP1Trp16H.raw", NativeID:"controllerType=0 controllerNumber=1 scan=8260"	8260	29.7722
02759:4	1	K.GTSC[+57.021]EN[+0.984]RIC[+57.021]EC[+57.021]DKAAAIC[+57.021]FR.Q	GTSCENRICECDKAAAICFR		C[+57]*4, N[+1]	605.513	4	2419.03	2419.03	0	1.4	78	77	Specific	383.46	383.46	383.46	8.38	61	>sp|P59071|PA2B8_DABRR Basic phospholipase A2 VRV-PL-VIIIa OS=Daboia russelii PE=1 SV=1	1449	P1OK20151004_SK_RP1Trp16H.8003.8003.4 File:"P1OK20151004_SK_RP1Trp16H.raw", NativeID:"controllerType=0 controllerNumber=1 scan=8003"	8003	29.1232
03351:3	1	K.GTSC[+57.021]EN[+0.984]RIC[+57.021]EC[+57.021]DKAAAIC[+57.021]FR.Q	GTSCENRICECDKAAAICFR		C[+57]*4, N[+1]	807.01	3	2419.01	2419.03	0	-4.7	78	77	Specific	388.37	388.37	388.37	6.32	61	>sp|P59071|PA2B8_DABRR Basic phospholipase A2 VRV-PL-VIIIa OS=Daboia russelii PE=1 SV=1	1449	P1OK20151004_SK_RP1Trp16H.8723.8723.3 File:"P1OK20151004_SK_RP1Trp16H.raw", NativeID:"controllerType=0 controllerNumber=1 scan=8723"	8723	30.9132
02853:4	1	K.GTSC[+57.021]EN[+0.984]RIC[+57.021]EC[+57.021]DKAAAIC[+57.021]FR.Q	GTSCENRICECDKAAAICFR		C[+57]*4, N[+1]	605.514	4	2419.03	2419.03	0	3.3	78	77	Specific	422.63	422.63	422.63	7.95	61	>sp|P59071|PA2B8_DABRR Basic phospholipase A2 VRV-PL-VIIIa OS=Daboia russelii PE=1 SV=1	1449	P1OK20151004_SK_RP1Trp16H.8112.8112.4 File:"P1OK20151004_SK_RP1Trp16H.raw", NativeID:"controllerType=0 controllerNumber=1 scan=8112"	8112	29.3857
02495:2	1	K.GTSC[+57.021]EN[+0.984]RIC[+57.021]EC[+57.021]DKAAAIC[+57.021]FR.Q	GTSCENRICECDKAAAICFR		C[+57]*4, N[+1]	1210.02	2	2419.03	2419.03	0	-0.1	78	77	Specific	494.01	410.69	410.69	7.09	61	>sp|P59071|PA2B8_DABRR Basic phospholipase A2 VRV-PL-VIIIa OS=Daboia russelii PE=1 SV=1	1449	P1OK20151004_SK_RP1Trp16H.7688.7688.2 File:"P1OK20151004_SK_RP1Trp16H.raw", NativeID:"controllerType=0 controllerNumber=1 scan=7688"	7688	28.3366
02665:4	1	K.GTSC[+57.021]EN[+0.984]RIC[+57.021]EC[+57.021]DKAAAIC[+57.021]FR.Q	GTSCENRICECDKAAAICFR		C[+57]*4, N[+1]	605.513	4	2419.03	2419.03	0	1.6	78	77	Specific	563.94	563.94	563.94	9.38	61	>sp|P59071|PA2B8_DABRR Basic phospholipase A2 VRV-PL-VIIIa OS=Daboia russelii PE=1 SV=1	1449	P1OK20151004_SK_RP1Trp16H.7894.7894.4 File:"P1OK20151004_SK_RP1Trp16H.raw", NativeID:"controllerType=0 controllerNumber=1 scan=7894"	7894	28.8604
02672:3	1	K.GTSC[+57.021]EN[+0.984]RIC[+57.021]EC[+57.021]DKAAAIC[+57.021]FR.Q	GTSCENRICECDKAAAICFR		C[+57]*4, N[+1]	807.014	3	2419.03	2419.03	0	0.3	78	77	Specific	832.8	832.8	832.8	14.95	61	>sp|P59071|PA2B8_DABRR Basic phospholipase A2 VRV-PL-VIIIa OS=Daboia russelii PE=1 SV=1	1449	P1OK20151004_SK_RP1Trp16H.7901.7901.3 File:"P1OK20151004_SK_RP1Trp16H.raw", NativeID:"controllerType=0 controllerNumber=1 scan=7901"	7901	28.8758
05084:2	1	R.IC[+57.021]EC[+57.021]DKAAAIC[+57.021]FR.Q	ICECDKAAAICFR		C[+57]*3	807.365	2	1613.72	1613.72	0	-0.3	85	84	Specific	32.42	21.42	21.42	1.04	61	>sp|P59071|PA2B8_DABRR Basic phospholipase A2 VRV-PL-VIIIa OS=Daboia russelii PE=1 SV=1	1449	P1OK20151004_SK_RP1Trp16H.11234.11234.2 File:"P1OK20151004_SK_RP1Trp16H.raw", NativeID:"controllerType=0 controllerNumber=1 scan=11234"	11234	38.162
05032:2	1	R.IC[+57.021]EC[+57.021]DKAAAIC[+57.021]FR.Q	ICECDKAAAICFR		C[+57]*3	807.367	2	1613.73	1613.72	0	1.6	85	84	Specific	55.96	55.96	55.96	0.93	61	>sp|P59071|PA2B8_DABRR Basic phospholipase A2 VRV-PL-VIIIa OS=Daboia russelii PE=1 SV=1	1449	P1OK20151004_SK_RP1Trp16H.11149.11149.2 File:"P1OK20151004_SK_RP1Trp16H.raw", NativeID:"controllerType=0 controllerNumber=1 scan=11149"	11149	37.8971
06259:2	1	R.IC[+57.021]EC[+57.021]DKAAAIC[+57.021]FR.Q	ICECDKAAAICFR		C[+57]*3	807.364	2	1613.72	1613.72	0	-2.2	85	84	Specific	63.98	63.53	63.53	1.49	61	>sp|P59071|PA2B8_DABRR Basic phospholipase A2 VRV-PL-VIIIa OS=Daboia russelii PE=1 SV=1	1449	P1OK20151004_SK_RP1Trp16H.13066.13066.2 File:"P1OK20151004_SK_RP1Trp16H.raw", NativeID:"controllerType=0 controllerNumber=1 scan=13066"	13066	43.7199
05985:2	1	R.IC[+57.021]EC[+57.021]DKAAAIC[+57.021]FR.Q	ICECDKAAAICFR		C[+57]*3	807.364	2	1613.72	1613.72	0	-1.4	85	84	Specific	79.32	79.32	79.32	1.49	61	>sp|P59071|PA2B8_DABRR Basic phospholipase A2 VRV-PL-VIIIa OS=Daboia russelii PE=1 SV=1	1449	P1OK20151004_SK_RP1Trp16H.12649.12649.2 File:"P1OK20151004_SK_RP1Trp16H.raw", NativeID:"controllerType=0 controllerNumber=1 scan=12649"	12649	42.4748
06030:2	1	R.IC[+57.021]EC[+57.021]DKAAAIC[+57.021]FR.Q	ICECDKAAAICFR		C[+57]*3	807.365	2	1613.72	1613.72	0	0	85	84	Specific	109.63	58.19	58.19	2.46	61	>sp|P59071|PA2B8_DABRR Basic phospholipase A2 VRV-PL-VIIIa OS=Daboia russelii PE=1 SV=1	1449	P1OK20151004_SK_RP1Trp16H.12729.12729.2 File:"P1OK20151004_SK_RP1Trp16H.raw", NativeID:"controllerType=0 controllerNumber=1 scan=12729"	12729	42.7337
06357:3	1	R.IC[+57.021]EC[+57.021]DKAAAIC[+57.021]FR.Q	ICECDKAAAICFR		C[+57]*3	538.579	3	1613.72	1613.72	0	-0.7	85	84	Specific	124.26	124.26	124.26	4.67	61	>sp|P59071|PA2B8_DABRR Basic phospholipase A2 VRV-PL-VIIIa OS=Daboia russelii PE=1 SV=1	1449	P1OK20151004_SK_RP1Trp16H.13219.13219.3 File:"P1OK20151004_SK_RP1Trp16H.raw", NativeID:"controllerType=0 controllerNumber=1 scan=13219"	13219	44.1814
05158:2	1	R.IC[+57.021]EC[+57.021]DKAAAIC[+57.021]FR.Q	ICECDKAAAICFR		C[+57]*3	807.364	2	1613.72	1613.72	0	-2	85	84	Specific	125.09	125.09	125.09	1.75	61	>sp|P59071|PA2B8_DABRR Basic phospholipase A2 VRV-PL-VIIIa OS=Daboia russelii PE=1 SV=1	1449	P1OK20151004_SK_RP1Trp16H.11332.11332.2 File:"P1OK20151004_SK_RP1Trp16H.raw", NativeID:"controllerType=0 controllerNumber=1 scan=11332"	11332	38.4272
04626:2	1	R.IC[+57.021]EC[+57.021]DKAAAIC[+57.021]FR.Q	ICECDKAAAICFR		C[+57]*3	807.364	2	1613.72	1613.72	0	-2.1	85	84	Specific	130.47	130.47	130.47	2.82	61	>sp|P59071|PA2B8_DABRR Basic phospholipase A2 VRV-PL-VIIIa OS=Daboia russelii PE=1 SV=1	1449	P1OK20151004_SK_RP1Trp16H.10530.10530.2 File:"P1OK20151004_SK_RP1Trp16H.raw", NativeID:"controllerType=0 controllerNumber=1 scan=10530"	10530	36.0456
04804:2	1	R.IC[+57.021]EC[+57.021]DKAAAIC[+57.021]FR.Q	ICECDKAAAICFR		C[+57]*3	807.364	2	1613.72	1613.72	0	-1.4	85	84	Specific	143.8	143.8	143.8	2.82	61	>sp|P59071|PA2B8_DABRR Basic phospholipase A2 VRV-PL-VIIIa OS=Daboia russelii PE=1 SV=1	1449	P1OK20151004_SK_RP1Trp16H.10800.10800.2 File:"P1OK20151004_SK_RP1Trp16H.raw", NativeID:"controllerType=0 controllerNumber=1 scan=10800"	10800	36.8519
05937:2	1	R.IC[+57.021]EC[+57.021]DKAAAIC[+57.021]FR.Q	ICECDKAAAICFR		C[+57]*3	807.363	2	1613.72	1613.72	0	-3.2	85	84	Specific	162.13	162.13	162.13	2.86	61	>sp|P59071|PA2B8_DABRR Basic phospholipase A2 VRV-PL-VIIIa OS=Daboia russelii PE=1 SV=1	1449	P1OK20151004_SK_RP1Trp16H.12568.12568.2 File:"P1OK20151004_SK_RP1Trp16H.raw", NativeID:"controllerType=0 controllerNumber=1 scan=12568"	12568	42.2203
05432:2	1	R.IC[+57.021]EC[+57.021]DKAAAIC[+57.021]FR.Q	ICECDKAAAICFR		C[+57]*3	807.363	2	1613.72	1613.72	0	-2.4	85	84	Specific	172.66	172.66	172.66	3.97	61	>sp|P59071|PA2B8_DABRR Basic phospholipase A2 VRV-PL-VIIIa OS=Daboia russelii PE=1 SV=1	1449	P1OK20151004_SK_RP1Trp16H.11761.11761.2 File:"P1OK20151004_SK_RP1Trp16H.raw", NativeID:"controllerType=0 controllerNumber=1 scan=11761"	11761	39.7305
05520:2	1	R.IC[+57.021]EC[+57.021]DKAAAIC[+57.021]FR.Q	ICECDKAAAICFR		C[+57]*3	807.363	2	1613.72	1613.72	0	-2.3	85	84	Specific	174.85	174.85	174.85	3.1	61	>sp|P59071|PA2B8_DABRR Basic phospholipase A2 VRV-PL-VIIIa OS=Daboia russelii PE=1 SV=1	1449	P1OK20151004_SK_RP1Trp16H.11893.11893.2 File:"P1OK20151004_SK_RP1Trp16H.raw", NativeID:"controllerType=0 controllerNumber=1 scan=11893"	11893	40.1213
06079:2	1	R.IC[+57.021]EC[+57.021]DKAAAIC[+57.021]FR.Q	ICECDKAAAICFR		C[+57]*3	807.363	2	1613.72	1613.72	0	-2.5	85	84	Specific	175.28	175.28	175.28	3.97	61	>sp|P59071|PA2B8_DABRR Basic phospholipase A2 VRV-PL-VIIIa OS=Daboia russelii PE=1 SV=1	1449	P1OK20151004_SK_RP1Trp16H.12826.12826.2 File:"P1OK20151004_SK_RP1Trp16H.raw", NativeID:"controllerType=0 controllerNumber=1 scan=12826"	12826	43.0628
04490:2	1	R.IC[+57.021]EC[+57.021]DKAAAIC[+57.021]FR.Q	ICECDKAAAICFR		C[+57]*3	807.364	2	1613.72	1613.72	0	-1	85	84	Specific	187.01	186.04	186.04	4.13	61	>sp|P59071|PA2B8_DABRR Basic phospholipase A2 VRV-PL-VIIIa OS=Daboia russelii PE=1 SV=1	1449	P1OK20151004_SK_RP1Trp16H.10334.10334.2 File:"P1OK20151004_SK_RP1Trp16H.raw", NativeID:"controllerType=0 controllerNumber=1 scan=10334"	10334	35.479
05834:2	1	R.IC[+57.021]EC[+57.021]DKAAAIC[+57.021]FR.Q	ICECDKAAAICFR		C[+57]*3	807.364	2	1613.72	1613.72	0	-1.5	85	84	Specific	192.94	184.17	184.17	3.97	61	>sp|P59071|PA2B8_DABRR Basic phospholipase A2 VRV-PL-VIIIa OS=Daboia russelii PE=1 SV=1	1449	P1OK20151004_SK_RP1Trp16H.12408.12408.2 File:"P1OK20151004_SK_RP1Trp16H.raw", NativeID:"controllerType=0 controllerNumber=1 scan=12408"	12408	41.7322
04705:2	1	R.IC[+57.021]EC[+57.021]DKAAAIC[+57.021]FR.Q	ICECDKAAAICFR		C[+57]*3	807.365	2	1613.72	1613.72	0	0	85	84	Specific	196.63	196.63	196.63	3.41	61	>sp|P59071|PA2B8_DABRR Basic phospholipase A2 VRV-PL-VIIIa OS=Daboia russelii PE=1 SV=1	1449	P1OK20151004_SK_RP1Trp16H.10656.10656.2 File:"P1OK20151004_SK_RP1Trp16H.raw", NativeID:"controllerType=0 controllerNumber=1 scan=10656"	10656	36.4319
05350:2	1	R.IC[+57.021]EC[+57.021]DKAAAIC[+57.021]FR.Q	ICECDKAAAICFR		C[+57]*3	807.36	2	1613.71	1613.72	0	-6.2	85	84	Specific	223.69	223.69	223.69	2.43	61	>sp|P59071|PA2B8_DABRR Basic phospholipase A2 VRV-PL-VIIIa OS=Daboia russelii PE=1 SV=1	1449	P1OK20151004_SK_RP1Trp16H.11640.11640.2 File:"P1OK20151004_SK_RP1Trp16H.raw", NativeID:"controllerType=0 controllerNumber=1 scan=11640"	11640	39.3765
04984:2	1	R.IC[+57.021]EC[+57.021]DKAAAIC[+57.021]FR.Q	ICECDKAAAICFR		C[+57]*3	807.365	2	1613.72	1613.72	0	-0.8	85	84	Specific	230.64	217.71	217.71	4.18	61	>sp|P59071|PA2B8_DABRR Basic phospholipase A2 VRV-PL-VIIIa OS=Daboia russelii PE=1 SV=1	1449	P1OK20151004_SK_RP1Trp16H.11068.11068.2 File:"P1OK20151004_SK_RP1Trp16H.raw", NativeID:"controllerType=0 controllerNumber=1 scan=11068"	11068	37.6417
05821:3	1	R.IC[+57.021]EC[+57.021]DKAAAIC[+57.021]FR.Q	ICECDKAAAICFR		C[+57]*3	538.579	3	1613.72	1613.72	0	-0.6	85	84	Specific	265.74	265.74	265.74	6.91	61	>sp|P59071|PA2B8_DABRR Basic phospholipase A2 VRV-PL-VIIIa OS=Daboia russelii PE=1 SV=1	1449	P1OK20151004_SK_RP1Trp16H.12379.12379.3 File:"P1OK20151004_SK_RP1Trp16H.raw", NativeID:"controllerType=0 controllerNumber=1 scan=12379"	12379	41.63
05771:3	1	R.IC[+57.021]EC[+57.021]DKAAAIC[+57.021]FR.Q	ICECDKAAAICFR		C[+57]*3	538.579	3	1613.72	1613.72	0	-1.2	85	84	Specific	268.92	268.92	268.92	6.19	61	>sp|P59071|PA2B8_DABRR Basic phospholipase A2 VRV-PL-VIIIa OS=Daboia russelii PE=1 SV=1	1449	P1OK20151004_SK_RP1Trp16H.12297.12297.3 File:"P1OK20151004_SK_RP1Trp16H.raw", NativeID:"controllerType=0 controllerNumber=1 scan=12297"	12297	41.3743
06308:3	1	R.IC[+57.021]EC[+57.021]DKAAAIC[+57.021]FR.Q	ICECDKAAAICFR		C[+57]*3	538.579	3	1613.72	1613.72	0	-0.9	85	84	Specific	273.2	273.2	273.2	6.56	61	>sp|P59071|PA2B8_DABRR Basic phospholipase A2 VRV-PL-VIIIa OS=Daboia russelii PE=1 SV=1	1449	P1OK20151004_SK_RP1Trp16H.13138.13138.3 File:"P1OK20151004_SK_RP1Trp16H.raw", NativeID:"controllerType=0 controllerNumber=1 scan=13138"	13138	43.9288
05056:3	1	R.IC[+57.021]EC[+57.021]DKAAAIC[+57.021]FR.Q	ICECDKAAAICFR		C[+57]*3	538.578	3	1613.72	1613.72	0	-1.8	85	84	Specific	275.11	267.88	267.88	6.19	61	>sp|P59071|PA2B8_DABRR Basic phospholipase A2 VRV-PL-VIIIa OS=Daboia russelii PE=1 SV=1	1449	P1OK20151004_SK_RP1Trp16H.11187.11187.3 File:"P1OK20151004_SK_RP1Trp16H.raw", NativeID:"controllerType=0 controllerNumber=1 scan=11187"	11187	38.013
06247:3	1	R.IC[+57.021]EC[+57.021]DKAAAIC[+57.021]FR.Q	ICECDKAAAICFR		C[+57]*3	538.579	3	1613.72	1613.72	0	-1	85	84	Specific	276.19	276.19	276.19	6.83	61	>sp|P59071|PA2B8_DABRR Basic phospholipase A2 VRV-PL-VIIIa OS=Daboia russelii PE=1 SV=1	1449	P1OK20151004_SK_RP1Trp16H.13050.13050.3 File:"P1OK20151004_SK_RP1Trp16H.raw", NativeID:"controllerType=0 controllerNumber=1 scan=13050"	13050	43.6761
04876:2	1	R.IC[+57.021]EC[+57.021]DKAAAIC[+57.021]FR.Q	ICECDKAAAICFR		C[+57]*3	807.365	2	1613.72	1613.72	0	0.3	85	84	Specific	281.15	281.15	281.15	5.37	61	>sp|P59071|PA2B8_DABRR Basic phospholipase A2 VRV-PL-VIIIa OS=Daboia russelii PE=1 SV=1	1449	P1OK20151004_SK_RP1Trp16H.10899.10899.2 File:"P1OK20151004_SK_RP1Trp16H.raw", NativeID:"controllerType=0 controllerNumber=1 scan=10899"	10899	37.1323
04065:2	1	R.IC[+57.021]EC[+57.021]DKAAAIC[+57.021]FR.Q	ICECDKAAAICFR		C[+57]*3	807.366	2	1613.72	1613.72	0	0.9	85	84	Specific	286.17	286.17	286.17	4.68	61	>sp|P59071|PA2B8_DABRR Basic phospholipase A2 VRV-PL-VIIIa OS=Daboia russelii PE=1 SV=1	1449	P1OK20151004_SK_RP1Trp16H.9653.9653.2 File:"P1OK20151004_SK_RP1Trp16H.raw", NativeID:"controllerType=0 controllerNumber=1 scan=9653"	9653	33.3912
06063:3	1	R.IC[+57.021]EC[+57.021]DKAAAIC[+57.021]FR.Q	ICECDKAAAICFR		C[+57]*3	538.578	3	1613.72	1613.72	0	-1.4	85	84	Specific	297.94	297.94	297.94	6.79	61	>sp|P59071|PA2B8_DABRR Basic phospholipase A2 VRV-PL-VIIIa OS=Daboia russelii PE=1 SV=1	1449	P1OK20151004_SK_RP1Trp16H.12785.12785.3 File:"P1OK20151004_SK_RP1Trp16H.raw", NativeID:"controllerType=0 controllerNumber=1 scan=12785"	12785	42.9126
05672:3	1	R.IC[+57.021]EC[+57.021]DKAAAIC[+57.021]FR.Q	ICECDKAAAICFR		C[+57]*3	538.579	3	1613.72	1613.72	0	-0.9	85	84	Specific	302.95	302.95	302.95	6.81	61	>sp|P59071|PA2B8_DABRR Basic phospholipase A2 VRV-PL-VIIIa OS=Daboia russelii PE=1 SV=1	1449	P1OK20151004_SK_RP1Trp16H.12134.12134.3 File:"P1OK20151004_SK_RP1Trp16H.raw", NativeID:"controllerType=0 controllerNumber=1 scan=12134"	12134	40.8626
05572:3	1	R.IC[+57.021]EC[+57.021]DKAAAIC[+57.021]FR.Q	ICECDKAAAICFR		C[+57]*3	538.579	3	1613.72	1613.72	0	0.2	85	84	Specific	309.63	309.63	309.63	7.16	61	>sp|P59071|PA2B8_DABRR Basic phospholipase A2 VRV-PL-VIIIa OS=Daboia russelii PE=1 SV=1	1449	P1OK20151004_SK_RP1Trp16H.11973.11973.3 File:"P1OK20151004_SK_RP1Trp16H.raw", NativeID:"controllerType=0 controllerNumber=1 scan=11973"	11973	40.3596
05516:3	1	R.IC[+57.021]EC[+57.021]DKAAAIC[+57.021]FR.Q	ICECDKAAAICFR		C[+57]*3	538.579	3	1613.72	1613.72	0	-0.5	85	84	Specific	310.49	310.49	310.49	7.08	61	>sp|P59071|PA2B8_DABRR Basic phospholipase A2 VRV-PL-VIIIa OS=Daboia russelii PE=1 SV=1	1449	P1OK20151004_SK_RP1Trp16H.11887.11887.3 File:"P1OK20151004_SK_RP1Trp16H.raw", NativeID:"controllerType=0 controllerNumber=1 scan=11887"	11887	40.1031
06019:3	1	R.IC[+57.021]EC[+57.021]DKAAAIC[+57.021]FR.Q	ICECDKAAAICFR		C[+57]*3	538.579	3	1613.72	1613.72	0	-0.4	85	84	Specific	312.81	312.81	312.81	7.08	61	>sp|P59071|PA2B8_DABRR Basic phospholipase A2 VRV-PL-VIIIa OS=Daboia russelii PE=1 SV=1	1449	P1OK20151004_SK_RP1Trp16H.12707.12707.3 File:"P1OK20151004_SK_RP1Trp16H.raw", NativeID:"controllerType=0 controllerNumber=1 scan=12707"	12707	42.6585
04846:3	1	R.IC[+57.021]EC[+57.021]DKAAAIC[+57.021]FR.Q	ICECDKAAAICFR		C[+57]*3	538.58	3	1613.72	1613.72	0	0.5	85	84	Specific	322.02	322.02	322.02	7.41	61	>sp|P59071|PA2B8_DABRR Basic phospholipase A2 VRV-PL-VIIIa OS=Daboia russelii PE=1 SV=1	1449	P1OK20151004_SK_RP1Trp16H.10857.10857.3 File:"P1OK20151004_SK_RP1Trp16H.raw", NativeID:"controllerType=0 controllerNumber=1 scan=10857"	10857	37.0116
05724:3	1	R.IC[+57.021]EC[+57.021]DKAAAIC[+57.021]FR.Q	ICECDKAAAICFR		C[+57]*3	538.578	3	1613.72	1613.72	0	-2.2	85	84	Specific	323.14	323.14	323.14	7.04	61	>sp|P59071|PA2B8_DABRR Basic phospholipase A2 VRV-PL-VIIIa OS=Daboia russelii PE=1 SV=1	1449	P1OK20151004_SK_RP1Trp16H.12216.12216.3 File:"P1OK20151004_SK_RP1Trp16H.raw", NativeID:"controllerType=0 controllerNumber=1 scan=12216"	12216	41.1174
05927:3	1	R.IC[+57.021]EC[+57.021]DKAAAIC[+57.021]FR.Q	ICECDKAAAICFR		C[+57]*3	538.58	3	1613.72	1613.72	0	0.8	85	84	Specific	331.32	331.32	331.32	6.55	61	>sp|P59071|PA2B8_DABRR Basic phospholipase A2 VRV-PL-VIIIa OS=Daboia russelii PE=1 SV=1	1449	P1OK20151004_SK_RP1Trp16H.12548.12548.3 File:"P1OK20151004_SK_RP1Trp16H.raw", NativeID:"controllerType=0 controllerNumber=1 scan=12548"	12548	42.1505
05176:3	1	R.IC[+57.021]EC[+57.021]DKAAAIC[+57.021]FR.Q	ICECDKAAAICFR		C[+57]*3	538.579	3	1613.72	1613.72	0	0	85	84	Specific	333.92	333.92	333.92	7.49	61	>sp|P59071|PA2B8_DABRR Basic phospholipase A2 VRV-PL-VIIIa OS=Daboia russelii PE=1 SV=1	1449	P1OK20151004_SK_RP1Trp16H.11369.11369.3 File:"P1OK20151004_SK_RP1Trp16H.raw", NativeID:"controllerType=0 controllerNumber=1 scan=11369"	11369	38.5544
04186:2	1	R.IC[+57.021]EC[+57.021]DKAAAIC[+57.021]FR.Q	ICECDKAAAICFR		C[+57]*3	807.363	2	1613.72	1613.72	0	-2.3	85	84	Specific	335.74	335.74	335.74	5.5	61	>sp|P59071|PA2B8_DABRR Basic phospholipase A2 VRV-PL-VIIIa OS=Daboia russelii PE=1 SV=1	1449	P1OK20151004_SK_RP1Trp16H.9832.9832.2 File:"P1OK20151004_SK_RP1Trp16H.raw", NativeID:"controllerType=0 controllerNumber=1 scan=9832"	9832	33.9131
04400:3	1	R.IC[+57.021]EC[+57.021]DKAAAIC[+57.021]FR.Q	ICECDKAAAICFR		C[+57]*3	538.579	3	1613.72	1613.72	0	0	85	84	Specific	339.78	339.78	339.78	7.14	61	>sp|P59071|PA2B8_DABRR Basic phospholipase A2 VRV-PL-VIIIa OS=Daboia russelii PE=1 SV=1	1449	P1OK20151004_SK_RP1Trp16H.10203.10203.3 File:"P1OK20151004_SK_RP1Trp16H.raw", NativeID:"controllerType=0 controllerNumber=1 scan=10203"	10203	35.0946
06104:3	1	R.IC[+57.021]EC[+57.021]DKAAAIC[+57.021]FR.Q	ICECDKAAAICFR		C[+57]*3	538.579	3	1613.72	1613.72	0	0.1	85	84	Specific	340.3	340.3	340.3	7.49	61	>sp|P59071|PA2B8_DABRR Basic phospholipase A2 VRV-PL-VIIIa OS=Daboia russelii PE=1 SV=1	1449	P1OK20151004_SK_RP1Trp16H.12862.12862.3 File:"P1OK20151004_SK_RP1Trp16H.raw", NativeID:"controllerType=0 controllerNumber=1 scan=12862"	12862	43.1649
05294:3	1	R.IC[+57.021]EC[+57.021]DKAAAIC[+57.021]FR.Q	ICECDKAAAICFR		C[+57]*3	538.579	3	1613.72	1613.72	0	-0.4	85	84	Specific	343.78	343.78	343.78	8.16	61	>sp|P59071|PA2B8_DABRR Basic phospholipase A2 VRV-PL-VIIIa OS=Daboia russelii PE=1 SV=1	1449	P1OK20151004_SK_RP1Trp16H.11545.11545.3 File:"P1OK20151004_SK_RP1Trp16H.raw", NativeID:"controllerType=0 controllerNumber=1 scan=11545"	11545	39.0759
05625:3	1	R.IC[+57.021]EC[+57.021]DKAAAIC[+57.021]FR.Q	ICECDKAAAICFR		C[+57]*3	538.579	3	1613.72	1613.72	0	-1.2	85	84	Specific	344.96	344.96	344.96	7.12	61	>sp|P59071|PA2B8_DABRR Basic phospholipase A2 VRV-PL-VIIIa OS=Daboia russelii PE=1 SV=1	1449	P1OK20151004_SK_RP1Trp16H.12055.12055.3 File:"P1OK20151004_SK_RP1Trp16H.raw", NativeID:"controllerType=0 controllerNumber=1 scan=12055"	12055	40.6114
03942:2	1	R.IC[+57.021]EC[+57.021]DKAAAIC[+57.021]FR.Q	ICECDKAAAICFR		C[+57]*3	807.368	2	1613.73	1613.72	0	3.3	85	84	Specific	347.42	347.42	347.42	5.23	61	>sp|P59071|PA2B8_DABRR Basic phospholipase A2 VRV-PL-VIIIa OS=Daboia russelii PE=1 SV=1	1449	P1OK20151004_SK_RP1Trp16H.9476.9476.2 File:"P1OK20151004_SK_RP1Trp16H.raw", NativeID:"controllerType=0 controllerNumber=1 scan=9476"	9476	32.8804
05004:3	1	R.IC[+57.021]EC[+57.021]DKAAAIC[+57.021]FR.Q	ICECDKAAAICFR		C[+57]*3	538.58	3	1613.72	1613.72	0	0.4	85	84	Specific	347.74	347.74	347.74	7.41	61	>sp|P59071|PA2B8_DABRR Basic phospholipase A2 VRV-PL-VIIIa OS=Daboia russelii PE=1 SV=1	1449	P1OK20151004_SK_RP1Trp16H.11102.11102.3 File:"P1OK20151004_SK_RP1Trp16H.raw", NativeID:"controllerType=0 controllerNumber=1 scan=11102"	11102	37.7495
03625:2	1	R.IC[+57.021]EC[+57.021]DKAAAIC[+57.021]FR.Q	ICECDKAAAICFR		C[+57]*3	807.369	2	1613.73	1613.72	0	4.6	85	84	Specific	350.17	342.58	342.58	4.6	61	>sp|P59071|PA2B8_DABRR Basic phospholipase A2 VRV-PL-VIIIa OS=Daboia russelii PE=1 SV=1	1449	P1OK20151004_SK_RP1Trp16H.9074.9074.2 File:"P1OK20151004_SK_RP1Trp16H.raw", NativeID:"controllerType=0 controllerNumber=1 scan=9074"	9074	31.8293
04523:3	1	R.IC[+57.021]EC[+57.021]DKAAAIC[+57.021]FR.Q	ICECDKAAAICFR		C[+57]*3	538.579	3	1613.72	1613.72	0	0.3	85	84	Specific	351.53	351.53	351.53	7.41	61	>sp|P59071|PA2B8_DABRR Basic phospholipase A2 VRV-PL-VIIIa OS=Daboia russelii PE=1 SV=1	1449	P1OK20151004_SK_RP1Trp16H.10381.10381.3 File:"P1OK20151004_SK_RP1Trp16H.raw", NativeID:"controllerType=0 controllerNumber=1 scan=10381"	10381	35.6156
04949:3	1	R.IC[+57.021]EC[+57.021]DKAAAIC[+57.021]FR.Q	ICECDKAAAICFR		C[+57]*3	538.58	3	1613.72	1613.72	0	0.5	85	84	Specific	352.8	352.8	352.8	7.49	61	>sp|P59071|PA2B8_DABRR Basic phospholipase A2 VRV-PL-VIIIa OS=Daboia russelii PE=1 SV=1	1449	P1OK20151004_SK_RP1Trp16H.11017.11017.3 File:"P1OK20151004_SK_RP1Trp16H.raw", NativeID:"controllerType=0 controllerNumber=1 scan=11017"	11017	37.4924
04299:2	1	R.IC[+57.021]EC[+57.021]DKAAAIC[+57.021]FR.Q	ICECDKAAAICFR		C[+57]*3	807.364	2	1613.72	1613.72	0	-2	85	84	Specific	355.09	311.07	311.07	5.43	61	>sp|P59071|PA2B8_DABRR Basic phospholipase A2 VRV-PL-VIIIa OS=Daboia russelii PE=1 SV=1	1449	P1OK20151004_SK_RP1Trp16H.10044.10044.2 File:"P1OK20151004_SK_RP1Trp16H.raw", NativeID:"controllerType=0 controllerNumber=1 scan=10044"	10044	34.6074
05461:3	1	R.IC[+57.021]EC[+57.021]DKAAAIC[+57.021]FR.Q	ICECDKAAAICFR		C[+57]*3	538.579	3	1613.72	1613.72	0	-0.2	85	84	Specific	359.64	359.64	359.64	7.41	61	>sp|P59071|PA2B8_DABRR Basic phospholipase A2 VRV-PL-VIIIa OS=Daboia russelii PE=1 SV=1	1449	P1OK20151004_SK_RP1Trp16H.11802.11802.3 File:"P1OK20151004_SK_RP1Trp16H.raw", NativeID:"controllerType=0 controllerNumber=1 scan=11802"	11802	39.8471
04241:2	1	R.IC[+57.021]EC[+57.021]DKAAAIC[+57.021]FR.Q	ICECDKAAAICFR		C[+57]*3	807.363	2	1613.72	1613.72	0	-2.7	85	84	Specific	368.41	349.63	349.63	5.59	61	>sp|P59071|PA2B8_DABRR Basic phospholipase A2 VRV-PL-VIIIa OS=Daboia russelii PE=1 SV=1	1449	P1OK20151004_SK_RP1Trp16H.9917.9917.2 File:"P1OK20151004_SK_RP1Trp16H.raw", NativeID:"controllerType=0 controllerNumber=1 scan=9917"	9917	34.1743
04777:3	1	R.IC[+57.021]EC[+57.021]DKAAAIC[+57.021]FR.Q	ICECDKAAAICFR		C[+57]*3	538.579	3	1613.72	1613.72	0	0.2	85	84	Specific	369.35	369.35	369.35	8.04	61	>sp|P59071|PA2B8_DABRR Basic phospholipase A2 VRV-PL-VIIIa OS=Daboia russelii PE=1 SV=1	1449	P1OK20151004_SK_RP1Trp16H.10765.10765.3 File:"P1OK20151004_SK_RP1Trp16H.raw", NativeID:"controllerType=0 controllerNumber=1 scan=10765"	10765	36.7578
05874:3	1	R.IC[+57.021]EC[+57.021]DKAAAIC[+57.021]FR.Q	ICECDKAAAICFR		C[+57]*3	538.579	3	1613.72	1613.72	0	-0.5	85	84	Specific	370.88	370.88	370.88	8.71	61	>sp|P59071|PA2B8_DABRR Basic phospholipase A2 VRV-PL-VIIIa OS=Daboia russelii PE=1 SV=1	1449	P1OK20151004_SK_RP1Trp16H.12464.12464.3 File:"P1OK20151004_SK_RP1Trp16H.raw", NativeID:"controllerType=0 controllerNumber=1 scan=12464"	12464	41.8893
04582:3	1	R.IC[+57.021]EC[+57.021]DKAAAIC[+57.021]FR.Q	ICECDKAAAICFR		C[+57]*3	538.579	3	1613.72	1613.72	0	-0.3	85	84	Specific	373.54	373.54	373.54	8.04	61	>sp|P59071|PA2B8_DABRR Basic phospholipase A2 VRV-PL-VIIIa OS=Daboia russelii PE=1 SV=1	1449	P1OK20151004_SK_RP1Trp16H.10468.10468.3 File:"P1OK20151004_SK_RP1Trp16H.raw", NativeID:"controllerType=0 controllerNumber=1 scan=10468"	10468	35.8689
05971:3	1	R.IC[+57.021]EC[+57.021]DKAAAIC[+57.021]FR.Q	ICECDKAAAICFR		C[+57]*3	538.579	3	1613.72	1613.72	0	-0.5	85	84	Specific	377.43	377.43	377.43	8.71	61	>sp|P59071|PA2B8_DABRR Basic phospholipase A2 VRV-PL-VIIIa OS=Daboia russelii PE=1 SV=1	1449	P1OK20151004_SK_RP1Trp16H.12626.12626.3 File:"P1OK20151004_SK_RP1Trp16H.raw", NativeID:"controllerType=0 controllerNumber=1 scan=12626"	12626	42.4039
05340:3	1	R.IC[+57.021]EC[+57.021]DKAAAIC[+57.021]FR.Q	ICECDKAAAICFR		C[+57]*3	538.579	3	1613.72	1613.72	0	0	85	84	Specific	380.36	380.36	380.36	8.71	61	>sp|P59071|PA2B8_DABRR Basic phospholipase A2 VRV-PL-VIIIa OS=Daboia russelii PE=1 SV=1	1449	P1OK20151004_SK_RP1Trp16H.11624.11624.3 File:"P1OK20151004_SK_RP1Trp16H.raw", NativeID:"controllerType=0 controllerNumber=1 scan=11624"	11624	39.33
03873:2	1	R.IC[+57.021]EC[+57.021]DKAAAIC[+57.021]FR.Q	ICECDKAAAICFR		C[+57]*3	807.364	2	1613.72	1613.72	0	-2.1	85	84	Specific	383.12	383.12	383.12	6.29	61	>sp|P59071|PA2B8_DABRR Basic phospholipase A2 VRV-PL-VIIIa OS=Daboia russelii PE=1 SV=1	1449	P1OK20151004_SK_RP1Trp16H.9383.9383.2 File:"P1OK20151004_SK_RP1Trp16H.raw", NativeID:"controllerType=0 controllerNumber=1 scan=9383"	9383	32.6253
06172:3	1	R.IC[+57.021]EC[+57.021]DKAAAIC[+57.021]FR.Q	ICECDKAAAICFR		C[+57]*3	538.579	3	1613.72	1613.72	0	-1.1	85	84	Specific	387.52	387.52	387.52	7.59	61	>sp|P59071|PA2B8_DABRR Basic phospholipase A2 VRV-PL-VIIIa OS=Daboia russelii PE=1 SV=1	1449	P1OK20151004_SK_RP1Trp16H.12954.12954.3 File:"P1OK20151004_SK_RP1Trp16H.raw", NativeID:"controllerType=0 controllerNumber=1 scan=12954"	12954	43.4215
04104:3	1	R.IC[+57.021]EC[+57.021]DKAAAIC[+57.021]FR.Q	ICECDKAAAICFR		C[+57]*3	538.58	3	1613.72	1613.72	0	0.7	85	84	Specific	391.96	391.96	391.96	8.04	61	>sp|P59071|PA2B8_DABRR Basic phospholipase A2 VRV-PL-VIIIa OS=Daboia russelii PE=1 SV=1	1449	P1OK20151004_SK_RP1Trp16H.9707.9707.3 File:"P1OK20151004_SK_RP1Trp16H.raw", NativeID:"controllerType=0 controllerNumber=1 scan=9707"	9707	33.5416
04340:3	1	R.IC[+57.021]EC[+57.021]DKAAAIC[+57.021]FR.Q	ICECDKAAAICFR		C[+57]*3	538.579	3	1613.72	1613.72	0	-0.2	85	84	Specific	399.5	399.5	399.5	8.71	61	>sp|P59071|PA2B8_DABRR Basic phospholipase A2 VRV-PL-VIIIa OS=Daboia russelii PE=1 SV=1	1449	P1OK20151004_SK_RP1Trp16H.10114.10114.3 File:"P1OK20151004_SK_RP1Trp16H.raw", NativeID:"controllerType=0 controllerNumber=1 scan=10114"	10114	34.8316
04012:2	1	R.IC[+57.021]EC[+57.021]DKAAAIC[+57.021]FR.Q	ICECDKAAAICFR		C[+57]*3	807.366	2	1613.73	1613.72	0	1.2	85	84	Specific	401.95	401.95	401.95	6.58	61	>sp|P59071|PA2B8_DABRR Basic phospholipase A2 VRV-PL-VIIIa OS=Daboia russelii PE=1 SV=1	1449	P1OK20151004_SK_RP1Trp16H.9571.9571.2 File:"P1OK20151004_SK_RP1Trp16H.raw", NativeID:"controllerType=0 controllerNumber=1 scan=9571"	9571	33.1405
04720:3	1	R.IC[+57.021]EC[+57.021]DKAAAIC[+57.021]FR.Q	ICECDKAAAICFR		C[+57]*3	538.579	3	1613.72	1613.72	0	-0.8	85	84	Specific	403.64	403.64	403.64	8.24	61	>sp|P59071|PA2B8_DABRR Basic phospholipase A2 VRV-PL-VIIIa OS=Daboia russelii PE=1 SV=1	1449	P1OK20151004_SK_RP1Trp16H.10680.10680.3 File:"P1OK20151004_SK_RP1Trp16H.raw", NativeID:"controllerType=0 controllerNumber=1 scan=10680"	10680	36.5052
05237:3	1	R.IC[+57.021]EC[+57.021]DKAAAIC[+57.021]FR.Q	ICECDKAAAICFR		C[+57]*3	538.579	3	1613.72	1613.72	0	-0.2	85	84	Specific	405.54	405.54	405.54	8.91	61	>sp|P59071|PA2B8_DABRR Basic phospholipase A2 VRV-PL-VIIIa OS=Daboia russelii PE=1 SV=1	1449	P1OK20151004_SK_RP1Trp16H.11459.11459.3 File:"P1OK20151004_SK_RP1Trp16H.raw", NativeID:"controllerType=0 controllerNumber=1 scan=11459"	11459	38.8191
04263:3	1	R.IC[+57.021]EC[+57.021]DKAAAIC[+57.021]FR.Q	ICECDKAAAICFR		C[+57]*3	538.578	3	1613.72	1613.72	0	-2.4	85	84	Specific	406.08	406.08	406.08	7.87	61	>sp|P59071|PA2B8_DABRR Basic phospholipase A2 VRV-PL-VIIIa OS=Daboia russelii PE=1 SV=1	1449	P1OK20151004_SK_RP1Trp16H.9959.9959.3 File:"P1OK20151004_SK_RP1Trp16H.raw", NativeID:"controllerType=0 controllerNumber=1 scan=9959"	9959	34.3155
05395:3	1	R.IC[+57.021]EC[+57.021]DKAAAIC[+57.021]FR.Q	ICECDKAAAICFR		C[+57]*3	538.58	3	1613.72	1613.72	0	0.6	85	84	Specific	407.75	407.75	407.75	8.91	61	>sp|P59071|PA2B8_DABRR Basic phospholipase A2 VRV-PL-VIIIa OS=Daboia russelii PE=1 SV=1	1449	P1OK20151004_SK_RP1Trp16H.11710.11710.3 File:"P1OK20151004_SK_RP1Trp16H.raw", NativeID:"controllerType=0 controllerNumber=1 scan=11710"	11710	39.5869
04219:3	1	R.IC[+57.021]EC[+57.021]DKAAAIC[+57.021]FR.Q	ICECDKAAAICFR		C[+57]*3	538.579	3	1613.72	1613.72	0	0.3	85	84	Specific	411.67	411.67	411.67	8.24	61	>sp|P59071|PA2B8_DABRR Basic phospholipase A2 VRV-PL-VIIIa OS=Daboia russelii PE=1 SV=1	1449	P1OK20151004_SK_RP1Trp16H.9882.9882.3 File:"P1OK20151004_SK_RP1Trp16H.raw", NativeID:"controllerType=0 controllerNumber=1 scan=9882"	9882	34.064
04645:3	1	R.IC[+57.021]EC[+57.021]DKAAAIC[+57.021]FR.Q	ICECDKAAAICFR		C[+57]*3	538.579	3	1613.72	1613.72	0	-0.9	85	84	Specific	424.61	424.61	424.61	8.91	61	>sp|P59071|PA2B8_DABRR Basic phospholipase A2 VRV-PL-VIIIa OS=Daboia russelii PE=1 SV=1	1449	P1OK20151004_SK_RP1Trp16H.10557.10557.3 File:"P1OK20151004_SK_RP1Trp16H.raw", NativeID:"controllerType=0 controllerNumber=1 scan=10557"	10557	36.1214
04130:2	1	R.IC[+57.021]EC[+57.021]DKAAAIC[+57.021]FR.Q	ICECDKAAAICFR		C[+57]*3	807.361	2	1613.71	1613.72	0	-5.8	85	84	Specific	437.16	437.16	437.16	5.78	61	>sp|P59071|PA2B8_DABRR Basic phospholipase A2 VRV-PL-VIIIa OS=Daboia russelii PE=1 SV=1	1449	P1OK20151004_SK_RP1Trp16H.9746.9746.2 File:"P1OK20151004_SK_RP1Trp16H.raw", NativeID:"controllerType=0 controllerNumber=1 scan=9746"	9746	33.6549
04041:3	1	R.IC[+57.021]EC[+57.021]DKAAAIC[+57.021]FR.Q	ICECDKAAAICFR		C[+57]*3	538.579	3	1613.72	1613.72	0	0.3	85	84	Specific	437.95	437.95	437.95	8.91	61	>sp|P59071|PA2B8_DABRR Basic phospholipase A2 VRV-PL-VIIIa OS=Daboia russelii PE=1 SV=1	1449	P1OK20151004_SK_RP1Trp16H.9616.9616.3 File:"P1OK20151004_SK_RP1Trp16H.raw", NativeID:"controllerType=0 controllerNumber=1 scan=9616"	9616	33.2776
03831:3	1	R.IC[+57.021]EC[+57.021]DKAAAIC[+57.021]FR.Q	ICECDKAAAICFR		C[+57]*3	538.58	3	1613.72	1613.72	0	0.6	85	84	Specific	444.02	444.02	444.02	8.19	61	>sp|P59071|PA2B8_DABRR Basic phospholipase A2 VRV-PL-VIIIa OS=Daboia russelii PE=1 SV=1	1449	P1OK20151004_SK_RP1Trp16H.9329.9329.3 File:"P1OK20151004_SK_RP1Trp16H.raw", NativeID:"controllerType=0 controllerNumber=1 scan=9329"	9329	32.4845
04457:3	1	R.IC[+57.021]EC[+57.021]DKAAAIC[+57.021]FR.Q	ICECDKAAAICFR		C[+57]*3	538.579	3	1613.72	1613.72	0	-0.3	85	84	Specific	445.5	445.5	445.5	8.86	61	>sp|P59071|PA2B8_DABRR Basic phospholipase A2 VRV-PL-VIIIa OS=Daboia russelii PE=1 SV=1	1449	P1OK20151004_SK_RP1Trp16H.10290.10290.3 File:"P1OK20151004_SK_RP1Trp16H.raw", NativeID:"controllerType=0 controllerNumber=1 scan=10290"	10290	35.3568
04163:3	1	R.IC[+57.021]EC[+57.021]DKAAAIC[+57.021]FR.Q	ICECDKAAAICFR		C[+57]*3	538.579	3	1613.72	1613.72	0	0.3	85	84	Specific	447.52	397.7	397.7	8.86	61	>sp|P59071|PA2B8_DABRR Basic phospholipase A2 VRV-PL-VIIIa OS=Daboia russelii PE=1 SV=1	1449	P1OK20151004_SK_RP1Trp16H.9794.9794.3 File:"P1OK20151004_SK_RP1Trp16H.raw", NativeID:"controllerType=0 controllerNumber=1 scan=9794"	9794	33.7954
05114:3	1	R.IC[+57.021]EC[+57.021]DKAAAIC[+57.021]FR.Q	ICECDKAAAICFR		C[+57]*3	538.579	3	1613.72	1613.72	0	-0.4	85	84	Specific	447.58	447.58	447.58	8.86	61	>sp|P59071|PA2B8_DABRR Basic phospholipase A2 VRV-PL-VIIIa OS=Daboia russelii PE=1 SV=1	1449	P1OK20151004_SK_RP1Trp16H.11274.11274.3 File:"P1OK20151004_SK_RP1Trp16H.raw", NativeID:"controllerType=0 controllerNumber=1 scan=11274"	11274	38.2707
04287:3	1	R.IC[+57.021]EC[+57.021]DKAAAIC[+57.021]FR.Q	ICECDKAAAICFR		C[+57]*3	538.579	3	1613.72	1613.72	0	-0.6	85	84	Specific	447.77	447.77	447.77	8.86	61	>sp|P59071|PA2B8_DABRR Basic phospholipase A2 VRV-PL-VIIIa OS=Daboia russelii PE=1 SV=1	1449	P1OK20151004_SK_RP1Trp16H.10030.10030.3 File:"P1OK20151004_SK_RP1Trp16H.raw", NativeID:"controllerType=0 controllerNumber=1 scan=10030"	10030	34.574
03904:3	1	R.IC[+57.021]EC[+57.021]DKAAAIC[+57.021]FR.Q	ICECDKAAAICFR		C[+57]*3	538.58	3	1613.72	1613.72	0	0.6	85	84	Specific	448.06	448.06	448.06	8.86	61	>sp|P59071|PA2B8_DABRR Basic phospholipase A2 VRV-PL-VIIIa OS=Daboia russelii PE=1 SV=1	1449	P1OK20151004_SK_RP1Trp16H.9425.9425.3 File:"P1OK20151004_SK_RP1Trp16H.raw", NativeID:"controllerType=0 controllerNumber=1 scan=9425"	9425	32.7421
03973:3	1	R.IC[+57.021]EC[+57.021]DKAAAIC[+57.021]FR.Q	ICECDKAAAICFR		C[+57]*3	538.579	3	1613.72	1613.72	0	0.3	85	84	Specific	458.63	458.63	458.63	8.86	61	>sp|P59071|PA2B8_DABRR Basic phospholipase A2 VRV-PL-VIIIa OS=Daboia russelii PE=1 SV=1	1449	P1OK20151004_SK_RP1Trp16H.9519.9519.3 File:"P1OK20151004_SK_RP1Trp16H.raw", NativeID:"controllerType=0 controllerNumber=1 scan=9519"	9519	33.0016
03755:3	1	R.IC[+57.021]EC[+57.021]DKAAAIC[+57.021]FR.Q	ICECDKAAAICFR		C[+57]*3	538.58	3	1613.72	1613.72	0	0.6	85	84	Specific	458.85	458.85	458.85	8.86	61	>sp|P59071|PA2B8_DABRR Basic phospholipase A2 VRV-PL-VIIIa OS=Daboia russelii PE=1 SV=1	1449	P1OK20151004_SK_RP1Trp16H.9231.9231.3 File:"P1OK20151004_SK_RP1Trp16H.raw", NativeID:"controllerType=0 controllerNumber=1 scan=9231"	9231	32.2275
03551:2	1	R.IC[+57.021]EC[+57.021]DKAAAIC[+57.021]FR.Q	ICECDKAAAICFR		C[+57]*3	807.365	2	1613.72	1613.72	0	-0.4	85	84	Specific	471.69	451.93	451.93	7.47	61	>sp|P59071|PA2B8_DABRR Basic phospholipase A2 VRV-PL-VIIIa OS=Daboia russelii PE=1 SV=1	1449	P1OK20151004_SK_RP1Trp16H.8975.8975.2 File:"P1OK20151004_SK_RP1Trp16H.raw", NativeID:"controllerType=0 controllerNumber=1 scan=8975"	8975	31.5599
02338:3	1	R.IC[+57.021]EC[+57.021]DKAAAIC[+57.021]FR.Q	ICECDKAAAICFR		C[+57]*3	538.579	3	1613.72	1613.72	0	-0.1	85	84	Specific	474.46	474.46	474.46	8.19	61	>sp|P59071|PA2B8_DABRR Basic phospholipase A2 VRV-PL-VIIIa OS=Daboia russelii PE=1 SV=1	1449	P1OK20151004_SK_RP1Trp16H.7496.7496.3 File:"P1OK20151004_SK_RP1Trp16H.raw", NativeID:"controllerType=0 controllerNumber=1 scan=7496"	7496	27.852
03671:3	1	R.IC[+57.021]EC[+57.021]DKAAAIC[+57.021]FR.Q	ICECDKAAAICFR		C[+57]*3	538.58	3	1613.72	1613.72	0	0.7	85	84	Specific	481.38	481.38	481.38	8.36	61	>sp|P59071|PA2B8_DABRR Basic phospholipase A2 VRV-PL-VIIIa OS=Daboia russelii PE=1 SV=1	1449	P1OK20151004_SK_RP1Trp16H.9127.9127.3 File:"P1OK20151004_SK_RP1Trp16H.raw", NativeID:"controllerType=0 controllerNumber=1 scan=9127"	9127	31.9586
03308:2	1	R.IC[+57.021]EC[+57.021]DKAAAIC[+57.021]FR.Q	ICECDKAAAICFR		C[+57]*3	807.367	2	1613.73	1613.72	0	2	85	84	Specific	483.49	393.43	393.43	6.7	61	>sp|P59071|PA2B8_DABRR Basic phospholipase A2 VRV-PL-VIIIa OS=Daboia russelii PE=1 SV=1	1449	P1OK20151004_SK_RP1Trp16H.8671.8671.2 File:"P1OK20151004_SK_RP1Trp16H.raw", NativeID:"controllerType=0 controllerNumber=1 scan=8671"	8671	30.7849
03436:3	1	R.IC[+57.021]EC[+57.021]DKAAAIC[+57.021]FR.Q	ICECDKAAAICFR		C[+57]*3	538.58	3	1613.73	1613.72	0	1.2	85	84	Specific	492.59	492.59	492.59	8.09	61	>sp|P59071|PA2B8_DABRR Basic phospholipase A2 VRV-PL-VIIIa OS=Daboia russelii PE=1 SV=1	1449	P1OK20151004_SK_RP1Trp16H.8828.8828.3 File:"P1OK20151004_SK_RP1Trp16H.raw", NativeID:"controllerType=0 controllerNumber=1 scan=8828"	8828	31.1817
03594:3	1	R.IC[+57.021]EC[+57.021]DKAAAIC[+57.021]FR.Q	ICECDKAAAICFR		C[+57]*3	538.579	3	1613.72	1613.72	0	-1.3	85	84	Specific	502.21	502.21	502.21	8.66	61	>sp|P59071|PA2B8_DABRR Basic phospholipase A2 VRV-PL-VIIIa OS=Daboia russelii PE=1 SV=1	1449	P1OK20151004_SK_RP1Trp16H.9028.9028.3 File:"P1OK20151004_SK_RP1Trp16H.raw", NativeID:"controllerType=0 controllerNumber=1 scan=9028"	9028	31.6951
03352:3	1	R.IC[+57.021]EC[+57.021]DKAAAIC[+57.021]FR.Q	ICECDKAAAICFR		C[+57]*3	538.58	3	1613.72	1613.72	0	0.6	85	84	Specific	503.01	503.01	503.01	9.03	61	>sp|P59071|PA2B8_DABRR Basic phospholipase A2 VRV-PL-VIIIa OS=Daboia russelii PE=1 SV=1	1449	P1OK20151004_SK_RP1Trp16H.8725.8725.3 File:"P1OK20151004_SK_RP1Trp16H.raw", NativeID:"controllerType=0 controllerNumber=1 scan=8725"	8725	30.9188
03513:3	1	R.IC[+57.021]EC[+57.021]DKAAAIC[+57.021]FR.Q	ICECDKAAAICFR		C[+57]*3	538.58	3	1613.72	1613.72	0	0.9	85	84	Specific	513.31	513.31	513.31	8.09	61	>sp|P59071|PA2B8_DABRR Basic phospholipase A2 VRV-PL-VIIIa OS=Daboia russelii PE=1 SV=1	1449	P1OK20151004_SK_RP1Trp16H.8927.8927.3 File:"P1OK20151004_SK_RP1Trp16H.raw", NativeID:"controllerType=0 controllerNumber=1 scan=8927"	8927	31.4396
03392:2	1	R.IC[+57.021]EC[+57.021]DKAAAIC[+57.021]FR.Q	ICECDKAAAICFR		C[+57]*3	807.366	2	1613.72	1613.72	0	0.7	85	84	Specific	514.22	484.5	484.5	7.91	61	>sp|P59071|PA2B8_DABRR Basic phospholipase A2 VRV-PL-VIIIa OS=Daboia russelii PE=1 SV=1	1449	P1OK20151004_SK_RP1Trp16H.8774.8774.2 File:"P1OK20151004_SK_RP1Trp16H.raw", NativeID:"controllerType=0 controllerNumber=1 scan=8774"	8774	31.0415
04103:3	1	R.IC[+57.021]EC[+57.021]DKAAAIC[+57.021]FR.Q	ICECDKAAAICFR		C[+57]*3	538.578	3	1613.72	1613.72	0	-1.3	85	84	Specific	517.87	517.87	517.87	8.66	61	>sp|P59071|PA2B8_DABRR Basic phospholipase A2 VRV-PL-VIIIa OS=Daboia russelii PE=1 SV=1	1449	P1OK20151004_SK_RP1Trp16H.9706.9706.3 File:"P1OK20151004_SK_RP1Trp16H.raw", NativeID:"controllerType=0 controllerNumber=1 scan=9706"	9706	33.5382
03709:2	1	R.IC[+57.021]EC[+57.021]DKAAAIC[+57.021]FR.Q	ICECDKAAAICFR		C[+57]*3	807.365	2	1613.72	1613.72	0	-0.2	85	84	Specific	520.33	481.22	481.22	8	61	>sp|P59071|PA2B8_DABRR Basic phospholipase A2 VRV-PL-VIIIa OS=Daboia russelii PE=1 SV=1	1449	P1OK20151004_SK_RP1Trp16H.9177.9177.2 File:"P1OK20151004_SK_RP1Trp16H.raw", NativeID:"controllerType=0 controllerNumber=1 scan=9177"	9177	32.0946
03267:3	1	R.IC[+57.021]EC[+57.021]DKAAAIC[+57.021]FR.Q	ICECDKAAAICFR		C[+57]*3	538.58	3	1613.72	1613.72	0	0.8	85	84	Specific	533.51	533.51	533.51	8.18	61	>sp|P59071|PA2B8_DABRR Basic phospholipase A2 VRV-PL-VIIIa OS=Daboia russelii PE=1 SV=1	1449	P1OK20151004_SK_RP1Trp16H.8621.8621.3 File:"P1OK20151004_SK_RP1Trp16H.raw", NativeID:"controllerType=0 controllerNumber=1 scan=8621"	8621	30.6638
03175:3	1	R.IC[+57.021]EC[+57.021]DKAAAIC[+57.021]FR.Q	ICECDKAAAICFR		C[+57]*3	538.58	3	1613.72	1613.72	0	0.5	85	84	Specific	536.42	536.42	536.42	9.12	61	>sp|P59071|PA2B8_DABRR Basic phospholipase A2 VRV-PL-VIIIa OS=Daboia russelii PE=1 SV=1	1449	P1OK20151004_SK_RP1Trp16H.8513.8513.3 File:"P1OK20151004_SK_RP1Trp16H.raw", NativeID:"controllerType=0 controllerNumber=1 scan=8513"	8513	30.3992
03088:3	1	R.IC[+57.021]EC[+57.021]DKAAAIC[+57.021]FR.Q	ICECDKAAAICFR		C[+57]*3	538.58	3	1613.72	1613.72	0	0.8	85	84	Specific	541.97	541.32	541.32	8.18	61	>sp|P59071|PA2B8_DABRR Basic phospholipase A2 VRV-PL-VIIIa OS=Daboia russelii PE=1 SV=1	1449	P1OK20151004_SK_RP1Trp16H.8407.8407.3 File:"P1OK20151004_SK_RP1Trp16H.raw", NativeID:"controllerType=0 controllerNumber=1 scan=8407"	8407	30.1327
02472:3	1	R.IC[+57.021]EC[+57.021]DKAAAIC[+57.021]FR.Q	ICECDKAAAICFR		C[+57]*3	538.58	3	1613.72	1613.72	0	1	85	84	Specific	544.37	520.01	520.01	8.18	61	>sp|P59071|PA2B8_DABRR Basic phospholipase A2 VRV-PL-VIIIa OS=Daboia russelii PE=1 SV=1	1449	P1OK20151004_SK_RP1Trp16H.7662.7662.3 File:"P1OK20151004_SK_RP1Trp16H.raw", NativeID:"controllerType=0 controllerNumber=1 scan=7662"	7662	28.275
03003:3	1	R.IC[+57.021]EC[+57.021]DKAAAIC[+57.021]FR.Q	ICECDKAAAICFR		C[+57]*3	538.579	3	1613.72	1613.72	0	-0.1	85	84	Specific	607.78	606.71	606.71	10.7	61	>sp|P59071|PA2B8_DABRR Basic phospholipase A2 VRV-PL-VIIIa OS=Daboia russelii PE=1 SV=1	1449	P1OK20151004_SK_RP1Trp16H.8301.8301.3 File:"P1OK20151004_SK_RP1Trp16H.raw", NativeID:"controllerType=0 controllerNumber=1 scan=8301"	8301	29.873
02926:3	1	R.IC[+57.021]EC[+57.021]DKAAAIC[+57.021]FR.Q	ICECDKAAAICFR		C[+57]*3	538.578	3	1613.72	1613.72	0	-2.4	85	84	Specific	610.21	589.17	589.17	10.34	61	>sp|P59071|PA2B8_DABRR Basic phospholipase A2 VRV-PL-VIIIa OS=Daboia russelii PE=1 SV=1	1449	P1OK20151004_SK_RP1Trp16H.8201.8201.3 File:"P1OK20151004_SK_RP1Trp16H.raw", NativeID:"controllerType=0 controllerNumber=1 scan=8201"	8201	29.6095
02839:3	1	R.IC[+57.021]EC[+57.021]DKAAAIC[+57.021]FR.Q	ICECDKAAAICFR		C[+57]*3	538.579	3	1613.72	1613.72	0	0.3	85	84	Specific	632	611.14	611.14	10.7	61	>sp|P59071|PA2B8_DABRR Basic phospholipase A2 VRV-PL-VIIIa OS=Daboia russelii PE=1 SV=1	1449	P1OK20151004_SK_RP1Trp16H.8096.8096.3 File:"P1OK20151004_SK_RP1Trp16H.raw", NativeID:"controllerType=0 controllerNumber=1 scan=8096"	8096	29.3474
02742:3	1	R.IC[+57.021]EC[+57.021]DKAAAIC[+57.021]FR.Q	ICECDKAAAICFR		C[+57]*3	538.579	3	1613.72	1613.72	0	0.2	85	84	Specific	659.45	630.61	630.61	11.7	61	>sp|P59071|PA2B8_DABRR Basic phospholipase A2 VRV-PL-VIIIa OS=Daboia russelii PE=1 SV=1	1449	P1OK20151004_SK_RP1Trp16H.7984.7984.3 File:"P1OK20151004_SK_RP1Trp16H.raw", NativeID:"controllerType=0 controllerNumber=1 scan=7984"	7984	29.0781
02645:3	1	R.IC[+57.021]EC[+57.021]DKAAAIC[+57.021]FR.Q	ICECDKAAAICFR		C[+57]*3	538.58	3	1613.72	1613.72	0	1	85	84	Specific	682.3	619.6	619.6	10.76	61	>sp|P59071|PA2B8_DABRR Basic phospholipase A2 VRV-PL-VIIIa OS=Daboia russelii PE=1 SV=1	1449	P1OK20151004_SK_RP1Trp16H.7872.7872.3 File:"P1OK20151004_SK_RP1Trp16H.raw", NativeID:"controllerType=0 controllerNumber=1 scan=7872"	7872	28.8077
02544:3	1	R.IC[+57.021]EC[+57.021]DKAAAIC[+57.021]FR.Q	ICECDKAAAICFR		C[+57]*3	538.58	3	1613.73	1613.72	0	1.7	85	84	Specific	685.37	673.66	673.66	10.76	61	>sp|P59071|PA2B8_DABRR Basic phospholipase A2 VRV-PL-VIIIa OS=Daboia russelii PE=1 SV=1	1449	P1OK20151004_SK_RP1Trp16H.7757.7757.3 File:"P1OK20151004_SK_RP1Trp16H.raw", NativeID:"controllerType=0 controllerNumber=1 scan=7757"	7757	28.5299
03185:2	1	R.IC[+57.021]EC[+57.021]DKAAAIC[+57.021]FR.Q	ICECDKAAAICFR		C[+57]*3	807.367	2	1613.73	1613.72	0	1.9	85	84	Specific	688.45	518.55	518.55	10.4	61	>sp|P59071|PA2B8_DABRR Basic phospholipase A2 VRV-PL-VIIIa OS=Daboia russelii PE=1 SV=1	1449	P1OK20151004_SK_RP1Trp16H.8524.8524.2 File:"P1OK20151004_SK_RP1Trp16H.raw", NativeID:"controllerType=0 controllerNumber=1 scan=8524"	8524	30.4246
03013:2	1	R.IC[+57.021]EC[+57.021]DKAAAIC[+57.021]FR.Q	ICECDKAAAICFR		C[+57]*3	807.367	2	1613.73	1613.72	0	1.9	85	84	Specific	690.58	622.14	622.14	9.73	61	>sp|P59071|PA2B8_DABRR Basic phospholipase A2 VRV-PL-VIIIa OS=Daboia russelii PE=1 SV=1	1449	P1OK20151004_SK_RP1Trp16H.8313.8313.2 File:"P1OK20151004_SK_RP1Trp16H.raw", NativeID:"controllerType=0 controllerNumber=1 scan=8313"	8313	29.9018
02910:2	1	R.IC[+57.021]EC[+57.021]DKAAAIC[+57.021]FR.Q	ICECDKAAAICFR		C[+57]*3	807.362	2	1613.72	1613.72	0	-3.4	85	84	Specific	700.12	584.29	584.29	10.72	61	>sp|P59071|PA2B8_DABRR Basic phospholipase A2 VRV-PL-VIIIa OS=Daboia russelii PE=1 SV=1	1449	P1OK20151004_SK_RP1Trp16H.8181.8181.2 File:"P1OK20151004_SK_RP1Trp16H.raw", NativeID:"controllerType=0 controllerNumber=1 scan=8181"	8181	29.5605
03097:2	1	R.IC[+57.021]EC[+57.021]DKAAAIC[+57.021]FR.Q	ICECDKAAAICFR		C[+57]*3	807.366	2	1613.72	1613.72	0	0.6	85	84	Specific	729.67	662.64	662.64	11.66	61	>sp|P59071|PA2B8_DABRR Basic phospholipase A2 VRV-PL-VIIIa OS=Daboia russelii PE=1 SV=1	1449	P1OK20151004_SK_RP1Trp16H.8417.8417.2 File:"P1OK20151004_SK_RP1Trp16H.raw", NativeID:"controllerType=0 controllerNumber=1 scan=8417"	8417	30.1569
02572:2	1	R.IC[+57.021]EC[+57.021]DKAAAIC[+57.021]FR.Q	ICECDKAAAICFR		C[+57]*3	807.366	2	1613.72	1613.72	0	1.1	85	84	Specific	846.45	632.16	632.16	13.4	61	>sp|P59071|PA2B8_DABRR Basic phospholipase A2 VRV-PL-VIIIa OS=Daboia russelii PE=1 SV=1	1449	P1OK20151004_SK_RP1Trp16H.7790.7790.2 File:"P1OK20151004_SK_RP1Trp16H.raw", NativeID:"controllerType=0 controllerNumber=1 scan=7790"	7790	28.6102
02502:2	1	R.IC[+57.021]EC[+57.021]DKAAAIC[+57.021]FR.Q	ICECDKAAAICFR		C[+57]*3	807.363	2	1613.72	1613.72	0	-2.3	85	84	Specific	903.08	735.54	735.54	15.97	61	>sp|P59071|PA2B8_DABRR Basic phospholipase A2 VRV-PL-VIIIa OS=Daboia russelii PE=1 SV=1	1449	P1OK20151004_SK_RP1Trp16H.7696.7696.2 File:"P1OK20151004_SK_RP1Trp16H.raw", NativeID:"controllerType=0 controllerNumber=1 scan=7696"	7696	28.3561
03100:4	1	R.IC[+57.021]EC[+57.021]DKAAAIC[+57.021]FRQNLNTYSK.K	ICECDKAAAICFRQNLNTYSK		C[+57]*3	641.303	4	2562.19	2562.19	0	0.2	85	84	Specific	222.45	222.45	222.45	6.29	61	>sp|P59071|PA2B8_DABRR Basic phospholipase A2 VRV-PL-VIIIa OS=Daboia russelii PE=1 SV=1	1449	P1OK20151004_SK_RP1Trp16H.8421.8421.4 File:"P1OK20151004_SK_RP1Trp16H.raw", NativeID:"controllerType=0 controllerNumber=1 scan=8421"	8421	30.1669
02951:4	1	R.IC[+57.021]EC[+57.021]DKAAAIC[+57.021]FRQNLNTYSK.K	ICECDKAAAICFRQNLNTYSK		C[+57]*3	641.302	4	2562.19	2562.19	0	-0.9	85	84	Specific	302.09	302.09	302.09	8.36	61	>sp|P59071|PA2B8_DABRR Basic phospholipase A2 VRV-PL-VIIIa OS=Daboia russelii PE=1 SV=1	1449	P1OK20151004_SK_RP1Trp16H.8233.8233.4 File:"P1OK20151004_SK_RP1Trp16H.raw", NativeID:"controllerType=0 controllerNumber=1 scan=8233"	8233	29.692
03107:3	1	R.IC[+57.021]EC[+57.021]DKAAAIC[+57.021]FRQNLNTYSK.K	ICECDKAAAICFRQNLNTYSK		C[+57]*3	854.736	3	2562.19	2562.19	0	0.9	85	84	Specific	419.09	419.09	419.09	6.44	61	>sp|P59071|PA2B8_DABRR Basic phospholipase A2 VRV-PL-VIIIa OS=Daboia russelii PE=1 SV=1	1449	P1OK20151004_SK_RP1Trp16H.8428.8428.3 File:"P1OK20151004_SK_RP1Trp16H.raw", NativeID:"controllerType=0 controllerNumber=1 scan=8428"	8428	30.1823
05043:2	1	K.AAAIC[+57.021]FR.Q	AAAICFR		C[+57]	404.71	2	808.412	808.413	0	-1.2	91	90	Specific	181.35	181.35	181.35	4.39	61	>sp|P59071|PA2B8_DABRR Basic phospholipase A2 VRV-PL-VIIIa OS=Daboia russelii PE=1 SV=1	1449	P1OK20151004_SK_RP1Trp16H.11165.11165.2 File:"P1OK20151004_SK_RP1Trp16H.raw", NativeID:"controllerType=0 controllerNumber=1 scan=11165"	11165	37.942
05164:2	1	K.AAAIC[+57.021]FR.Q	AAAICFR		C[+57]	404.71	2	808.413	808.413	0	-0.4	91	90	Specific	181.86	181.86	181.86	4.66	61	>sp|P59071|PA2B8_DABRR Basic phospholipase A2 VRV-PL-VIIIa OS=Daboia russelii PE=1 SV=1	1449	P1OK20151004_SK_RP1Trp16H.11341.11341.2 File:"P1OK20151004_SK_RP1Trp16H.raw", NativeID:"controllerType=0 controllerNumber=1 scan=11341"	11341	38.454
05764:2	1	K.AAAIC[+57.021]FR.Q	AAAICFR		C[+57]	404.71	2	808.413	808.413	0	-1	91	90	Specific	184.22	184.22	184.22	5.25	61	>sp|P59071|PA2B8_DABRR Basic phospholipase A2 VRV-PL-VIIIa OS=Daboia russelii PE=1 SV=1	1449	P1OK20151004_SK_RP1Trp16H.12286.12286.2 File:"P1OK20151004_SK_RP1Trp16H.raw", NativeID:"controllerType=0 controllerNumber=1 scan=12286"	12286	41.3428
05272:2	1	K.AAAIC[+57.021]FR.Q	AAAICFR		C[+57]	404.71	2	808.412	808.413	0	-1.3	91	90	Specific	186.04	186.04	186.04	4.91	61	>sp|P59071|PA2B8_DABRR Basic phospholipase A2 VRV-PL-VIIIa OS=Daboia russelii PE=1 SV=1	1449	P1OK20151004_SK_RP1Trp16H.11511.11511.2 File:"P1OK20151004_SK_RP1Trp16H.raw", NativeID:"controllerType=0 controllerNumber=1 scan=11511"	11511	38.971
05813:2	1	K.AAAIC[+57.021]FR.Q	AAAICFR		C[+57]	404.71	2	808.413	808.413	0	-1	91	90	Specific	201.49	201.49	201.49	5.25	61	>sp|P59071|PA2B8_DABRR Basic phospholipase A2 VRV-PL-VIIIa OS=Daboia russelii PE=1 SV=1	1449	P1OK20151004_SK_RP1Trp16H.12368.12368.2 File:"P1OK20151004_SK_RP1Trp16H.raw", NativeID:"controllerType=0 controllerNumber=1 scan=12368"	12368	41.5986
06013:2	1	K.AAAIC[+57.021]FR.Q	AAAICFR		C[+57]	404.71	2	808.413	808.413	0	-1	91	90	Specific	213.79	213.79	213.79	5.65	61	>sp|P59071|PA2B8_DABRR Basic phospholipase A2 VRV-PL-VIIIa OS=Daboia russelii PE=1 SV=1	1449	P1OK20151004_SK_RP1Trp16H.12698.12698.2 File:"P1OK20151004_SK_RP1Trp16H.raw", NativeID:"controllerType=0 controllerNumber=1 scan=12698"	12698	42.6304
04993:2	1	K.AAAIC[+57.021]FR.Q	AAAICFR		C[+57]	404.71	2	808.413	808.413	0	-0.7	91	90	Specific	214.1	214.1	214.1	5.65	61	>sp|P59071|PA2B8_DABRR Basic phospholipase A2 VRV-PL-VIIIa OS=Daboia russelii PE=1 SV=1	1449	P1OK20151004_SK_RP1Trp16H.11081.11081.2 File:"P1OK20151004_SK_RP1Trp16H.raw", NativeID:"controllerType=0 controllerNumber=1 scan=11081"	11081	37.6798
04885:2	1	K.AAAIC[+57.021]FR.Q	AAAICFR		C[+57]	404.71	2	808.413	808.413	0	-0.3	91	90	Specific	214.84	214.84	214.84	5.65	61	>sp|P59071|PA2B8_DABRR Basic phospholipase A2 VRV-PL-VIIIa OS=Daboia russelii PE=1 SV=1	1449	P1OK20151004_SK_RP1Trp16H.10910.10910.2 File:"P1OK20151004_SK_RP1Trp16H.raw", NativeID:"controllerType=0 controllerNumber=1 scan=10910"	10910	37.1589
05561:2	1	K.AAAIC[+57.021]FR.Q	AAAICFR		C[+57]	404.71	2	808.413	808.413	0	-0.8	91	90	Specific	214.98	214.98	214.98	5.65	61	>sp|P59071|PA2B8_DABRR Basic phospholipase A2 VRV-PL-VIIIa OS=Daboia russelii PE=1 SV=1	1449	P1OK20151004_SK_RP1Trp16H.11956.11956.2 File:"P1OK20151004_SK_RP1Trp16H.raw", NativeID:"controllerType=0 controllerNumber=1 scan=11956"	11956	40.3085
05966:2	1	K.AAAIC[+57.021]FR.Q	AAAICFR		C[+57]	404.71	2	808.413	808.413	0	-0.9	91	90	Specific	215.12	215.12	215.12	5.65	61	>sp|P59071|PA2B8_DABRR Basic phospholipase A2 VRV-PL-VIIIa OS=Daboia russelii PE=1 SV=1	1449	P1OK20151004_SK_RP1Trp16H.12617.12617.2 File:"P1OK20151004_SK_RP1Trp16H.raw", NativeID:"controllerType=0 controllerNumber=1 scan=12617"	12617	42.3753
05216:2	1	K.AAAIC[+57.021]FR.Q	AAAICFR		C[+57]	404.71	2	808.413	808.413	0	-0.5	91	90	Specific	218.15	218.15	218.15	5.65	61	>sp|P59071|PA2B8_DABRR Basic phospholipase A2 VRV-PL-VIIIa OS=Daboia russelii PE=1 SV=1	1449	P1OK20151004_SK_RP1Trp16H.11425.11425.2 File:"P1OK20151004_SK_RP1Trp16H.raw", NativeID:"controllerType=0 controllerNumber=1 scan=11425"	11425	38.7134
05616:2	1	K.AAAIC[+57.021]FR.Q	AAAICFR		C[+57]	404.71	2	808.413	808.413	0	-1	91	90	Specific	219.76	219.76	219.76	5.65	61	>sp|P59071|PA2B8_DABRR Basic phospholipase A2 VRV-PL-VIIIa OS=Daboia russelii PE=1 SV=1	1449	P1OK20151004_SK_RP1Trp16H.12040.12040.2 File:"P1OK20151004_SK_RP1Trp16H.raw", NativeID:"controllerType=0 controllerNumber=1 scan=12040"	12040	40.5623
04934:2	1	K.AAAIC[+57.021]FR.Q	AAAICFR		C[+57]	404.71	2	808.413	808.413	0	-0.6	91	90	Specific	221.17	221.17	221.17	5.65	61	>sp|P59071|PA2B8_DABRR Basic phospholipase A2 VRV-PL-VIIIa OS=Daboia russelii PE=1 SV=1	1449	P1OK20151004_SK_RP1Trp16H.10993.10993.2 File:"P1OK20151004_SK_RP1Trp16H.raw", NativeID:"controllerType=0 controllerNumber=1 scan=10993"	10993	37.4192
05095:2	1	K.AAAIC[+57.021]FR.Q	AAAICFR		C[+57]	404.71	2	808.412	808.413	0	-1.2	91	90	Specific	223.12	223.12	223.12	5.3	61	>sp|P59071|PA2B8_DABRR Basic phospholipase A2 VRV-PL-VIIIa OS=Daboia russelii PE=1 SV=1	1449	P1OK20151004_SK_RP1Trp16H.11248.11248.2 File:"P1OK20151004_SK_RP1Trp16H.raw", NativeID:"controllerType=0 controllerNumber=1 scan=11248"	11248	38.1976
05666:2	1	K.AAAIC[+57.021]FR.Q	AAAICFR		C[+57]	404.71	2	808.413	808.413	0	-0.6	91	90	Specific	223.15	223.15	223.15	5.65	61	>sp|P59071|PA2B8_DABRR Basic phospholipase A2 VRV-PL-VIIIa OS=Daboia russelii PE=1 SV=1	1449	P1OK20151004_SK_RP1Trp16H.12121.12121.2 File:"P1OK20151004_SK_RP1Trp16H.raw", NativeID:"controllerType=0 controllerNumber=1 scan=12121"	12121	40.8151
06166:2	1	K.AAAIC[+57.021]FR.Q	AAAICFR		C[+57]	404.71	2	808.412	808.413	0	-1.5	91	90	Specific	225.39	225.39	225.39	5.3	61	>sp|P59071|PA2B8_DABRR Basic phospholipase A2 VRV-PL-VIIIa OS=Daboia russelii PE=1 SV=1	1449	P1OK20151004_SK_RP1Trp16H.12947.12947.2 File:"P1OK20151004_SK_RP1Trp16H.raw", NativeID:"controllerType=0 controllerNumber=1 scan=12947"	12947	43.4048
06358:2	1	K.AAAIC[+57.021]FR.Q	AAAICFR		C[+57]	404.71	2	808.412	808.413	0	-1.5	91	90	Specific	227.53	227.53	227.53	5.3	61	>sp|P59071|PA2B8_DABRR Basic phospholipase A2 VRV-PL-VIIIa OS=Daboia russelii PE=1 SV=1	1449	P1OK20151004_SK_RP1Trp16H.13220.13220.2 File:"P1OK20151004_SK_RP1Trp16H.raw", NativeID:"controllerType=0 controllerNumber=1 scan=13220"	13220	44.1836
04815:2	1	K.AAAIC[+57.021]FR.Q	AAAICFR		C[+57]	404.71	2	808.413	808.413	0	0.1	91	90	Specific	227.85	227.85	227.85	5.65	61	>sp|P59071|PA2B8_DABRR Basic phospholipase A2 VRV-PL-VIIIa OS=Daboia russelii PE=1 SV=1	1449	P1OK20151004_SK_RP1Trp16H.10816.10816.2 File:"P1OK20151004_SK_RP1Trp16H.raw", NativeID:"controllerType=0 controllerNumber=1 scan=10816"	10816	36.8981
06058:2	1	K.AAAIC[+57.021]FR.Q	AAAICFR		C[+57]	404.71	2	808.413	808.413	0	-0.6	91	90	Specific	227.98	227.98	227.98	5.65	61	>sp|P59071|PA2B8_DABRR Basic phospholipase A2 VRV-PL-VIIIa OS=Daboia russelii PE=1 SV=1	1449	P1OK20151004_SK_RP1Trp16H.12776.12776.2 File:"P1OK20151004_SK_RP1Trp16H.raw", NativeID:"controllerType=0 controllerNumber=1 scan=12776"	12776	42.8821
05502:2	1	K.AAAIC[+57.021]FR.Q	AAAICFR		C[+57]	404.71	2	808.413	808.413	0	-0.9	91	90	Specific	228.12	228.12	228.12	5.65	61	>sp|P59071|PA2B8_DABRR Basic phospholipase A2 VRV-PL-VIIIa OS=Daboia russelii PE=1 SV=1	1449	P1OK20151004_SK_RP1Trp16H.11868.11868.2 File:"P1OK20151004_SK_RP1Trp16H.raw", NativeID:"controllerType=0 controllerNumber=1 scan=11868"	11868	40.0527
04751:2	1	K.AAAIC[+57.021]FR.Q	AAAICFR		C[+57]	404.71	2	808.413	808.413	0	-0.5	91	90	Specific	229.7	229.7	229.7	5.65	61	>sp|P59071|PA2B8_DABRR Basic phospholipase A2 VRV-PL-VIIIa OS=Daboia russelii PE=1 SV=1	1449	P1OK20151004_SK_RP1Trp16H.10725.10725.2 File:"P1OK20151004_SK_RP1Trp16H.raw", NativeID:"controllerType=0 controllerNumber=1 scan=10725"	10725	36.6358
04643:2	1	K.AAAIC[+57.021]FR.Q	AAAICFR		C[+57]	404.71	2	808.412	808.413	0	-1.6	91	90	Specific	230.44	230.44	230.44	5.3	61	>sp|P59071|PA2B8_DABRR Basic phospholipase A2 VRV-PL-VIIIa OS=Daboia russelii PE=1 SV=1	1449	P1OK20151004_SK_RP1Trp16H.10554.10554.2 File:"P1OK20151004_SK_RP1Trp16H.raw", NativeID:"controllerType=0 controllerNumber=1 scan=10554"	10554	36.1136
06305:2	1	K.AAAIC[+57.021]FR.Q	AAAICFR		C[+57]	404.71	2	808.412	808.413	0	-1.9	91	90	Specific	231.84	231.84	231.84	5.3	61	>sp|P59071|PA2B8_DABRR Basic phospholipase A2 VRV-PL-VIIIa OS=Daboia russelii PE=1 SV=1	1449	P1OK20151004_SK_RP1Trp16H.13134.13134.2 File:"P1OK20151004_SK_RP1Trp16H.raw", NativeID:"controllerType=0 controllerNumber=1 scan=13134"	13134	43.9187
04444:2	1	K.AAAIC[+57.021]FR.Q	AAAICFR		C[+57]	404.71	2	808.412	808.413	0	-1.8	91	90	Specific	232.18	232.18	232.18	5.3	61	>sp|P59071|PA2B8_DABRR Basic phospholipase A2 VRV-PL-VIIIa OS=Daboia russelii PE=1 SV=1	1449	P1OK20151004_SK_RP1Trp16H.10269.10269.2 File:"P1OK20151004_SK_RP1Trp16H.raw", NativeID:"controllerType=0 controllerNumber=1 scan=10269"	10269	35.2924
04693:2	1	K.AAAIC[+57.021]FR.Q	AAAICFR		C[+57]	404.71	2	808.413	808.413	0	-0.7	91	90	Specific	232.79	232.79	232.79	5.65	61	>sp|P59071|PA2B8_DABRR Basic phospholipase A2 VRV-PL-VIIIa OS=Daboia russelii PE=1 SV=1	1449	P1OK20151004_SK_RP1Trp16H.10638.10638.2 File:"P1OK20151004_SK_RP1Trp16H.raw", NativeID:"controllerType=0 controllerNumber=1 scan=10638"	10638	36.3749
05920:2	1	K.AAAIC[+57.021]FR.Q	AAAICFR		C[+57]	404.71	2	808.412	808.413	0	-1.4	91	90	Specific	238.53	238.53	238.53	5.3	61	>sp|P59071|PA2B8_DABRR Basic phospholipase A2 VRV-PL-VIIIa OS=Daboia russelii PE=1 SV=1	1449	P1OK20151004_SK_RP1Trp16H.12538.12538.2 File:"P1OK20151004_SK_RP1Trp16H.raw", NativeID:"controllerType=0 controllerNumber=1 scan=12538"	12538	42.1212
05718:2	1	K.AAAIC[+57.021]FR.Q	AAAICFR		C[+57]	404.709	2	808.412	808.413	0	-2.1	91	90	Specific	250.12	250.12	250.12	6.51	61	>sp|P59071|PA2B8_DABRR Basic phospholipase A2 VRV-PL-VIIIa OS=Daboia russelii PE=1 SV=1	1449	P1OK20151004_SK_RP1Trp16H.12204.12204.2 File:"P1OK20151004_SK_RP1Trp16H.raw", NativeID:"controllerType=0 controllerNumber=1 scan=12204"	12204	41.0767
04578:2	1	K.AAAIC[+57.021]FR.Q	AAAICFR		C[+57]	404.709	2	808.412	808.413	0	-2	91	90	Specific	252.84	252.84	252.84	6.51	61	>sp|P59071|PA2B8_DABRR Basic phospholipase A2 VRV-PL-VIIIa OS=Daboia russelii PE=1 SV=1	1449	P1OK20151004_SK_RP1Trp16H.10463.10463.2 File:"P1OK20151004_SK_RP1Trp16H.raw", NativeID:"controllerType=0 controllerNumber=1 scan=10463"	10463	35.8568
05371:2	1	K.AAAIC[+57.021]FR.Q	AAAICFR		C[+57]	404.71	2	808.413	808.413	0	-0.4	91	90	Specific	256.79	256.79	256.79	6.87	61	>sp|P59071|PA2B8_DABRR Basic phospholipase A2 VRV-PL-VIIIa OS=Daboia russelii PE=1 SV=1	1449	P1OK20151004_SK_RP1Trp16H.11674.11674.2 File:"P1OK20151004_SK_RP1Trp16H.raw", NativeID:"controllerType=0 controllerNumber=1 scan=11674"	11674	39.4819
06243:2	1	K.AAAIC[+57.021]FR.Q	AAAICFR		C[+57]	404.71	2	808.412	808.413	0	-1.2	91	90	Specific	258.45	258.45	258.45	6.51	61	>sp|P59071|PA2B8_DABRR Basic phospholipase A2 VRV-PL-VIIIa OS=Daboia russelii PE=1 SV=1	1449	P1OK20151004_SK_RP1Trp16H.13045.13045.2 File:"P1OK20151004_SK_RP1Trp16H.raw", NativeID:"controllerType=0 controllerNumber=1 scan=13045"	13045	43.6639
05321:2	1	K.AAAIC[+57.021]FR.Q	AAAICFR		C[+57]	404.71	2	808.412	808.413	0	-1.3	91	90	Specific	259.15	259.15	259.15	6.51	61	>sp|P59071|PA2B8_DABRR Basic phospholipase A2 VRV-PL-VIIIa OS=Daboia russelii PE=1 SV=1	1449	P1OK20151004_SK_RP1Trp16H.11591.11591.2 File:"P1OK20151004_SK_RP1Trp16H.raw", NativeID:"controllerType=0 controllerNumber=1 scan=11591"	11591	39.2249
04001:2	1	K.AAAIC[+57.021]FR.Q	AAAICFR		C[+57]	404.71	2	808.414	808.413	0	0.3	91	90	Specific	263.01	263.01	263.01	6.87	61	>sp|P59071|PA2B8_DABRR Basic phospholipase A2 VRV-PL-VIIIa OS=Daboia russelii PE=1 SV=1	1449	P1OK20151004_SK_RP1Trp16H.9557.9557.2 File:"P1OK20151004_SK_RP1Trp16H.raw", NativeID:"controllerType=0 controllerNumber=1 scan=9557"	9557	33.1048
03767:2	1	K.AAAIC[+57.021]FR.Q	AAAICFR		C[+57]	404.71	2	808.414	808.413	0	0.2	91	90	Specific	266.28	266.28	266.28	6.87	61	>sp|P59071|PA2B8_DABRR Basic phospholipase A2 VRV-PL-VIIIa OS=Daboia russelii PE=1 SV=1	1449	P1OK20151004_SK_RP1Trp16H.9245.9245.2 File:"P1OK20151004_SK_RP1Trp16H.raw", NativeID:"controllerType=0 controllerNumber=1 scan=9245"	9245	32.2608
05435:2	1	K.AAAIC[+57.021]FR.Q	AAAICFR		C[+57]	404.71	2	808.413	808.413	0	-0.3	91	90	Specific	267.55	267.55	267.55	6.87	61	>sp|P59071|PA2B8_DABRR Basic phospholipase A2 VRV-PL-VIIIa OS=Daboia russelii PE=1 SV=1	1449	P1OK20151004_SK_RP1Trp16H.11765.11765.2 File:"P1OK20151004_SK_RP1Trp16H.raw", NativeID:"controllerType=0 controllerNumber=1 scan=11765"	11765	39.7405
04327:2	1	K.AAAIC[+57.021]FR.Q	AAAICFR		C[+57]	404.71	2	808.413	808.413	0	-1	91	90	Specific	268.72	268.72	268.72	6.87	61	>sp|P59071|PA2B8_DABRR Basic phospholipase A2 VRV-PL-VIIIa OS=Daboia russelii PE=1 SV=1	1449	P1OK20151004_SK_RP1Trp16H.10097.10097.2 File:"P1OK20151004_SK_RP1Trp16H.raw", NativeID:"controllerType=0 controllerNumber=1 scan=10097"	10097	34.7859
04276:2	1	K.AAAIC[+57.021]FR.Q	AAAICFR		C[+57]	404.71	2	808.412	808.413	0	-1.6	91	90	Specific	272.37	272.37	272.37	6.51	61	>sp|P59071|PA2B8_DABRR Basic phospholipase A2 VRV-PL-VIIIa OS=Daboia russelii PE=1 SV=1	1449	P1OK20151004_SK_RP1Trp16H.10014.10014.2 File:"P1OK20151004_SK_RP1Trp16H.raw", NativeID:"controllerType=0 controllerNumber=1 scan=10014"	10014	34.5306
03860:2	1	K.AAAIC[+57.021]FR.Q	AAAICFR		C[+57]	404.711	2	808.414	808.413	0	0.6	91	90	Specific	274.96	274.96	274.96	6.87	61	>sp|P59071|PA2B8_DABRR Basic phospholipase A2 VRV-PL-VIIIa OS=Daboia russelii PE=1 SV=1	1449	P1OK20151004_SK_RP1Trp16H.9367.9367.2 File:"P1OK20151004_SK_RP1Trp16H.raw", NativeID:"controllerType=0 controllerNumber=1 scan=9367"	9367	32.5863
06100:2	1	K.AAAIC[+57.021]FR.Q	AAAICFR		C[+57]	404.71	2	808.413	808.413	0	-0.8	91	90	Specific	277.91	277.91	277.91	6.87	61	>sp|P59071|PA2B8_DABRR Basic phospholipase A2 VRV-PL-VIIIa OS=Daboia russelii PE=1 SV=1	1449	P1OK20151004_SK_RP1Trp16H.12856.12856.2 File:"P1OK20151004_SK_RP1Trp16H.raw", NativeID:"controllerType=0 controllerNumber=1 scan=12856"	12856	43.1457
04232:2	1	K.AAAIC[+57.021]FR.Q	AAAICFR		C[+57]	404.71	2	808.412	808.413	0	-1.2	91	90	Specific	291.64	291.64	291.64	7.43	61	>sp|P59071|PA2B8_DABRR Basic phospholipase A2 VRV-PL-VIIIa OS=Daboia russelii PE=1 SV=1	1449	P1OK20151004_SK_RP1Trp16H.9904.9904.2 File:"P1OK20151004_SK_RP1Trp16H.raw", NativeID:"controllerType=0 controllerNumber=1 scan=9904"	9904	34.1351
04504:2	1	K.AAAIC[+57.021]FR.Q	AAAICFR		C[+57]	404.71	2	808.413	808.413	0	-1	91	90	Specific	292.15	292.15	292.15	7.79	61	>sp|P59071|PA2B8_DABRR Basic phospholipase A2 VRV-PL-VIIIa OS=Daboia russelii PE=1 SV=1	1449	P1OK20151004_SK_RP1Trp16H.10356.10356.2 File:"P1OK20151004_SK_RP1Trp16H.raw", NativeID:"controllerType=0 controllerNumber=1 scan=10356"	10356	35.5473
04386:2	1	K.AAAIC[+57.021]FR.Q	AAAICFR		C[+57]	404.71	2	808.413	808.413	0	-0.3	91	90	Specific	297.41	297.41	297.41	7.79	61	>sp|P59071|PA2B8_DABRR Basic phospholipase A2 VRV-PL-VIIIa OS=Daboia russelii PE=1 SV=1	1449	P1OK20151004_SK_RP1Trp16H.10184.10184.2 File:"P1OK20151004_SK_RP1Trp16H.raw", NativeID:"controllerType=0 controllerNumber=1 scan=10184"	10184	35.0419
04061:2	1	K.AAAIC[+57.021]FR.Q	AAAICFR		C[+57]	404.711	2	808.414	808.413	0	0.3	91	90	Specific	300.5	300.5	300.5	7.79	61	>sp|P59071|PA2B8_DABRR Basic phospholipase A2 VRV-PL-VIIIa OS=Daboia russelii PE=1 SV=1	1449	P1OK20151004_SK_RP1Trp16H.9645.9645.2 File:"P1OK20151004_SK_RP1Trp16H.raw", NativeID:"controllerType=0 controllerNumber=1 scan=9645"	9645	33.3616
03929:2	1	K.AAAIC[+57.021]FR.Q	AAAICFR		C[+57]	404.71	2	808.413	808.413	0	-0.5	91	90	Specific	302.11	302.11	302.11	7.79	61	>sp|P59071|PA2B8_DABRR Basic phospholipase A2 VRV-PL-VIIIa OS=Daboia russelii PE=1 SV=1	1449	P1OK20151004_SK_RP1Trp16H.9461.9461.2 File:"P1OK20151004_SK_RP1Trp16H.raw", NativeID:"controllerType=0 controllerNumber=1 scan=9461"	9461	32.845
05868:2	1	K.AAAIC[+57.021]FR.Q	AAAICFR		C[+57]	404.71	2	808.413	808.413	0	-0.5	91	90	Specific	303.33	303.33	303.33	7.79	61	>sp|P59071|PA2B8_DABRR Basic phospholipase A2 VRV-PL-VIIIa OS=Daboia russelii PE=1 SV=1	1449	P1OK20151004_SK_RP1Trp16H.12455.12455.2 File:"P1OK20151004_SK_RP1Trp16H.raw", NativeID:"controllerType=0 controllerNumber=1 scan=12455"	12455	41.8622
03682:2	1	K.AAAIC[+57.021]FR.Q	AAAICFR		C[+57]	404.71	2	808.413	808.413	0	0	91	90	Specific	303.71	303.71	303.71	7.79	61	>sp|P59071|PA2B8_DABRR Basic phospholipase A2 VRV-PL-VIIIa OS=Daboia russelii PE=1 SV=1	1449	P1OK20151004_SK_RP1Trp16H.9140.9140.2 File:"P1OK20151004_SK_RP1Trp16H.raw", NativeID:"controllerType=0 controllerNumber=1 scan=9140"	9140	31.9903
03439:2	1	K.AAAIC[+57.021]FR.Q	AAAICFR		C[+57]	404.711	2	808.414	808.413	0	0.9	91	90	Specific	306.45	306.45	306.45	6.86	61	>sp|P59071|PA2B8_DABRR Basic phospholipase A2 VRV-PL-VIIIa OS=Daboia russelii PE=1 SV=1	1449	P1OK20151004_SK_RP1Trp16H.8832.8832.2 File:"P1OK20151004_SK_RP1Trp16H.raw", NativeID:"controllerType=0 controllerNumber=1 scan=8832"	8832	31.1916
03600:2	1	K.AAAIC[+57.021]FR.Q	AAAICFR		C[+57]	404.709	2	808.412	808.413	0	-2.2	91	90	Specific	308	308	308	7.43	61	>sp|P59071|PA2B8_DABRR Basic phospholipase A2 VRV-PL-VIIIa OS=Daboia russelii PE=1 SV=1	1449	P1OK20151004_SK_RP1Trp16H.9036.9036.2 File:"P1OK20151004_SK_RP1Trp16H.raw", NativeID:"controllerType=0 controllerNumber=1 scan=9036"	9036	31.715
04124:2	1	K.AAAIC[+57.021]FR.Q	AAAICFR		C[+57]	404.71	2	808.414	808.413	0	0.3	91	90	Specific	314.18	314.18	314.18	7.79	61	>sp|P59071|PA2B8_DABRR Basic phospholipase A2 VRV-PL-VIIIa OS=Daboia russelii PE=1 SV=1	1449	P1OK20151004_SK_RP1Trp16H.9736.9736.2 File:"P1OK20151004_SK_RP1Trp16H.raw", NativeID:"controllerType=0 controllerNumber=1 scan=9736"	9736	33.6227
04180:2	1	K.AAAIC[+57.021]FR.Q	AAAICFR		C[+57]	404.71	2	808.413	808.413	0	-0.1	91	90	Specific	314.61	314.61	314.61	7.79	61	>sp|P59071|PA2B8_DABRR Basic phospholipase A2 VRV-PL-VIIIa OS=Daboia russelii PE=1 SV=1	1449	P1OK20151004_SK_RP1Trp16H.9821.9821.2 File:"P1OK20151004_SK_RP1Trp16H.raw", NativeID:"controllerType=0 controllerNumber=1 scan=9821"	9821	33.8784
02339:2	1	K.AAAIC[+57.021]FR.Q	AAAICFR		C[+57]	404.71	2	808.412	808.413	0	-1.2	91	90	Specific	335.42	335.42	335.42	7.76	61	>sp|P59071|PA2B8_DABRR Basic phospholipase A2 VRV-PL-VIIIa OS=Daboia russelii PE=1 SV=1	1449	P1OK20151004_SK_RP1Trp16H.7497.7497.2 File:"P1OK20151004_SK_RP1Trp16H.raw", NativeID:"controllerType=0 controllerNumber=1 scan=7497"	7497	27.8542
03182:2	1	K.AAAIC[+57.021]FR.Q	AAAICFR		C[+57]	404.71	2	808.413	808.413	0	-0.4	91	90	Specific	338.65	338.65	338.65	8.12	61	>sp|P59071|PA2B8_DABRR Basic phospholipase A2 VRV-PL-VIIIa OS=Daboia russelii PE=1 SV=1	1449	P1OK20151004_SK_RP1Trp16H.8521.8521.2 File:"P1OK20151004_SK_RP1Trp16H.raw", NativeID:"controllerType=0 controllerNumber=1 scan=8521"	8521	30.418
03519:2	1	K.AAAIC[+57.021]FR.Q	AAAICFR		C[+57]	404.711	2	808.414	808.413	0	0.6	91	90	Specific	340.6	340.6	340.6	8.12	61	>sp|P59071|PA2B8_DABRR Basic phospholipase A2 VRV-PL-VIIIa OS=Daboia russelii PE=1 SV=1	1449	P1OK20151004_SK_RP1Trp16H.8934.8934.2 File:"P1OK20151004_SK_RP1Trp16H.raw", NativeID:"controllerType=0 controllerNumber=1 scan=8934"	8934	31.4561
03357:2	1	K.AAAIC[+57.021]FR.Q	AAAICFR		C[+57]	404.71	2	808.413	808.413	0	0.2	91	90	Specific	341.28	341.28	341.28	8.12	61	>sp|P59071|PA2B8_DABRR Basic phospholipase A2 VRV-PL-VIIIa OS=Daboia russelii PE=1 SV=1	1449	P1OK20151004_SK_RP1Trp16H.8731.8731.2 File:"P1OK20151004_SK_RP1Trp16H.raw", NativeID:"controllerType=0 controllerNumber=1 scan=8731"	8731	30.9333
03270:2	1	K.AAAIC[+57.021]FR.Q	AAAICFR		C[+57]	404.711	2	808.414	808.413	0	0.4	91	90	Specific	341.62	341.62	341.62	8.12	61	>sp|P59071|PA2B8_DABRR Basic phospholipase A2 VRV-PL-VIIIa OS=Daboia russelii PE=1 SV=1	1449	P1OK20151004_SK_RP1Trp16H.8625.8625.2 File:"P1OK20151004_SK_RP1Trp16H.raw", NativeID:"controllerType=0 controllerNumber=1 scan=8625"	8625	30.6738
02005:2	1	K.AAAIC[+57.021]FR.Q	AAAICFR		C[+57]	404.71	2	808.413	808.413	0	-0.2	91	90	Specific	346.72	346.72	346.72	8.12	61	>sp|P59071|PA2B8_DABRR Basic phospholipase A2 VRV-PL-VIIIa OS=Daboia russelii PE=1 SV=1	1449	P1OK20151004_SK_RP1Trp16H.7093.7093.2 File:"P1OK20151004_SK_RP1Trp16H.raw", NativeID:"controllerType=0 controllerNumber=1 scan=7093"	7093	26.834
03026:2	1	K.AAAIC[+57.021]FR.Q	AAAICFR		C[+57]	404.71	2	808.413	808.413	0	-0.8	91	90	Specific	352.28	352.28	352.28	8.12	61	>sp|P59071|PA2B8_DABRR Basic phospholipase A2 VRV-PL-VIIIa OS=Daboia russelii PE=1 SV=1	1449	P1OK20151004_SK_RP1Trp16H.8330.8330.2 File:"P1OK20151004_SK_RP1Trp16H.raw", NativeID:"controllerType=0 controllerNumber=1 scan=8330"	8330	29.9442
02682:2	1	K.AAAIC[+57.021]FR.Q	AAAICFR		C[+57]	404.71	2	808.413	808.413	0	-0.1	91	90	Specific	381.06	381.06	381.06	8.67	61	>sp|P59071|PA2B8_DABRR Basic phospholipase A2 VRV-PL-VIIIa OS=Daboia russelii PE=1 SV=1	1449	P1OK20151004_SK_RP1Trp16H.7913.7913.2 File:"P1OK20151004_SK_RP1Trp16H.raw", NativeID:"controllerType=0 controllerNumber=1 scan=7913"	7913	28.9054
02412:2	1	K.AAAIC[+57.021]FR.Q	AAAICFR		C[+57]	404.709	2	808.412	808.413	0	-2.1	91	90	Specific	381.47	381.47	381.47	8.31	61	>sp|P59071|PA2B8_DABRR Basic phospholipase A2 VRV-PL-VIIIa OS=Daboia russelii PE=1 SV=1	1449	P1OK20151004_SK_RP1Trp16H.7594.7594.2 File:"P1OK20151004_SK_RP1Trp16H.raw", NativeID:"controllerType=0 controllerNumber=1 scan=7594"	7594	28.1122
02512:2	1	K.AAAIC[+57.021]FR.Q	AAAICFR		C[+57]	404.71	2	808.412	808.413	0	-1.6	91	90	Specific	391.98	391.98	391.98	7.64	61	>sp|P59071|PA2B8_DABRR Basic phospholipase A2 VRV-PL-VIIIa OS=Daboia russelii PE=1 SV=1	1449	P1OK20151004_SK_RP1Trp16H.7707.7707.2 File:"P1OK20151004_SK_RP1Trp16H.raw", NativeID:"controllerType=0 controllerNumber=1 scan=7707"	7707	28.3814
02864:2	1	K.AAAIC[+57.021]FR.Q	AAAICFR		C[+57]	404.71	2	808.412	808.413	0	-1.7	91	90	Specific	395.14	395.14	395.14	8.31	61	>sp|P59071|PA2B8_DABRR Basic phospholipase A2 VRV-PL-VIIIa OS=Daboia russelii PE=1 SV=1	1449	P1OK20151004_SK_RP1Trp16H.8125.8125.2 File:"P1OK20151004_SK_RP1Trp16H.raw", NativeID:"controllerType=0 controllerNumber=1 scan=8125"	8125	29.4174
02582:2	1	K.AAAIC[+57.021]FR.Q	AAAICFR		C[+57]	404.71	2	808.413	808.413	0	0	91	90	Specific	399.98	399.98	399.98	8.67	61	>sp|P59071|PA2B8_DABRR Basic phospholipase A2 VRV-PL-VIIIa OS=Daboia russelii PE=1 SV=1	1449	P1OK20151004_SK_RP1Trp16H.7801.7801.2 File:"P1OK20151004_SK_RP1Trp16H.raw", NativeID:"controllerType=0 controllerNumber=1 scan=7801"	7801	28.6364
02947:2	1	K.AAAIC[+57.021]FR.Q	AAAICFR		C[+57]	404.709	2	808.411	808.413	0	-3.2	91	90	Specific	402.64	402.64	402.64	7.93	61	>sp|P59071|PA2B8_DABRR Basic phospholipase A2 VRV-PL-VIIIa OS=Daboia russelii PE=1 SV=1	1449	P1OK20151004_SK_RP1Trp16H.8227.8227.2 File:"P1OK20151004_SK_RP1Trp16H.raw", NativeID:"controllerType=0 controllerNumber=1 scan=8227"	8227	29.6743
02774:2	1	K.AAAIC[+57.021]FR.Q	AAAICFR		C[+57]	404.71	2	808.413	808.413	0	-0.3	91	90	Specific	419.96	419.96	419.96	8.87	61	>sp|P59071|PA2B8_DABRR Basic phospholipase A2 VRV-PL-VIIIa OS=Daboia russelii PE=1 SV=1	1449	P1OK20151004_SK_RP1Trp16H.8020.8020.2 File:"P1OK20151004_SK_RP1Trp16H.raw", NativeID:"controllerType=0 controllerNumber=1 scan=8020"	8020	29.1638
02721:2	1	K.AAAIC[+57.021]FRQNLNTYSK.K	AAAICFRQNLNTYSK		C[+57]	878.944	2	1756.88	1756.88	0	0.2	91	90	Specific	180.66	126.57	126.57	4.18	61	>sp|P59071|PA2B8_DABRR Basic phospholipase A2 VRV-PL-VIIIa OS=Daboia russelii PE=1 SV=1	1449	P1OK20151004_SK_RP1Trp16H.7959.7959.2 File:"P1OK20151004_SK_RP1Trp16H.raw", NativeID:"controllerType=0 controllerNumber=1 scan=7959"	7959	29.0165
02708:3	1	K.AAAIC[+57.021]FRQNLNTYSK.K	AAAICFRQNLNTYSK		C[+57]	586.298	3	1756.88	1756.88	0	0.5	91	90	Specific	433.21	433.21	433.21	9.23	61	>sp|P59071|PA2B8_DABRR Basic phospholipase A2 VRV-PL-VIIIa OS=Daboia russelii PE=1 SV=1	1449	P1OK20151004_SK_RP1Trp16H.7944.7944.3 File:"P1OK20151004_SK_RP1Trp16H.raw", NativeID:"controllerType=0 controllerNumber=1 scan=7944"	7944	28.9799
03404:3	1	K.AAAIC[+57.021]FRQ[+0.984]NLNTYSK.K	AAAICFRQNLNTYSK		C[+57], Q[+1]	586.628	3	1757.87	1757.86	0	2.5	91	90	Specific	107.31	107.31	0	4.12	61	>sp|P59071|PA2B8_DABRR Basic phospholipase A2 VRV-PL-VIIIa OS=Daboia russelii PE=1 SV=1	1449	P1OK20151004_SK_RP1Trp16H.8789.8789.3 File:"P1OK20151004_SK_RP1Trp16H.raw", NativeID:"controllerType=0 controllerNumber=1 scan=8789"	8789	31.0819
02836:2	1	K.AAAIC[+57.021]FRQ[+0.984]NLNTYSK.K	AAAICFRQNLNTYSK		C[+57], Q[+1]	879.443	2	1757.88	1757.86	0	8	91	90	Specific	165.42	116.27	0	2.59	61	>sp|P59071|PA2B8_DABRR Basic phospholipase A2 VRV-PL-VIIIa OS=Daboia russelii PE=1 SV=1	1449	P1OK20151004_SK_RP1Trp16H.8092.8092.2 File:"P1OK20151004_SK_RP1Trp16H.raw", NativeID:"controllerType=0 controllerNumber=1 scan=8092"	8092	29.3373
02047:3	1	K.AAAIC[+57.021]FRQ[+0.984]NLNTYSKK.Y	AAAICFRQNLNTYSKK		C[+57], Q[+1]	629.329	3	1885.97	1885.96	0	7.6	91	90	Specific	219.74	219.74	0	4.8	61	>sp|P59071|PA2B8_DABRR Basic phospholipase A2 VRV-PL-VIIIa OS=Daboia russelii PE=1 SV=1	1449	P1OK20151004_SK_RP1Trp16H.7146.7146.3 File:"P1OK20151004_SK_RP1Trp16H.raw", NativeID:"controllerType=0 controllerNumber=1 scan=7146"	7146	26.9731
04039:2	1	R.QNLNTYSK.K	QNLNTYSK			484.246	2	967.485	967.484	0	0.6	98	97	Specific	49.91	49.91	49.91	3.47	61	>sp|P59071|PA2B8_DABRR Basic phospholipase A2 VRV-PL-VIIIa OS=Daboia russelii PE=1 SV=1	1449	P1OK20151004_SK_RP1Trp16H.9612.9612.2 File:"P1OK20151004_SK_RP1Trp16H.raw", NativeID:"controllerType=0 controllerNumber=1 scan=9612"	9612	33.264
05578:2	1	R.QNLNTYSK.K	QNLNTYSK			484.246	2	967.485	967.484	0	0.7	98	97	Specific	55.23	50.31	50.31	2.47	61	>sp|P59071|PA2B8_DABRR Basic phospholipase A2 VRV-PL-VIIIa OS=Daboia russelii PE=1 SV=1	1449	P1OK20151004_SK_RP1Trp16H.11983.11983.2 File:"P1OK20151004_SK_RP1Trp16H.raw", NativeID:"controllerType=0 controllerNumber=1 scan=11983"	11983	40.3913
04881:2	1	R.QNLNTYSK.K	QNLNTYSK			484.246	2	967.484	967.484	0	-0.5	98	97	Specific	56.44	13.18	13.18	2.1	61	>sp|P59071|PA2B8_DABRR Basic phospholipase A2 VRV-PL-VIIIa OS=Daboia russelii PE=1 SV=1	1449	P1OK20151004_SK_RP1Trp16H.10905.10905.2 File:"P1OK20151004_SK_RP1Trp16H.raw", NativeID:"controllerType=0 controllerNumber=1 scan=10905"	10905	37.1466
05810:2	1	R.QNLNTYSK.K	QNLNTYSK			484.245	2	967.482	967.484	0	-2.1	98	97	Specific	62.63	20.9	20.9	1.87	61	>sp|P59071|PA2B8_DABRR Basic phospholipase A2 VRV-PL-VIIIa OS=Daboia russelii PE=1 SV=1	1449	P1OK20151004_SK_RP1Trp16H.12364.12364.2 File:"P1OK20151004_SK_RP1Trp16H.raw", NativeID:"controllerType=0 controllerNumber=1 scan=12364"	12364	41.5874
04416:2	1	R.QNLNTYSK.K	QNLNTYSK			484.245	2	967.483	967.484	0	-1	98	97	Specific	65.39	65.39	65.39	3.47	61	>sp|P59071|PA2B8_DABRR Basic phospholipase A2 VRV-PL-VIIIa OS=Daboia russelii PE=1 SV=1	1449	P1OK20151004_SK_RP1Trp16H.10222.10222.2 File:"P1OK20151004_SK_RP1Trp16H.raw", NativeID:"controllerType=0 controllerNumber=1 scan=10222"	10222	35.1423
05716:2	1	R.QNLNTYSK.K	QNLNTYSK			484.245	2	967.484	967.484	0	-0.5	98	97	Specific	66.55	20.71	20.71	2.1	61	>sp|P59071|PA2B8_DABRR Basic phospholipase A2 VRV-PL-VIIIa OS=Daboia russelii PE=1 SV=1	1449	P1OK20151004_SK_RP1Trp16H.12200.12200.2 File:"P1OK20151004_SK_RP1Trp16H.raw", NativeID:"controllerType=0 controllerNumber=1 scan=12200"	12200	41.0622
05880:2	1	R.QNLNTYSK.K	QNLNTYSK			484.245	2	967.483	967.484	0	-1	98	97	Specific	67.21	31.31	31.31	2.61	61	>sp|P59071|PA2B8_DABRR Basic phospholipase A2 VRV-PL-VIIIa OS=Daboia russelii PE=1 SV=1	1449	P1OK20151004_SK_RP1Trp16H.12477.12477.2 File:"P1OK20151004_SK_RP1Trp16H.raw", NativeID:"controllerType=0 controllerNumber=1 scan=12477"	12477	41.935
05203:2	1	R.QNLNTYSK.K	QNLNTYSK			484.246	2	967.484	967.484	0	-0.2	98	97	Specific	74.86	38.41	38.41	2.1	61	>sp|P59071|PA2B8_DABRR Basic phospholipase A2 VRV-PL-VIIIa OS=Daboia russelii PE=1 SV=1	1449	P1OK20151004_SK_RP1Trp16H.11408.11408.2 File:"P1OK20151004_SK_RP1Trp16H.raw", NativeID:"controllerType=0 controllerNumber=1 scan=11408"	11408	38.6693
03901:2	1	R.QNLNTYSK.K	QNLNTYSK			484.247	2	967.486	967.484	0	1.9	98	97	Specific	81.37	50.52	50.52	2.02	61	>sp|P59071|PA2B8_DABRR Basic phospholipase A2 VRV-PL-VIIIa OS=Daboia russelii PE=1 SV=1	1449	P1OK20151004_SK_RP1Trp16H.9421.9421.2 File:"P1OK20151004_SK_RP1Trp16H.raw", NativeID:"controllerType=0 controllerNumber=1 scan=9421"	9421	32.7309
03970:2	1	R.QNLNTYSK.K	QNLNTYSK			484.246	2	967.484	967.484	0	-0.5	98	97	Specific	87.64	25.6	25.6	2.61	61	>sp|P59071|PA2B8_DABRR Basic phospholipase A2 VRV-PL-VIIIa OS=Daboia russelii PE=1 SV=1	1449	P1OK20151004_SK_RP1Trp16H.9515.9515.2 File:"P1OK20151004_SK_RP1Trp16H.raw", NativeID:"controllerType=0 controllerNumber=1 scan=9515"	9515	32.9916
05080:2	1	R.QNLNTYSK.K	QNLNTYSK			484.246	2	967.485	967.484	0	0.4	98	97	Specific	89.07	65.49	65.49	3.47	61	>sp|P59071|PA2B8_DABRR Basic phospholipase A2 VRV-PL-VIIIa OS=Daboia russelii PE=1 SV=1	1449	P1OK20151004_SK_RP1Trp16H.11229.11229.2 File:"P1OK20151004_SK_RP1Trp16H.raw", NativeID:"controllerType=0 controllerNumber=1 scan=11229"	11229	38.1498
05006:2	1	R.QNLNTYSK.K	QNLNTYSK			484.246	2	967.485	967.484	0	0.2	98	97	Specific	91.5	91.5	91.5	3.13	61	>sp|P59071|PA2B8_DABRR Basic phospholipase A2 VRV-PL-VIIIa OS=Daboia russelii PE=1 SV=1	1449	P1OK20151004_SK_RP1Trp16H.11104.11104.2 File:"P1OK20151004_SK_RP1Trp16H.raw", NativeID:"controllerType=0 controllerNumber=1 scan=11104"	11104	37.7539
04159:2	1	R.QNLNTYSK.K	QNLNTYSK			484.247	2	967.486	967.484	0	2	98	97	Specific	105.84	39.51	39.51	0.79	61	>sp|P59071|PA2B8_DABRR Basic phospholipase A2 VRV-PL-VIIIa OS=Daboia russelii PE=1 SV=1	1449	P1OK20151004_SK_RP1Trp16H.9789.9789.2 File:"P1OK20151004_SK_RP1Trp16H.raw", NativeID:"controllerType=0 controllerNumber=1 scan=9789"	9789	33.7832
03649:2	1	R.QNLNTYSK.K	QNLNTYSK			484.247	2	967.487	967.484	0	2.6	98	97	Specific	106.37	72.83	72.83	1.25	61	>sp|P59071|PA2B8_DABRR Basic phospholipase A2 VRV-PL-VIIIa OS=Daboia russelii PE=1 SV=1	1449	P1OK20151004_SK_RP1Trp16H.9102.9102.2 File:"P1OK20151004_SK_RP1Trp16H.raw", NativeID:"controllerType=0 controllerNumber=1 scan=9102"	9102	31.8978
05262:2	1	R.QNLNTYSK.K	QNLNTYSK			484.245	2	967.482	967.484	0	-2	98	97	Specific	112.48	73.73	73.73	3.21	61	>sp|P59071|PA2B8_DABRR Basic phospholipase A2 VRV-PL-VIIIa OS=Daboia russelii PE=1 SV=1	1449	P1OK20151004_SK_RP1Trp16H.11496.11496.2 File:"P1OK20151004_SK_RP1Trp16H.raw", NativeID:"controllerType=0 controllerNumber=1 scan=11496"	11496	38.928
04469:2	1	R.QNLNTYSK.K	QNLNTYSK			484.245	2	967.482	967.484	0	-2.7	98	97	Specific	115.83	103.44	103.44	3.95	61	>sp|P59071|PA2B8_DABRR Basic phospholipase A2 VRV-PL-VIIIa OS=Daboia russelii PE=1 SV=1	1449	P1OK20151004_SK_RP1Trp16H.10306.10306.2 File:"P1OK20151004_SK_RP1Trp16H.raw", NativeID:"controllerType=0 controllerNumber=1 scan=10306"	10306	35.4017
05456:2	1	R.QNLNTYSK.K	QNLNTYSK			484.246	2	967.485	967.484	0	0.5	98	97	Specific	119.63	58.23	58.23	3.47	61	>sp|P59071|PA2B8_DABRR Basic phospholipase A2 VRV-PL-VIIIa OS=Daboia russelii PE=1 SV=1	1449	P1OK20151004_SK_RP1Trp16H.11795.11795.2 File:"P1OK20151004_SK_RP1Trp16H.raw", NativeID:"controllerType=0 controllerNumber=1 scan=11795"	11795	39.8292
04101:2	1	R.QNLNTYSK.K	QNLNTYSK			484.246	2	967.485	967.484	0	0.5	98	97	Specific	121.2	87.23	87.23	4.09	61	>sp|P59071|PA2B8_DABRR Basic phospholipase A2 VRV-PL-VIIIa OS=Daboia russelii PE=1 SV=1	1449	P1OK20151004_SK_RP1Trp16H.9703.9703.2 File:"P1OK20151004_SK_RP1Trp16H.raw", NativeID:"controllerType=0 controllerNumber=1 scan=9703"	9703	33.5303
05933:2	1	R.QNLNTYSK.K	QNLNTYSK			484.245	2	967.483	967.484	0	-1	98	97	Specific	123.46	116.71	116.71	4.04	61	>sp|P59071|PA2B8_DABRR Basic phospholipase A2 VRV-PL-VIIIa OS=Daboia russelii PE=1 SV=1	1449	P1OK20151004_SK_RP1Trp16H.12559.12559.2 File:"P1OK20151004_SK_RP1Trp16H.raw", NativeID:"controllerType=0 controllerNumber=1 scan=12559"	12559	42.1878
03828:2	1	R.QNLNTYSK.K	QNLNTYSK			484.246	2	967.485	967.484	0	1.1	98	97	Specific	125.35	96.66	96.66	3.21	61	>sp|P59071|PA2B8_DABRR Basic phospholipase A2 VRV-PL-VIIIa OS=Daboia russelii PE=1 SV=1	1449	P1OK20151004_SK_RP1Trp16H.9325.9325.2 File:"P1OK20151004_SK_RP1Trp16H.raw", NativeID:"controllerType=0 controllerNumber=1 scan=9325"	9325	32.4745
05979:2	1	R.QNLNTYSK.K	QNLNTYSK			484.245	2	967.484	967.484	0	-0.7	98	97	Specific	127.25	70.7	70.7	2.79	61	>sp|P59071|PA2B8_DABRR Basic phospholipase A2 VRV-PL-VIIIa OS=Daboia russelii PE=1 SV=1	1449	P1OK20151004_SK_RP1Trp16H.12640.12640.2 File:"P1OK20151004_SK_RP1Trp16H.raw", NativeID:"controllerType=0 controllerNumber=1 scan=12640"	12640	42.4479
04758:2	1	R.QNLNTYSK.K	QNLNTYSK			484.246	2	967.485	967.484	0	0.5	98	97	Specific	133.04	90.31	90.31	4.04	61	>sp|P59071|PA2B8_DABRR Basic phospholipase A2 VRV-PL-VIIIa OS=Daboia russelii PE=1 SV=1	1449	P1OK20151004_SK_RP1Trp16H.10734.10734.2 File:"P1OK20151004_SK_RP1Trp16H.raw", NativeID:"controllerType=0 controllerNumber=1 scan=10734"	10734	36.6593
05761:2	1	R.QNLNTYSK.K	QNLNTYSK			484.246	2	967.485	967.484	0	0.5	98	97	Specific	133.26	103.3	103.3	4.09	61	>sp|P59071|PA2B8_DABRR Basic phospholipase A2 VRV-PL-VIIIa OS=Daboia russelii PE=1 SV=1	1449	P1OK20151004_SK_RP1Trp16H.12280.12280.2 File:"P1OK20151004_SK_RP1Trp16H.raw", NativeID:"controllerType=0 controllerNumber=1 scan=12280"	12280	41.3236
04545:2	1	R.QNLNTYSK.K	QNLNTYSK			484.246	2	967.485	967.484	0	0.8	98	97	Specific	133.48	124.67	124.67	3.21	61	>sp|P59071|PA2B8_DABRR Basic phospholipase A2 VRV-PL-VIIIa OS=Daboia russelii PE=1 SV=1	1449	P1OK20151004_SK_RP1Trp16H.10406.10406.2 File:"P1OK20151004_SK_RP1Trp16H.raw", NativeID:"controllerType=0 controllerNumber=1 scan=10406"	10406	35.6744
04615:2	1	R.QNLNTYSK.K	QNLNTYSK			484.245	2	967.484	967.484	0	-0.7	98	97	Specific	136.56	112.7	112.7	4.13	61	>sp|P59071|PA2B8_DABRR Basic phospholipase A2 VRV-PL-VIIIa OS=Daboia russelii PE=1 SV=1	1449	P1OK20151004_SK_RP1Trp16H.10512.10512.2 File:"P1OK20151004_SK_RP1Trp16H.raw", NativeID:"controllerType=0 controllerNumber=1 scan=10512"	10512	35.9885
04212:2	1	R.QNLNTYSK.K	QNLNTYSK			484.246	2	967.484	967.484	0	-0.4	98	97	Specific	142.43	80.64	80.64	3.47	61	>sp|P59071|PA2B8_DABRR Basic phospholipase A2 VRV-PL-VIIIa OS=Daboia russelii PE=1 SV=1	1449	P1OK20151004_SK_RP1Trp16H.9873.9873.2 File:"P1OK20151004_SK_RP1Trp16H.raw", NativeID:"controllerType=0 controllerNumber=1 scan=9873"	9873	34.0393
03311:2	1	R.QNLNTYSK.K	QNLNTYSK			484.247	2	967.486	967.484	0	1.8	98	97	Specific	144.97	58.71	58.71	2.66	61	>sp|P59071|PA2B8_DABRR Basic phospholipase A2 VRV-PL-VIIIa OS=Daboia russelii PE=1 SV=1	1449	P1OK20151004_SK_RP1Trp16H.8675.8675.2 File:"P1OK20151004_SK_RP1Trp16H.raw", NativeID:"controllerType=0 controllerNumber=1 scan=8675"	8675	30.7961
03733:2	1	R.QNLNTYSK.K	QNLNTYSK			484.246	2	967.485	967.484	0	0.8	98	97	Specific	148.11	97.69	97.69	2.94	61	>sp|P59071|PA2B8_DABRR Basic phospholipase A2 VRV-PL-VIIIa OS=Daboia russelii PE=1 SV=1	1449	P1OK20151004_SK_RP1Trp16H.9205.9205.2 File:"P1OK20151004_SK_RP1Trp16H.raw", NativeID:"controllerType=0 controllerNumber=1 scan=9205"	9205	32.1643
04351:2	1	R.QNLNTYSK.K	QNLNTYSK			484.245	2	967.483	967.484	0	-1.1	98	97	Specific	157.13	103.08	103.08	4.09	61	>sp|P59071|PA2B8_DABRR Basic phospholipase A2 VRV-PL-VIIIa OS=Daboia russelii PE=1 SV=1	1449	P1OK20151004_SK_RP1Trp16H.10130.10130.2 File:"P1OK20151004_SK_RP1Trp16H.raw", NativeID:"controllerType=0 controllerNumber=1 scan=10130"	10130	34.8772
06184:2	1	R.QNLNTYSK.K	QNLNTYSK			484.245	2	967.483	967.484	0	-1	98	97	Specific	161.13	118.69	118.69	4.13	61	>sp|P59071|PA2B8_DABRR Basic phospholipase A2 VRV-PL-VIIIa OS=Daboia russelii PE=1 SV=1	1449	P1OK20151004_SK_RP1Trp16H.12972.12972.2 File:"P1OK20151004_SK_RP1Trp16H.raw", NativeID:"controllerType=0 controllerNumber=1 scan=12972"	12972	43.4743
03006:2	1	R.QNLNTYSK.K	QNLNTYSK			484.246	2	967.484	967.484	0	-0.5	98	97	Specific	169.14	117.37	117.37	4.09	61	>sp|P59071|PA2B8_DABRR Basic phospholipase A2 VRV-PL-VIIIa OS=Daboia russelii PE=1 SV=1	1449	P1OK20151004_SK_RP1Trp16H.8305.8305.2 File:"P1OK20151004_SK_RP1Trp16H.raw", NativeID:"controllerType=0 controllerNumber=1 scan=8305"	8305	29.883
05522:2	1	R.QNLNTYSK.K	QNLNTYSK			484.245	2	967.483	967.484	0	-1.8	98	97	Specific	173.2	140.08	140.08	4.18	61	>sp|P59071|PA2B8_DABRR Basic phospholipase A2 VRV-PL-VIIIa OS=Daboia russelii PE=1 SV=1	1449	P1OK20151004_SK_RP1Trp16H.11895.11895.2 File:"P1OK20151004_SK_RP1Trp16H.raw", NativeID:"controllerType=0 controllerNumber=1 scan=11895"	11895	40.1257
03184:2	1	R.QNLNTYSK.K	QNLNTYSK			484.247	2	967.486	967.484	0	2.1	98	97	Specific	174.94	123.84	123.84	3.34	61	>sp|P59071|PA2B8_DABRR Basic phospholipase A2 VRV-PL-VIIIa OS=Daboia russelii PE=1 SV=1	1449	P1OK20151004_SK_RP1Trp16H.8523.8523.2 File:"P1OK20151004_SK_RP1Trp16H.raw", NativeID:"controllerType=0 controllerNumber=1 scan=8523"	8523	30.4224
04668:2	1	R.QNLNTYSK.K	QNLNTYSK			484.245	2	967.483	967.484	0	-1.1	98	97	Specific	176.48	122.51	122.51	4.22	61	>sp|P59071|PA2B8_DABRR Basic phospholipase A2 VRV-PL-VIIIa OS=Daboia russelii PE=1 SV=1	1449	P1OK20151004_SK_RP1Trp16H.10597.10597.2 File:"P1OK20151004_SK_RP1Trp16H.raw", NativeID:"controllerType=0 controllerNumber=1 scan=10597"	10597	36.2478
02503:2	1	R.QNLNTYSK.K	QNLNTYSK			484.245	2	967.483	967.484	0	-1.1	98	97	Specific	195.13	128.06	128.06	4.29	61	>sp|P59071|PA2B8_DABRR Basic phospholipase A2 VRV-PL-VIIIa OS=Daboia russelii PE=1 SV=1	1449	P1OK20151004_SK_RP1Trp16H.7697.7697.2 File:"P1OK20151004_SK_RP1Trp16H.raw", NativeID:"controllerType=0 controllerNumber=1 scan=7697"	7697	28.3583
03577:2	1	R.QNLNTYSK.K	QNLNTYSK			484.247	2	967.486	967.484	0	1.4	98	97	Specific	197.07	141.99	141.99	3.48	61	>sp|P59071|PA2B8_DABRR Basic phospholipase A2 VRV-PL-VIIIa OS=Daboia russelii PE=1 SV=1	1449	P1OK20151004_SK_RP1Trp16H.9007.9007.2 File:"P1OK20151004_SK_RP1Trp16H.raw", NativeID:"controllerType=0 controllerNumber=1 scan=9007"	9007	31.6411
03411:2	1	R.QNLNTYSK.K	QNLNTYSK			484.246	2	967.485	967.484	0	0.6	98	97	Specific	197.1	144.44	144.44	4.52	61	>sp|P59071|PA2B8_DABRR Basic phospholipase A2 VRV-PL-VIIIa OS=Daboia russelii PE=1 SV=1	1449	P1OK20151004_SK_RP1Trp16H.8799.8799.2 File:"P1OK20151004_SK_RP1Trp16H.raw", NativeID:"controllerType=0 controllerNumber=1 scan=8799"	8799	31.1111
02583:2	1	R.QNLNTYSK.K	QNLNTYSK			484.246	2	967.484	967.484	0	-0.4	98	97	Specific	197.51	153.93	153.93	4.36	61	>sp|P59071|PA2B8_DABRR Basic phospholipase A2 VRV-PL-VIIIa OS=Daboia russelii PE=1 SV=1	1449	P1OK20151004_SK_RP1Trp16H.7802.7802.2 File:"P1OK20151004_SK_RP1Trp16H.raw", NativeID:"controllerType=0 controllerNumber=1 scan=7802"	7802	28.6386
02328:2	1	R.QNLNTYSK.K	QNLNTYSK			484.246	2	967.484	967.484	0	-0.4	98	97	Specific	197.71	147.56	147.56	4.52	61	>sp|P59071|PA2B8_DABRR Basic phospholipase A2 VRV-PL-VIIIa OS=Daboia russelii PE=1 SV=1	1449	P1OK20151004_SK_RP1Trp16H.7485.7485.2 File:"P1OK20151004_SK_RP1Trp16H.raw", NativeID:"controllerType=0 controllerNumber=1 scan=7485"	7485	27.8258
03098:2	1	R.QNLNTYSK.K	QNLNTYSK			484.246	2	967.485	967.484	0	0.2	98	97	Specific	204.04	165.21	165.21	4.66	61	>sp|P59071|PA2B8_DABRR Basic phospholipase A2 VRV-PL-VIIIa OS=Daboia russelii PE=1 SV=1	1449	P1OK20151004_SK_RP1Trp16H.8418.8418.2 File:"P1OK20151004_SK_RP1Trp16H.raw", NativeID:"controllerType=0 controllerNumber=1 scan=8418"	8418	30.1591
06114:2	1	R.QNLNTYSK.K	QNLNTYSK			484.245	2	967.484	967.484	0	-0.9	98	97	Specific	209.81	137.54	137.54	4.29	61	>sp|P59071|PA2B8_DABRR Basic phospholipase A2 VRV-PL-VIIIa OS=Daboia russelii PE=1 SV=1	1449	P1OK20151004_SK_RP1Trp16H.12877.12877.2 File:"P1OK20151004_SK_RP1Trp16H.raw", NativeID:"controllerType=0 controllerNumber=1 scan=12877"	12877	43.2099
06317:2	1	R.QNLNTYSK.K	QNLNTYSK			484.246	2	967.484	967.484	0	-0.2	98	97	Specific	215.98	162.32	162.32	4.29	61	>sp|P59071|PA2B8_DABRR Basic phospholipase A2 VRV-PL-VIIIa OS=Daboia russelii PE=1 SV=1	1449	P1OK20151004_SK_RP1Trp16H.13156.13156.2 File:"P1OK20151004_SK_RP1Trp16H.raw", NativeID:"controllerType=0 controllerNumber=1 scan=13156"	13156	43.991
06023:2	1	R.QNLNTYSK.K	QNLNTYSK			484.246	2	967.485	967.484	0	0.5	98	97	Specific	219.71	174.86	174.86	4.66	61	>sp|P59071|PA2B8_DABRR Basic phospholipase A2 VRV-PL-VIIIa OS=Daboia russelii PE=1 SV=1	1449	P1OK20151004_SK_RP1Trp16H.12718.12718.2 File:"P1OK20151004_SK_RP1Trp16H.raw", NativeID:"controllerType=0 controllerNumber=1 scan=12718"	12718	42.6997
02683:2	1	R.QNLNTYSK.K	QNLNTYSK			484.246	2	967.484	967.484	0	-0.1	98	97	Specific	238.07	172.46	172.46	4.66	61	>sp|P59071|PA2B8_DABRR Basic phospholipase A2 VRV-PL-VIIIa OS=Daboia russelii PE=1 SV=1	1449	P1OK20151004_SK_RP1Trp16H.7914.7914.2 File:"P1OK20151004_SK_RP1Trp16H.raw", NativeID:"controllerType=0 controllerNumber=1 scan=7914"	7914	28.9076
02777:2	1	R.QNLNTYSK.K	QNLNTYSK			484.246	2	967.484	967.484	0	-0.1	98	97	Specific	241.28	220.68	220.68	5.69	61	>sp|P59071|PA2B8_DABRR Basic phospholipase A2 VRV-PL-VIIIa OS=Daboia russelii PE=1 SV=1	1449	P1OK20151004_SK_RP1Trp16H.8024.8024.2 File:"P1OK20151004_SK_RP1Trp16H.raw", NativeID:"controllerType=0 controllerNumber=1 scan=8024"	8024	29.1738
06265:2	1	R.QNLNTYSK.K	QNLNTYSK			484.245	2	967.483	967.484	0	-1.7	98	97	Specific	247.16	197.25	197.25	5.2	61	>sp|P59071|PA2B8_DABRR Basic phospholipase A2 VRV-PL-VIIIa OS=Daboia russelii PE=1 SV=1	1449	P1OK20151004_SK_RP1Trp16H.13073.13073.2 File:"P1OK20151004_SK_RP1Trp16H.raw", NativeID:"controllerType=0 controllerNumber=1 scan=13073"	13073	43.7365
01946:2	1	R.QNLNTYSK.K	QNLNTYSK			484.246	2	967.484	967.484	0	0	98	97	Specific	255.25	205.43	205.43	5.46	61	>sp|P59071|PA2B8_DABRR Basic phospholipase A2 VRV-PL-VIIIa OS=Daboia russelii PE=1 SV=1	1449	P1OK20151004_SK_RP1Trp16H.7015.7015.2 File:"P1OK20151004_SK_RP1Trp16H.raw", NativeID:"controllerType=0 controllerNumber=1 scan=7015"	7015	26.6257
06374:2	1	R.QNLNTYSK.K	QNLNTYSK			484.245	2	967.483	967.484	0	-1.8	98	97	Specific	267.99	190.96	190.96	5.2	61	>sp|P59071|PA2B8_DABRR Basic phospholipase A2 VRV-PL-VIIIa OS=Daboia russelii PE=1 SV=1	1449	P1OK20151004_SK_RP1Trp16H.13244.13244.2 File:"P1OK20151004_SK_RP1Trp16H.raw", NativeID:"controllerType=0 controllerNumber=1 scan=13244"	13244	44.2529
01850:2	1	R.QNLNTYSK.K	QNLNTYSK			484.246	2	967.484	967.484	0	-0.5	98	97	Specific	269.53	207.47	207.47	5.69	61	>sp|P59071|PA2B8_DABRR Basic phospholipase A2 VRV-PL-VIIIa OS=Daboia russelii PE=1 SV=1	1449	P1OK20151004_SK_RP1Trp16H.6894.6894.2 File:"P1OK20151004_SK_RP1Trp16H.raw", NativeID:"controllerType=0 controllerNumber=1 scan=6894"	6894	26.3103
01452:2	1	R.QNLNTYSK.K	QNLNTYSK			484.245	2	967.484	967.484	0	-0.8	98	97	Specific	272.09	206.2	206.2	5.69	61	>sp|P59071|PA2B8_DABRR Basic phospholipase A2 VRV-PL-VIIIa OS=Daboia russelii PE=1 SV=1	1449	P1OK20151004_SK_RP1Trp16H.6340.6340.2 File:"P1OK20151004_SK_RP1Trp16H.raw", NativeID:"controllerType=0 controllerNumber=1 scan=6340"	6340	24.7619
06068:2	1	R.QNLNTYSK.K	QNLNTYSK			484.245	2	967.482	967.484	0	-2.7	98	97	Specific	278.12	232.67	232.67	6.26	61	>sp|P59071|PA2B8_DABRR Basic phospholipase A2 VRV-PL-VIIIa OS=Daboia russelii PE=1 SV=1	1449	P1OK20151004_SK_RP1Trp16H.12797.12797.2 File:"P1OK20151004_SK_RP1Trp16H.raw", NativeID:"controllerType=0 controllerNumber=1 scan=12797"	12797	42.9564
02103:2	1	R.QNLNTYSK.K	QNLNTYSK			484.246	2	967.485	967.484	0	0.1	98	97	Specific	279.62	212.08	212.08	6.63	61	>sp|P59071|PA2B8_DABRR Basic phospholipase A2 VRV-PL-VIIIa OS=Daboia russelii PE=1 SV=1	1449	P1OK20151004_SK_RP1Trp16H.7226.7226.2 File:"P1OK20151004_SK_RP1Trp16H.raw", NativeID:"controllerType=0 controllerNumber=1 scan=7226"	7226	27.2009
02404:2	1	R.QNLNTYSK.K	QNLNTYSK			484.245	2	967.482	967.484	0	-2.4	98	97	Specific	283.17	202.22	202.22	5.4	61	>sp|P59071|PA2B8_DABRR Basic phospholipase A2 VRV-PL-VIIIa OS=Daboia russelii PE=1 SV=1	1449	P1OK20151004_SK_RP1Trp16H.7584.7584.2 File:"P1OK20151004_SK_RP1Trp16H.raw", NativeID:"controllerType=0 controllerNumber=1 scan=7584"	7584	28.0866
01704:2	1	R.QNLNTYSK.K	QNLNTYSK			484.246	2	967.484	967.484	0	-0.4	98	97	Specific	313.27	242.47	242.47	5.9	61	>sp|P59071|PA2B8_DABRR Basic phospholipase A2 VRV-PL-VIIIa OS=Daboia russelii PE=1 SV=1	1449	P1OK20151004_SK_RP1Trp16H.6686.6686.2 File:"P1OK20151004_SK_RP1Trp16H.raw", NativeID:"controllerType=0 controllerNumber=1 scan=6686"	6686	25.7156
01624:2	1	R.QNLNTYSK.K	QNLNTYSK			484.245	2	967.483	967.484	0	-1.6	98	97	Specific	313.31	240.5	240.5	5.54	61	>sp|P59071|PA2B8_DABRR Basic phospholipase A2 VRV-PL-VIIIa OS=Daboia russelii PE=1 SV=1	1449	P1OK20151004_SK_RP1Trp16H.6573.6573.2 File:"P1OK20151004_SK_RP1Trp16H.raw", NativeID:"controllerType=0 controllerNumber=1 scan=6573"	6573	25.4
01376:2	1	R.QNLNTYSK.K	QNLNTYSK			484.245	2	967.484	967.484	0	-0.8	98	97	Specific	322.5	244.5	244.5	6.32	61	>sp|P59071|PA2B8_DABRR Basic phospholipase A2 VRV-PL-VIIIa OS=Daboia russelii PE=1 SV=1	1449	P1OK20151004_SK_RP1Trp16H.6242.6242.2 File:"P1OK20151004_SK_RP1Trp16H.raw", NativeID:"controllerType=0 controllerNumber=1 scan=6242"	6242	24.5035
01761:2	1	R.QNLNTYSK.K	QNLNTYSK			484.245	2	967.484	967.484	0	-0.9	98	97	Specific	335.9	243.74	243.74	6.99	61	>sp|P59071|PA2B8_DABRR Basic phospholipase A2 VRV-PL-VIIIa OS=Daboia russelii PE=1 SV=1	1449	P1OK20151004_SK_RP1Trp16H.6771.6771.2 File:"P1OK20151004_SK_RP1Trp16H.raw", NativeID:"controllerType=0 controllerNumber=1 scan=6771"	6771	25.97
00611:2	1	R.QNLNTYSK.K	QNLNTYSK			484.245	2	967.483	967.484	0	-1.6	98	97	Specific	360.6	286.76	286.76	6.51	61	>sp|P59071|PA2B8_DABRR Basic phospholipase A2 VRV-PL-VIIIa OS=Daboia russelii PE=1 SV=1	1449	P1OK20151004_SK_RP1Trp16H.5132.5132.2 File:"P1OK20151004_SK_RP1Trp16H.raw", NativeID:"controllerType=0 controllerNumber=1 scan=5132"	5132	21.3273
01040:2	1	R.QNLNTYSK.K	QNLNTYSK			484.246	2	967.485	967.484	0	0.4	98	97	Specific	368.48	260.23	260.23	7.11	61	>sp|P59071|PA2B8_DABRR Basic phospholipase A2 VRV-PL-VIIIa OS=Daboia russelii PE=1 SV=1	1449	P1OK20151004_SK_RP1Trp16H.5762.5762.2 File:"P1OK20151004_SK_RP1Trp16H.raw", NativeID:"controllerType=0 controllerNumber=1 scan=5762"	5762	23.142
01104:2	1	R.QNLNTYSK.K	QNLNTYSK			484.245	2	967.483	967.484	0	-1.6	98	97	Specific	389.81	308.91	308.91	6.86	61	>sp|P59071|PA2B8_DABRR Basic phospholipase A2 VRV-PL-VIIIa OS=Daboia russelii PE=1 SV=1	1449	P1OK20151004_SK_RP1Trp16H.5853.5853.2 File:"P1OK20151004_SK_RP1Trp16H.raw", NativeID:"controllerType=0 controllerNumber=1 scan=5853"	5853	23.3949
00670:2	1	R.QNLNTYSK.K	QNLNTYSK			484.245	2	967.483	967.484	0	-1.1	98	97	Specific	391.78	265.46	265.46	6.17	61	>sp|P59071|PA2B8_DABRR Basic phospholipase A2 VRV-PL-VIIIa OS=Daboia russelii PE=1 SV=1	1449	P1OK20151004_SK_RP1Trp16H.5220.5220.2 File:"P1OK20151004_SK_RP1Trp16H.raw", NativeID:"controllerType=0 controllerNumber=1 scan=5220"	5220	21.5842
00912:2	1	R.QNLNTYSK.K	QNLNTYSK			484.245	2	967.483	967.484	0	-1.3	98	97	Specific	396.42	271.44	271.44	6.47	61	>sp|P59071|PA2B8_DABRR Basic phospholipase A2 VRV-PL-VIIIa OS=Daboia russelii PE=1 SV=1	1449	P1OK20151004_SK_RP1Trp16H.5577.5577.2 File:"P1OK20151004_SK_RP1Trp16H.raw", NativeID:"controllerType=0 controllerNumber=1 scan=5577"	5577	22.6166
01201:2	1	R.QNLNTYSK.K	QNLNTYSK			484.245	2	967.483	967.484	0	-1.1	98	97	Specific	397.42	291.23	291.23	7.23	61	>sp|P59071|PA2B8_DABRR Basic phospholipase A2 VRV-PL-VIIIa OS=Daboia russelii PE=1 SV=1	1449	P1OK20151004_SK_RP1Trp16H.5991.5991.2 File:"P1OK20151004_SK_RP1Trp16H.raw", NativeID:"controllerType=0 controllerNumber=1 scan=5991"	5991	23.7904
00978:2	1	R.QNLNTYSK.K	QNLNTYSK			484.245	2	967.484	967.484	0	-0.8	98	97	Specific	400.54	307.73	307.73	7.35	61	>sp|P59071|PA2B8_DABRR Basic phospholipase A2 VRV-PL-VIIIa OS=Daboia russelii PE=1 SV=1	1449	P1OK20151004_SK_RP1Trp16H.5672.5672.2 File:"P1OK20151004_SK_RP1Trp16H.raw", NativeID:"controllerType=0 controllerNumber=1 scan=5672"	5672	22.8859
00847:2	1	R.QNLNTYSK.K	QNLNTYSK			484.245	2	967.483	967.484	0	-1.1	98	97	Specific	411.63	323.2	323.2	7.15	61	>sp|P59071|PA2B8_DABRR Basic phospholipase A2 VRV-PL-VIIIa OS=Daboia russelii PE=1 SV=1	1449	P1OK20151004_SK_RP1Trp16H.5485.5485.2 File:"P1OK20151004_SK_RP1Trp16H.raw", NativeID:"controllerType=0 controllerNumber=1 scan=5485"	5485	22.3574
00721:2	1	R.QNLNTYSK.K	QNLNTYSK			484.245	2	967.483	967.484	0	-1.4	98	97	Specific	460.69	306.85	306.85	6	61	>sp|P59071|PA2B8_DABRR Basic phospholipase A2 VRV-PL-VIIIa OS=Daboia russelii PE=1 SV=1	1449	P1OK20151004_SK_RP1Trp16H.5303.5303.2 File:"P1OK20151004_SK_RP1Trp16H.raw", NativeID:"controllerType=0 controllerNumber=1 scan=5303"	5303	21.8416
00785:2	1	R.QNLNTYSK.K	QNLNTYSK			484.245	2	967.483	967.484	0	-1.3	98	97	Specific	462.75	325.44	325.44	6.74	61	>sp|P59071|PA2B8_DABRR Basic phospholipase A2 VRV-PL-VIIIa OS=Daboia russelii PE=1 SV=1	1449	P1OK20151004_SK_RP1Trp16H.5395.5395.2 File:"P1OK20151004_SK_RP1Trp16H.raw", NativeID:"controllerType=0 controllerNumber=1 scan=5395"	5395	22.1033
00856:2	1	R.QNLN[+0.984]TYSK.K	QNLNTYSK		N[+1]	484.734	2	968.461	968.468	0	-7.7	98	97	Specific	395.46	194.12	88.99	4.5	61	>sp|P59071|PA2B8_DABRR Basic phospholipase A2 VRV-PL-VIIIa OS=Daboia russelii PE=1 SV=1	1449	P1OK20151004_SK_RP1Trp16H.5500.5500.2 File:"P1OK20151004_SK_RP1Trp16H.raw", NativeID:"controllerType=0 controllerNumber=1 scan=5500"	5500	22.4042
01171:2	1	R.QN[+0.984]LNTYSK.K	QNLNTYSK		N[+1]	484.737	2	968.466	968.468	0	-2.1	98	97	Specific	442.32	249.78	54.91	6.62	61	>sp|P59071|PA2B8_DABRR Basic phospholipase A2 VRV-PL-VIIIa OS=Daboia russelii PE=1 SV=1	1449	P1OK20151004_SK_RP1Trp16H.5944.5944.2 File:"P1OK20151004_SK_RP1Trp16H.raw", NativeID:"controllerType=0 controllerNumber=1 scan=5944"	5944	23.648
01229:2	1	R.QN[+0.984]LN[+0.984]TYSK.K	QNLNTYSK		N[+1]*2	485.227	2	969.447	969.452	0	-5.6	98	97	Specific	369.61	135.84	29.71	4.25	61	>sp|P59071|PA2B8_DABRR Basic phospholipase A2 VRV-PL-VIIIa OS=Daboia russelii PE=1 SV=1	1449	P1OK20151004_SK_RP1Trp16H.6034.6034.2 File:"P1OK20151004_SK_RP1Trp16H.raw", NativeID:"controllerType=0 controllerNumber=1 scan=6034"	6034	23.9166
00321:2	1	R.QNLNTYSKK.Y	QNLNTYSKK			548.293	2	1095.58	1095.58	0	-1.5	98	97	Specific	93.22	75.91	75.91	2.45	61	>sp|P59071|PA2B8_DABRR Basic phospholipase A2 VRV-PL-VIIIa OS=Daboia russelii PE=1 SV=1	1449	P1OK20151004_SK_RP1Trp16H.4746.4746.2 File:"P1OK20151004_SK_RP1Trp16H.raw", NativeID:"controllerType=0 controllerNumber=1 scan=4746"	4746	20.2764
01321:2	1	R.QNLNTYSKK.Y	QNLNTYSKK			548.292	2	1095.58	1095.58	0	-1.8	98	97	Specific	110.13	64.29	64.29	2.45	61	>sp|P59071|PA2B8_DABRR Basic phospholipase A2 VRV-PL-VIIIa OS=Daboia russelii PE=1 SV=1	1449	P1OK20151004_SK_RP1Trp16H.6166.6166.2 File:"P1OK20151004_SK_RP1Trp16H.raw", NativeID:"controllerType=0 controllerNumber=1 scan=6166"	6166	24.2967
01398:2	1	R.QNLNTYSKK.Y	QNLNTYSKK			548.291	2	1095.58	1095.58	0	-3.5	98	97	Specific	140.38	88.47	88.47	2.39	61	>sp|P59071|PA2B8_DABRR Basic phospholipase A2 VRV-PL-VIIIa OS=Daboia russelii PE=1 SV=1	1449	P1OK20151004_SK_RP1Trp16H.6270.6270.2 File:"P1OK20151004_SK_RP1Trp16H.raw", NativeID:"controllerType=0 controllerNumber=1 scan=6270"	6270	24.5789
01078:2	1	R.QNLNTYSKK.Y	QNLNTYSKK			548.293	2	1095.58	1095.58	0	-0.6	98	97	Specific	141.39	70.39	70.39	3.15	61	>sp|P59071|PA2B8_DABRR Basic phospholipase A2 VRV-PL-VIIIa OS=Daboia russelii PE=1 SV=1	1449	P1OK20151004_SK_RP1Trp16H.5813.5813.2 File:"P1OK20151004_SK_RP1Trp16H.raw", NativeID:"controllerType=0 controllerNumber=1 scan=5813"	5813	23.2776
01147:2	1	R.QNLNTYSKK.Y	QNLNTYSKK			548.292	2	1095.58	1095.58	0	-2.9	98	97	Specific	162.33	58.54	58.54	2.11	61	>sp|P59071|PA2B8_DABRR Basic phospholipase A2 VRV-PL-VIIIa OS=Daboia russelii PE=1 SV=1	1449	P1OK20151004_SK_RP1Trp16H.5910.5910.2 File:"P1OK20151004_SK_RP1Trp16H.raw", NativeID:"controllerType=0 controllerNumber=1 scan=5910"	5910	23.5535
01207:2	1	R.QNLNTYSKK.Y	QNLNTYSKK			548.293	2	1095.58	1095.58	0	-1.5	98	97	Specific	166.57	64.61	64.61	2.61	61	>sp|P59071|PA2B8_DABRR Basic phospholipase A2 VRV-PL-VIIIa OS=Daboia russelii PE=1 SV=1	1449	P1OK20151004_SK_RP1Trp16H.6000.6000.2 File:"P1OK20151004_SK_RP1Trp16H.raw", NativeID:"controllerType=0 controllerNumber=1 scan=6000"	6000	23.8138
01011:2	1	R.QNLNTYSKK.Y	QNLNTYSKK			548.292	2	1095.58	1095.58	0	-1.8	98	97	Specific	219.45	132.43	132.43	4.07	61	>sp|P59071|PA2B8_DABRR Basic phospholipase A2 VRV-PL-VIIIa OS=Daboia russelii PE=1 SV=1	1449	P1OK20151004_SK_RP1Trp16H.5719.5719.2 File:"P1OK20151004_SK_RP1Trp16H.raw", NativeID:"controllerType=0 controllerNumber=1 scan=5719"	5719	23.0189
00871:2	1	R.QNLNTYSKK.Y	QNLNTYSKK			548.292	2	1095.58	1095.58	0	-1.6	98	97	Specific	266.93	118.52	118.52	4.22	61	>sp|P59071|PA2B8_DABRR Basic phospholipase A2 VRV-PL-VIIIa OS=Daboia russelii PE=1 SV=1	1449	P1OK20151004_SK_RP1Trp16H.5524.5524.2 File:"P1OK20151004_SK_RP1Trp16H.raw", NativeID:"controllerType=0 controllerNumber=1 scan=5524"	5524	22.4795
00387:2	1	R.QNLNTYSKK.Y	QNLNTYSKK			548.293	2	1095.58	1095.58	0	-1.1	98	97	Specific	280.41	211.7	211.7	5.59	61	>sp|P59071|PA2B8_DABRR Basic phospholipase A2 VRV-PL-VIIIa OS=Daboia russelii PE=1 SV=1	1449	P1OK20151004_SK_RP1Trp16H.4835.4835.2 File:"P1OK20151004_SK_RP1Trp16H.raw", NativeID:"controllerType=0 controllerNumber=1 scan=4835"	4835	20.5206
00672:2	1	R.QNLNTYSKK.Y	QNLNTYSKK			548.292	2	1095.58	1095.58	0	-1.9	98	97	Specific	327.14	215.96	215.96	6.11	61	>sp|P59071|PA2B8_DABRR Basic phospholipase A2 VRV-PL-VIIIa OS=Daboia russelii PE=1 SV=1	1449	P1OK20151004_SK_RP1Trp16H.5225.5225.2 File:"P1OK20151004_SK_RP1Trp16H.raw", NativeID:"controllerType=0 controllerNumber=1 scan=5225"	5225	21.6032
00799:2	1	R.QNLNTYSKK.Y	QNLNTYSKK			548.293	2	1095.58	1095.58	0	-0.8	98	97	Specific	327.8	168.39	168.39	6.06	61	>sp|P59071|PA2B8_DABRR Basic phospholipase A2 VRV-PL-VIIIa OS=Daboia russelii PE=1 SV=1	1449	P1OK20151004_SK_RP1Trp16H.5416.5416.2 File:"P1OK20151004_SK_RP1Trp16H.raw", NativeID:"controllerType=0 controllerNumber=1 scan=5416"	5416	22.1642
00723:2	1	R.QNLNTYSKK.Y	QNLNTYSKK			548.292	2	1095.58	1095.58	0	-1.7	98	97	Specific	329.18	216.26	216.26	6.11	61	>sp|P59071|PA2B8_DABRR Basic phospholipase A2 VRV-PL-VIIIa OS=Daboia russelii PE=1 SV=1	1449	P1OK20151004_SK_RP1Trp16H.5307.5307.2 File:"P1OK20151004_SK_RP1Trp16H.raw", NativeID:"controllerType=0 controllerNumber=1 scan=5307"	5307	21.8553
00939:2	1	R.QNLNTYSKK.Y	QNLNTYSKK			548.296	2	1095.58	1095.58	0	4.8	98	97	Specific	380.61	239.68	239.68	4.99	61	>sp|P59071|PA2B8_DABRR Basic phospholipase A2 VRV-PL-VIIIa OS=Daboia russelii PE=1 SV=1	1449	P1OK20151004_SK_RP1Trp16H.5624.5624.2 File:"P1OK20151004_SK_RP1Trp16H.raw", NativeID:"controllerType=0 controllerNumber=1 scan=5624"	5624	22.766
00498:2	1	R.QNLNTYSKK.Y	QNLNTYSKK			548.292	2	1095.58	1095.58	0	-2.1	98	97	Specific	446.84	263.67	263.67	7.02	61	>sp|P59071|PA2B8_DABRR Basic phospholipase A2 VRV-PL-VIIIa OS=Daboia russelii PE=1 SV=1	1449	P1OK20151004_SK_RP1Trp16H.4978.4978.2 File:"P1OK20151004_SK_RP1Trp16H.raw", NativeID:"controllerType=0 controllerNumber=1 scan=4978"	4978	20.8948
00562:2	1	R.QN[+0.984]LNTYSKK.Y	QNLNTYSKK		N[+1]	548.783	2	1096.56	1096.56	0	-3.8	98	97	Specific	507.74	191.08	25.4	5.3	61	>sp|P59071|PA2B8_DABRR Basic phospholipase A2 VRV-PL-VIIIa OS=Daboia russelii PE=1 SV=1	1449	P1OK20151004_SK_RP1Trp16H.5068.5068.2 File:"P1OK20151004_SK_RP1Trp16H.raw", NativeID:"controllerType=0 controllerNumber=1 scan=5068"	5068	21.1516
00462:2	1	R.QNLN[+0.984]TYSKK.Y	QNLNTYSKK		N[+1]	548.784	2	1096.56	1096.56	0	-1.6	98	97	Specific	529.64	297.75	209.85	6.31	61	>sp|P59071|PA2B8_DABRR Basic phospholipase A2 VRV-PL-VIIIa OS=Daboia russelii PE=1 SV=1	1449	P1OK20151004_SK_RP1Trp16H.4932.4932.2 File:"P1OK20151004_SK_RP1Trp16H.raw", NativeID:"controllerType=0 controllerNumber=1 scan=4932"	4932	20.7768
00786:2	1	R.QN[+0.984]LN[+0.984]TYSKK.Y	QNLNTYSKK		N[+1]*2	549.277	2	1097.55	1097.55	0	-0.4	98	97	Specific	373.09	112.56	52.55	4.65	61	>sp|P59071|PA2B8_DABRR Basic phospholipase A2 VRV-PL-VIIIa OS=Daboia russelii PE=1 SV=1	1449	P1OK20151004_SK_RP1Trp16H.5397.5397.2 File:"P1OK20151004_SK_RP1Trp16H.raw", NativeID:"controllerType=0 controllerNumber=1 scan=5397"	5397	22.1094
06018:3	1	K.KYMLYPDFLC[+57.021]K.G	KYMLYPDFLCK		C[+57]	493.245	3	1477.72	1477.72	0	-0.5	106	105	Specific	46.32	46.32	46.32	2.09	61	>sp|P59071|PA2B8_DABRR Basic phospholipase A2 VRV-PL-VIIIa OS=Daboia russelii PE=1 SV=1	1449	P1OK20151004_SK_RP1Trp16H.12705.12705.3 File:"P1OK20151004_SK_RP1Trp16H.raw", NativeID:"controllerType=0 controllerNumber=1 scan=12705"	12705	42.6529
05699:3	1	K.KYMLYPDFLC[+57.021]K.G	KYMLYPDFLCK		C[+57]	493.245	3	1477.72	1477.72	0	-0.2	106	105	Specific	97.52	97.52	97.52	2.98	61	>sp|P59071|PA2B8_DABRR Basic phospholipase A2 VRV-PL-VIIIa OS=Daboia russelii PE=1 SV=1	1449	P1OK20151004_SK_RP1Trp16H.12178.12178.3 File:"P1OK20151004_SK_RP1Trp16H.raw", NativeID:"controllerType=0 controllerNumber=1 scan=12178"	12178	41.0006
05848:3	1	K.KYMLYPDFLC[+57.021]K.G	KYMLYPDFLCK		C[+57]	493.246	3	1477.72	1477.72	0	1.1	106	105	Specific	113.53	113.53	113.53	2.84	61	>sp|P59071|PA2B8_DABRR Basic phospholipase A2 VRV-PL-VIIIa OS=Daboia russelii PE=1 SV=1	1449	P1OK20151004_SK_RP1Trp16H.12427.12427.3 File:"P1OK20151004_SK_RP1Trp16H.raw", NativeID:"controllerType=0 controllerNumber=1 scan=12427"	12427	41.7847
05968:3	1	K.KYMLYPDFLC[+57.021]K.G	KYMLYPDFLCK		C[+57]	493.246	3	1477.72	1477.72	0	0.5	106	105	Specific	127.83	127.83	127.83	4.25	61	>sp|P59071|PA2B8_DABRR Basic phospholipase A2 VRV-PL-VIIIa OS=Daboia russelii PE=1 SV=1	1449	P1OK20151004_SK_RP1Trp16H.12620.12620.3 File:"P1OK20151004_SK_RP1Trp16H.raw", NativeID:"controllerType=0 controllerNumber=1 scan=12620"	12620	42.3831
05921:3	1	K.KYMLYPDFLC[+57.021]K.G	KYMLYPDFLCK		C[+57]	493.245	3	1477.72	1477.72	0	-1.8	106	105	Specific	166.93	166.93	166.93	4.17	61	>sp|P59071|PA2B8_DABRR Basic phospholipase A2 VRV-PL-VIIIa OS=Daboia russelii PE=1 SV=1	1449	P1OK20151004_SK_RP1Trp16H.12539.12539.3 File:"P1OK20151004_SK_RP1Trp16H.raw", NativeID:"controllerType=0 controllerNumber=1 scan=12539"	12539	42.1246
05793:3	1	K.KYMLYPDFLC[+57.021]K.G	KYMLYPDFLCK		C[+57]	493.246	3	1477.72	1477.72	0	0.5	106	105	Specific	170.93	170.93	170.93	4.42	61	>sp|P59071|PA2B8_DABRR Basic phospholipase A2 VRV-PL-VIIIa OS=Daboia russelii PE=1 SV=1	1449	P1OK20151004_SK_RP1Trp16H.12339.12339.3 File:"P1OK20151004_SK_RP1Trp16H.raw", NativeID:"controllerType=0 controllerNumber=1 scan=12339"	12339	41.5151
05747:3	1	K.KYMLYPDFLC[+57.021]K.G	KYMLYPDFLCK		C[+57]	493.245	3	1477.72	1477.72	0	-0.8	106	105	Specific	178.1	133.39	133.39	4.25	61	>sp|P59071|PA2B8_DABRR Basic phospholipase A2 VRV-PL-VIIIa OS=Daboia russelii PE=1 SV=1	1449	P1OK20151004_SK_RP1Trp16H.12258.12258.3 File:"P1OK20151004_SK_RP1Trp16H.raw", NativeID:"controllerType=0 controllerNumber=1 scan=12258"	12258	41.2561
05651:3	1	K.KYMLYPDFLC[+57.021]K.G	KYMLYPDFLCK		C[+57]	493.246	3	1477.72	1477.72	0	0.7	106	105	Specific	180.92	180.92	180.92	4.34	61	>sp|P59071|PA2B8_DABRR Basic phospholipase A2 VRV-PL-VIIIa OS=Daboia russelii PE=1 SV=1	1449	P1OK20151004_SK_RP1Trp16H.12098.12098.3 File:"P1OK20151004_SK_RP1Trp16H.raw", NativeID:"controllerType=0 controllerNumber=1 scan=12098"	12098	40.7466
05599:3	1	K.KYMLYPDFLC[+57.021]K.G	KYMLYPDFLCK		C[+57]	493.245	3	1477.72	1477.72	0	-0.7	106	105	Specific	228.96	228.96	228.96	4.71	61	>sp|P59071|PA2B8_DABRR Basic phospholipase A2 VRV-PL-VIIIa OS=Daboia russelii PE=1 SV=1	1449	P1OK20151004_SK_RP1Trp16H.12012.12012.3 File:"P1OK20151004_SK_RP1Trp16H.raw", NativeID:"controllerType=0 controllerNumber=1 scan=12012"	12012	40.4733
05024:3	1	K.KYMLYPDFLC[+57.021]K.G	KYMLYPDFLCK		C[+57]	493.246	3	1477.72	1477.72	0	1.3	106	105	Specific	233.46	158.4	158.4	3.39	61	>sp|P59071|PA2B8_DABRR Basic phospholipase A2 VRV-PL-VIIIa OS=Daboia russelii PE=1 SV=1	1449	P1OK20151004_SK_RP1Trp16H.11133.11133.3 File:"P1OK20151004_SK_RP1Trp16H.raw", NativeID:"controllerType=0 controllerNumber=1 scan=11133"	11133	37.8425
05530:3	1	K.KYMLYPDFLC[+57.021]K.G	KYMLYPDFLCK		C[+57]	493.245	3	1477.72	1477.72	0	-1.2	106	105	Specific	263.36	263.36	263.36	6.08	61	>sp|P59071|PA2B8_DABRR Basic phospholipase A2 VRV-PL-VIIIa OS=Daboia russelii PE=1 SV=1	1449	P1OK20151004_SK_RP1Trp16H.11907.11907.3 File:"P1OK20151004_SK_RP1Trp16H.raw", NativeID:"controllerType=0 controllerNumber=1 scan=11907"	11907	40.1606
05348:3	1	K.KYMLYPDFLC[+57.021]K.G	KYMLYPDFLCK		C[+57]	493.245	3	1477.72	1477.72	0	0	106	105	Specific	270.72	207.95	207.95	5.38	61	>sp|P59071|PA2B8_DABRR Basic phospholipase A2 VRV-PL-VIIIa OS=Daboia russelii PE=1 SV=1	1449	P1OK20151004_SK_RP1Trp16H.11637.11637.3 File:"P1OK20151004_SK_RP1Trp16H.raw", NativeID:"controllerType=0 controllerNumber=1 scan=11637"	11637	39.3674
04952:3	1	K.KYMLYPDFLC[+57.021]K.G	KYMLYPDFLCK		C[+57]	493.245	3	1477.72	1477.72	0	0.2	106	105	Specific	355.15	268.13	268.13	7.18	61	>sp|P59071|PA2B8_DABRR Basic phospholipase A2 VRV-PL-VIIIa OS=Daboia russelii PE=1 SV=1	1449	P1OK20151004_SK_RP1Trp16H.11022.11022.3 File:"P1OK20151004_SK_RP1Trp16H.raw", NativeID:"controllerType=0 controllerNumber=1 scan=11022"	11022	37.5082
05300:3	1	K.KYMLYPDFLC[+57.021]K.G	KYMLYPDFLCK		C[+57]	493.245	3	1477.72	1477.72	0	-0.6	106	105	Specific	362.24	275.65	275.65	7.03	61	>sp|P59071|PA2B8_DABRR Basic phospholipase A2 VRV-PL-VIIIa OS=Daboia russelii PE=1 SV=1	1449	P1OK20151004_SK_RP1Trp16H.11556.11556.3 File:"P1OK20151004_SK_RP1Trp16H.raw", NativeID:"controllerType=0 controllerNumber=1 scan=11556"	11556	39.1133
05409:3	1	K.KYMLYPDFLC[+57.021]K.G	KYMLYPDFLCK		C[+57]	493.245	3	1477.72	1477.72	0	-0.7	106	105	Specific	381.46	284.78	284.78	7.08	61	>sp|P59071|PA2B8_DABRR Basic phospholipase A2 VRV-PL-VIIIa OS=Daboia russelii PE=1 SV=1	1449	P1OK20151004_SK_RP1Trp16H.11727.11727.3 File:"P1OK20151004_SK_RP1Trp16H.raw", NativeID:"controllerType=0 controllerNumber=1 scan=11727"	11727	39.6294
05472:3	1	K.KYMLYPDFLC[+57.021]K.G	KYMLYPDFLCK		C[+57]	493.246	3	1477.72	1477.72	0	0.3	106	105	Specific	390.61	214.16	214.16	6.59	61	>sp|P59071|PA2B8_DABRR Basic phospholipase A2 VRV-PL-VIIIa OS=Daboia russelii PE=1 SV=1	1449	P1OK20151004_SK_RP1Trp16H.11817.11817.3 File:"P1OK20151004_SK_RP1Trp16H.raw", NativeID:"controllerType=0 controllerNumber=1 scan=11817"	11817	39.8887
05246:3	1	K.KYMLYPDFLC[+57.021]K.G	KYMLYPDFLCK		C[+57]	493.245	3	1477.72	1477.72	0	0.2	106	105	Specific	418.55	296.81	296.81	7.28	61	>sp|P59071|PA2B8_DABRR Basic phospholipase A2 VRV-PL-VIIIa OS=Daboia russelii PE=1 SV=1	1449	P1OK20151004_SK_RP1Trp16H.11473.11473.3 File:"P1OK20151004_SK_RP1Trp16H.raw", NativeID:"controllerType=0 controllerNumber=1 scan=11473"	11473	38.862
05188:3	1	K.KYMLYPDFLC[+57.021]K.G	KYMLYPDFLCK		C[+57]	493.246	3	1477.72	1477.72	0	0.4	106	105	Specific	471.79	355.83	355.83	8.05	61	>sp|P59071|PA2B8_DABRR Basic phospholipase A2 VRV-PL-VIIIa OS=Daboia russelii PE=1 SV=1	1449	P1OK20151004_SK_RP1Trp16H.11387.11387.3 File:"P1OK20151004_SK_RP1Trp16H.raw", NativeID:"controllerType=0 controllerNumber=1 scan=11387"	11387	38.6086
05135:3	1	K.KYMLYPDFLC[+57.021]K.G	KYMLYPDFLCK		C[+57]	493.245	3	1477.72	1477.72	0	0	106	105	Specific	472.89	345.2	345.2	7.03	61	>sp|P59071|PA2B8_DABRR Basic phospholipase A2 VRV-PL-VIIIa OS=Daboia russelii PE=1 SV=1	1449	P1OK20151004_SK_RP1Trp16H.11303.11303.3 File:"P1OK20151004_SK_RP1Trp16H.raw", NativeID:"controllerType=0 controllerNumber=1 scan=11303"	11303	38.3514
05067:3	1	K.KYMLYPDFLC[+57.021]K.G	KYMLYPDFLCK		C[+57]	493.245	3	1477.72	1477.72	0	0.2	106	105	Specific	520.63	396.27	396.27	9.01	61	>sp|P59071|PA2B8_DABRR Basic phospholipase A2 VRV-PL-VIIIa OS=Daboia russelii PE=1 SV=1	1449	P1OK20151004_SK_RP1Trp16H.11210.11210.3 File:"P1OK20151004_SK_RP1Trp16H.raw", NativeID:"controllerType=0 controllerNumber=1 scan=11210"	11210	38.0947
05146:2	1	K.KYMLYPDFLC[+57.021]K.G	KYMLYPDFLCK		C[+57]	739.365	2	1477.72	1477.72	0	0.4	106	105	Specific	646.42	473.13	473.13	10.23	61	>sp|P59071|PA2B8_DABRR Basic phospholipase A2 VRV-PL-VIIIa OS=Daboia russelii PE=1 SV=1	1449	P1OK20151004_SK_RP1Trp16H.11318.11318.2 File:"P1OK20151004_SK_RP1Trp16H.raw", NativeID:"controllerType=0 controllerNumber=1 scan=11318"	11318	38.394
05030:2	1	K.KYMLYPDFLC[+57.021]K.G	KYMLYPDFLCK		C[+57]	739.365	2	1477.72	1477.72	0	0.7	106	105	Specific	646.45	464.09	464.09	9.29	61	>sp|P59071|PA2B8_DABRR Basic phospholipase A2 VRV-PL-VIIIa OS=Daboia russelii PE=1 SV=1	1449	P1OK20151004_SK_RP1Trp16H.11145.11145.2 File:"P1OK20151004_SK_RP1Trp16H.raw", NativeID:"controllerType=0 controllerNumber=1 scan=11145"	11145	37.8833
05078:2	1	K.KYMLYPDFLC[+57.021]K.G	KYMLYPDFLCK		C[+57]	739.364	2	1477.72	1477.72	0	-0.4	106	105	Specific	722.95	529.06	529.06	12.23	61	>sp|P59071|PA2B8_DABRR Basic phospholipase A2 VRV-PL-VIIIa OS=Daboia russelii PE=1 SV=1	1449	P1OK20151004_SK_RP1Trp16H.11225.11225.2 File:"P1OK20151004_SK_RP1Trp16H.raw", NativeID:"controllerType=0 controllerNumber=1 scan=11225"	11225	38.1359
05151:2	1	K.KYM[+15.995]LYPDFLC[+57.021]K.G	KYMLYPDFLCK		C[+57], M[+16]	747.363	2	1493.72	1493.72	0	1.7	106	105	Specific	15.5	15.5	15.5	1.36	61	>sp|P59071|PA2B8_DABRR Basic phospholipase A2 VRV-PL-VIIIa OS=Daboia russelii PE=1 SV=1	1449	P1OK20151004_SK_RP1Trp16H.11324.11324.2 File:"P1OK20151004_SK_RP1Trp16H.raw", NativeID:"controllerType=0 controllerNumber=1 scan=11324"	11324	38.4084
05436:3	1	K.KYM[+15.995]LYPDFLC[+57.021]K.G	KYMLYPDFLCK		C[+57], M[+16]	498.577	3	1493.72	1493.72	0	-0.2	106	105	Specific	65.59	65.59	65.59	2.68	61	>sp|P59071|PA2B8_DABRR Basic phospholipase A2 VRV-PL-VIIIa OS=Daboia russelii PE=1 SV=1	1449	P1OK20151004_SK_RP1Trp16H.11766.11766.3 File:"P1OK20151004_SK_RP1Trp16H.raw", NativeID:"controllerType=0 controllerNumber=1 scan=11766"	11766	39.7426
05359:3	1	K.KYM[+15.995]LYPDFLC[+57.021]K.G	KYMLYPDFLCK		C[+57], M[+16]	498.578	3	1493.72	1493.72	0	1.6	106	105	Specific	78.35	78.35	78.35	2.44	61	>sp|P59071|PA2B8_DABRR Basic phospholipase A2 VRV-PL-VIIIa OS=Daboia russelii PE=1 SV=1	1449	P1OK20151004_SK_RP1Trp16H.11652.11652.3 File:"P1OK20151004_SK_RP1Trp16H.raw", NativeID:"controllerType=0 controllerNumber=1 scan=11652"	11652	39.4102
05064:3	1	K.KYM[+15.995]LYPDFLC[+57.021]K.G	KYMLYPDFLCK		C[+57], M[+16]	498.576	3	1493.71	1493.72	0	-1.6	106	105	Specific	237.37	227.34	227.34	4.23	61	>sp|P59071|PA2B8_DABRR Basic phospholipase A2 VRV-PL-VIIIa OS=Daboia russelii PE=1 SV=1	1449	P1OK20151004_SK_RP1Trp16H.11203.11203.3 File:"P1OK20151004_SK_RP1Trp16H.raw", NativeID:"controllerType=0 controllerNumber=1 scan=11203"	11203	38.0697
04620:3	1	K.KYM[+15.995]LYPDFLC[+57.021]K.G	KYMLYPDFLCK		C[+57], M[+16]	498.577	3	1493.72	1493.72	0	0	106	105	Specific	377.99	359.47	359.47	7.15	61	>sp|P59071|PA2B8_DABRR Basic phospholipase A2 VRV-PL-VIIIa OS=Daboia russelii PE=1 SV=1	1449	P1OK20151004_SK_RP1Trp16H.10521.10521.3 File:"P1OK20151004_SK_RP1Trp16H.raw", NativeID:"controllerType=0 controllerNumber=1 scan=10521"	10521	36.0188
05018:3	1	K.KYM[+15.995]LYPDFLC[+57.021]K.G	KYMLYPDFLCK		C[+57], M[+16]	498.578	3	1493.72	1493.72	0	1.1	106	105	Specific	390.45	355.13	355.13	5.94	61	>sp|P59071|PA2B8_DABRR Basic phospholipase A2 VRV-PL-VIIIa OS=Daboia russelii PE=1 SV=1	1449	P1OK20151004_SK_RP1Trp16H.11124.11124.3 File:"P1OK20151004_SK_RP1Trp16H.raw", NativeID:"controllerType=0 controllerNumber=1 scan=11124"	11124	37.8154
04914:3	1	K.KYM[+15.995]LYPDFLC[+57.021]K.G	KYMLYPDFLCK		C[+57], M[+16]	498.577	3	1493.72	1493.72	0	-0.7	106	105	Specific	412.02	358.94	358.94	7.35	61	>sp|P59071|PA2B8_DABRR Basic phospholipase A2 VRV-PL-VIIIa OS=Daboia russelii PE=1 SV=1	1449	P1OK20151004_SK_RP1Trp16H.10957.10957.3 File:"P1OK20151004_SK_RP1Trp16H.raw", NativeID:"controllerType=0 controllerNumber=1 scan=10957"	10957	37.3022
04854:3	1	K.KYM[+15.995]LYPDFLC[+57.021]K.G	KYMLYPDFLCK		C[+57], M[+16]	498.577	3	1493.72	1493.72	0	0.3	106	105	Specific	419.27	382.55	382.55	8.05	61	>sp|P59071|PA2B8_DABRR Basic phospholipase A2 VRV-PL-VIIIa OS=Daboia russelii PE=1 SV=1	1449	P1OK20151004_SK_RP1Trp16H.10869.10869.3 File:"P1OK20151004_SK_RP1Trp16H.raw", NativeID:"controllerType=0 controllerNumber=1 scan=10869"	10869	37.0473
04962:3	1	K.KYM[+15.995]LYPDFLC[+57.021]K.G	KYMLYPDFLCK		C[+57], M[+16]	498.577	3	1493.72	1493.72	0	0.3	106	105	Specific	421.07	367.32	367.32	7.78	61	>sp|P59071|PA2B8_DABRR Basic phospholipase A2 VRV-PL-VIIIa OS=Daboia russelii PE=1 SV=1	1449	P1OK20151004_SK_RP1Trp16H.11038.11038.3 File:"P1OK20151004_SK_RP1Trp16H.raw", NativeID:"controllerType=0 controllerNumber=1 scan=11038"	11038	37.5575
04622:2	1	K.KYM[+15.995]LYPDFLC[+57.021]K.G	KYMLYPDFLCK		C[+57], M[+16]	747.363	2	1493.72	1493.72	0	1.7	106	105	Specific	425.4	311.42	311.42	5.71	61	>sp|P59071|PA2B8_DABRR Basic phospholipase A2 VRV-PL-VIIIa OS=Daboia russelii PE=1 SV=1	1449	P1OK20151004_SK_RP1Trp16H.10523.10523.2 File:"P1OK20151004_SK_RP1Trp16H.raw", NativeID:"controllerType=0 controllerNumber=1 scan=10523"	10523	36.0232
04786:3	1	K.KYM[+15.995]LYPDFLC[+57.021]K.G	KYMLYPDFLCK		C[+57], M[+16]	498.577	3	1493.72	1493.72	0	0	106	105	Specific	462.97	403.64	403.64	8	61	>sp|P59071|PA2B8_DABRR Basic phospholipase A2 VRV-PL-VIIIa OS=Daboia russelii PE=1 SV=1	1449	P1OK20151004_SK_RP1Trp16H.10777.10777.3 File:"P1OK20151004_SK_RP1Trp16H.raw", NativeID:"controllerType=0 controllerNumber=1 scan=10777"	10777	36.7903
05021:2	1	K.KYM[+15.995]LYPDFLC[+57.021]K.G	KYMLYPDFLCK		C[+57], M[+16]	747.362	2	1493.72	1493.72	0	-0.2	106	105	Specific	468.62	327.9	327.9	6.66	61	>sp|P59071|PA2B8_DABRR Basic phospholipase A2 VRV-PL-VIIIa OS=Daboia russelii PE=1 SV=1	1449	P1OK20151004_SK_RP1Trp16H.11128.11128.2 File:"P1OK20151004_SK_RP1Trp16H.raw", NativeID:"controllerType=0 controllerNumber=1 scan=11128"	11128	37.8265
04673:3	1	K.KYM[+15.995]LYPDFLC[+57.021]K.G	KYMLYPDFLCK		C[+57], M[+16]	498.577	3	1493.72	1493.72	0	-0.3	106	105	Specific	471.91	371.04	371.04	7.73	61	>sp|P59071|PA2B8_DABRR Basic phospholipase A2 VRV-PL-VIIIa OS=Daboia russelii PE=1 SV=1	1449	P1OK20151004_SK_RP1Trp16H.10605.10605.3 File:"P1OK20151004_SK_RP1Trp16H.raw", NativeID:"controllerType=0 controllerNumber=1 scan=10605"	10605	36.2715
04726:3	1	K.KYM[+15.995]LYPDFLC[+57.021]K.G	KYMLYPDFLCK		C[+57], M[+16]	498.576	3	1493.71	1493.72	0	-1.8	106	105	Specific	472.15	379.17	379.17	7.71	61	>sp|P59071|PA2B8_DABRR Basic phospholipase A2 VRV-PL-VIIIa OS=Daboia russelii PE=1 SV=1	1449	P1OK20151004_SK_RP1Trp16H.10689.10689.3 File:"P1OK20151004_SK_RP1Trp16H.raw", NativeID:"controllerType=0 controllerNumber=1 scan=10689"	10689	36.5308
04917:2	1	K.KYM[+15.995]LYPDFLC[+57.021]K.G	KYMLYPDFLCK		C[+57], M[+16]	747.361	2	1493.72	1493.72	0	-0.7	106	105	Specific	524.59	365.61	365.61	8.64	61	>sp|P59071|PA2B8_DABRR Basic phospholipase A2 VRV-PL-VIIIa OS=Daboia russelii PE=1 SV=1	1449	P1OK20151004_SK_RP1Trp16H.10961.10961.2 File:"P1OK20151004_SK_RP1Trp16H.raw", NativeID:"controllerType=0 controllerNumber=1 scan=10961"	10961	37.3123
04965:2	1	K.KYM[+15.995]LYPDFLC[+57.021]K.G	KYMLYPDFLCK		C[+57], M[+16]	747.362	2	1493.72	1493.72	0	0.3	106	105	Specific	557.47	419.65	419.65	7.97	61	>sp|P59071|PA2B8_DABRR Basic phospholipase A2 VRV-PL-VIIIa OS=Daboia russelii PE=1 SV=1	1449	P1OK20151004_SK_RP1Trp16H.11042.11042.2 File:"P1OK20151004_SK_RP1Trp16H.raw", NativeID:"controllerType=0 controllerNumber=1 scan=11042"	11042	37.5687
04789:2	1	K.KYM[+15.995]LYPDFLC[+57.021]K.G	KYMLYPDFLCK		C[+57], M[+16]	747.362	2	1493.72	1493.72	0	0.4	106	105	Specific	629.17	472.07	472.07	10.23	61	>sp|P59071|PA2B8_DABRR Basic phospholipase A2 VRV-PL-VIIIa OS=Daboia russelii PE=1 SV=1	1449	P1OK20151004_SK_RP1Trp16H.10781.10781.2 File:"P1OK20151004_SK_RP1Trp16H.raw", NativeID:"controllerType=0 controllerNumber=1 scan=10781"	10781	36.8015
04678:2	1	K.KYM[+15.995]LYPDFLC[+57.021]K.G	KYMLYPDFLCK		C[+57], M[+16]	747.361	2	1493.72	1493.72	0	-0.6	106	105	Specific	635.66	388.18	388.18	9.48	61	>sp|P59071|PA2B8_DABRR Basic phospholipase A2 VRV-PL-VIIIa OS=Daboia russelii PE=1 SV=1	1449	P1OK20151004_SK_RP1Trp16H.10611.10611.2 File:"P1OK20151004_SK_RP1Trp16H.raw", NativeID:"controllerType=0 controllerNumber=1 scan=10611"	10611	36.2859
04856:2	1	K.KYM[+15.995]LYPDFLC[+57.021]K.G	KYMLYPDFLCK		C[+57], M[+16]	747.362	2	1493.72	1493.72	0	0.6	106	105	Specific	638	478.9	478.9	10.23	61	>sp|P59071|PA2B8_DABRR Basic phospholipase A2 VRV-PL-VIIIa OS=Daboia russelii PE=1 SV=1	1449	P1OK20151004_SK_RP1Trp16H.10872.10872.2 File:"P1OK20151004_SK_RP1Trp16H.raw", NativeID:"controllerType=0 controllerNumber=1 scan=10872"	10872	37.0563
04729:2	1	K.KYM[+15.995]LYPDFLC[+57.021]K.G	KYMLYPDFLCK		C[+57], M[+16]	747.361	2	1493.71	1493.72	0	-1.2	106	105	Specific	646.51	459.55	459.55	9.19	61	>sp|P59071|PA2B8_DABRR Basic phospholipase A2 VRV-PL-VIIIa OS=Daboia russelii PE=1 SV=1	1449	P1OK20151004_SK_RP1Trp16H.10693.10693.2 File:"P1OK20151004_SK_RP1Trp16H.raw", NativeID:"controllerType=0 controllerNumber=1 scan=10693"	10693	36.5421
04836:3	1	K.KYMLYPDFLC[+57.021]KGELK.C	KYMLYPDFLCKGELK		C[+57]	635.661	3	1904.97	1904.96	0	2.5	106	105	Specific	86.26	86.26	86.26	2.6	61	>sp|P59071|PA2B8_DABRR Basic phospholipase A2 VRV-PL-VIIIa OS=Daboia russelii PE=1 SV=1	1449	P1OK20151004_SK_RP1Trp16H.10845.10845.3 File:"P1OK20151004_SK_RP1Trp16H.raw", NativeID:"controllerType=0 controllerNumber=1 scan=10845"	10845	36.9815
04603:3	1	K.KYMLYPDFLC[+57.021]KGELK.C	KYMLYPDFLCKGELK		C[+57]	635.659	3	1904.96	1904.96	0	-0.4	106	105	Specific	269.62	269.62	269.62	6.86	61	>sp|P59071|PA2B8_DABRR Basic phospholipase A2 VRV-PL-VIIIa OS=Daboia russelii PE=1 SV=1	1449	P1OK20151004_SK_RP1Trp16H.10498.10498.3 File:"P1OK20151004_SK_RP1Trp16H.raw", NativeID:"controllerType=0 controllerNumber=1 scan=10498"	10498	35.9551
04713:3	1	K.KYMLYPDFLC[+57.021]KGELK.C	KYMLYPDFLCKGELK		C[+57]	635.659	3	1904.96	1904.96	0	-1.6	106	105	Specific	399.11	386.49	386.49	8.29	61	>sp|P59071|PA2B8_DABRR Basic phospholipase A2 VRV-PL-VIIIa OS=Daboia russelii PE=1 SV=1	1449	P1OK20151004_SK_RP1Trp16H.10669.10669.3 File:"P1OK20151004_SK_RP1Trp16H.raw", NativeID:"controllerType=0 controllerNumber=1 scan=10669"	10669	36.4686
04627:2	1	K.KYMLYPDFLC[+57.021]KGELK.C	KYMLYPDFLCKGELK		C[+57]	952.986	2	1904.96	1904.96	0	-0.2	106	105	Specific	469.97	387.15	387.15	8.32	61	>sp|P59071|PA2B8_DABRR Basic phospholipase A2 VRV-PL-VIIIa OS=Daboia russelii PE=1 SV=1	1449	P1OK20151004_SK_RP1Trp16H.10531.10531.2 File:"P1OK20151004_SK_RP1Trp16H.raw", NativeID:"controllerType=0 controllerNumber=1 scan=10531"	10531	36.0478
04635:4	1	K.KYMLYPDFLC[+57.021]KGELK.C	KYMLYPDFLCKGELK		C[+57]	476.997	4	1904.96	1904.96	0	0.1	106	105	Specific	493.06	465.24	465.24	9.35	61	>sp|P59071|PA2B8_DABRR Basic phospholipase A2 VRV-PL-VIIIa OS=Daboia russelii PE=1 SV=1	1449	P1OK20151004_SK_RP1Trp16H.10542.10542.4 File:"P1OK20151004_SK_RP1Trp16H.raw", NativeID:"controllerType=0 controllerNumber=1 scan=10542"	10542	36.0779
04658:3	1	K.KYMLYPDFLC[+57.021]KGELK.C	KYMLYPDFLCKGELK		C[+57]	635.659	3	1904.96	1904.96	0	-0.7	106	105	Specific	806.58	692.19	692.19	14.65	61	>sp|P59071|PA2B8_DABRR Basic phospholipase A2 VRV-PL-VIIIa OS=Daboia russelii PE=1 SV=1	1449	P1OK20151004_SK_RP1Trp16H.10583.10583.3 File:"P1OK20151004_SK_RP1Trp16H.raw", NativeID:"controllerType=0 controllerNumber=1 scan=10583"	10583	36.2099
04357:4	1	K.KYM[+15.995]LYPDFLC[+57.021]KGELK.C	KYMLYPDFLCKGELK		C[+57], M[+16]	480.995	4	1920.96	1920.96	0	0	106	105	Specific	302.96	194.4	194.4	6.1	61	>sp|P59071|PA2B8_DABRR Basic phospholipase A2 VRV-PL-VIIIa OS=Daboia russelii PE=1 SV=1	1449	P1OK20151004_SK_RP1Trp16H.10138.10138.4 File:"P1OK20151004_SK_RP1Trp16H.raw", NativeID:"controllerType=0 controllerNumber=1 scan=10138"	10138	34.8984
04311:2	1	K.KYM[+15.995]LYPDFLC[+57.021]KGELK.C	KYMLYPDFLCKGELK		C[+57], M[+16]	960.984	2	1920.96	1920.96	0	0	106	105	Specific	307.59	273.53	273.53	6.22	61	>sp|P59071|PA2B8_DABRR Basic phospholipase A2 VRV-PL-VIIIa OS=Daboia russelii PE=1 SV=1	1449	P1OK20151004_SK_RP1Trp16H.10062.10062.2 File:"P1OK20151004_SK_RP1Trp16H.raw", NativeID:"controllerType=0 controllerNumber=1 scan=10062"	10062	34.6624
04530:3	1	K.KYM[+15.995]LYPDFLC[+57.021]KGELK.C	KYMLYPDFLCKGELK		C[+57], M[+16]	640.992	3	1920.96	1920.96	0	0.8	106	105	Specific	326.36	323.45	323.45	6.5	61	>sp|P59071|PA2B8_DABRR Basic phospholipase A2 VRV-PL-VIIIa OS=Daboia russelii PE=1 SV=1	1449	P1OK20151004_SK_RP1Trp16H.10389.10389.3 File:"P1OK20151004_SK_RP1Trp16H.raw", NativeID:"controllerType=0 controllerNumber=1 scan=10389"	10389	35.6344
04461:3	1	K.KYM[+15.995]LYPDFLC[+57.021]KGELK.C	KYMLYPDFLCKGELK		C[+57], M[+16]	640.991	3	1920.96	1920.96	0	-1.1	106	105	Specific	369.18	298.81	298.81	7.22	61	>sp|P59071|PA2B8_DABRR Basic phospholipase A2 VRV-PL-VIIIa OS=Daboia russelii PE=1 SV=1	1449	P1OK20151004_SK_RP1Trp16H.10295.10295.3 File:"P1OK20151004_SK_RP1Trp16H.raw", NativeID:"controllerType=0 controllerNumber=1 scan=10295"	10295	35.3702
04406:3	1	K.KYM[+15.995]LYPDFLC[+57.021]KGELK.C	KYMLYPDFLCKGELK		C[+57], M[+16]	640.992	3	1920.96	1920.96	0	0.2	106	105	Specific	579.98	491.99	491.99	9.65	61	>sp|P59071|PA2B8_DABRR Basic phospholipase A2 VRV-PL-VIIIa OS=Daboia russelii PE=1 SV=1	1449	P1OK20151004_SK_RP1Trp16H.10210.10210.3 File:"P1OK20151004_SK_RP1Trp16H.raw", NativeID:"controllerType=0 controllerNumber=1 scan=10210"	10210	35.1124
04290:3	1	K.KYM[+15.995]LYPDFLC[+57.021]KGELK.C	KYMLYPDFLCKGELK		C[+57], M[+16]	640.99	3	1920.96	1920.96	0	-1.4	106	105	Specific	585.6	483.85	483.85	9.29	61	>sp|P59071|PA2B8_DABRR Basic phospholipase A2 VRV-PL-VIIIa OS=Daboia russelii PE=1 SV=1	1449	P1OK20151004_SK_RP1Trp16H.10033.10033.3 File:"P1OK20151004_SK_RP1Trp16H.raw", NativeID:"controllerType=0 controllerNumber=1 scan=10033"	10033	34.5805
04344:3	1	K.KYM[+15.995]LYPDFLC[+57.021]KGELK.C	KYMLYPDFLCKGELK		C[+57], M[+16]	640.991	3	1920.96	1920.96	0	0	106	105	Specific	759.27	668.01	668.01	13.65	61	>sp|P59071|PA2B8_DABRR Basic phospholipase A2 VRV-PL-VIIIa OS=Daboia russelii PE=1 SV=1	1449	P1OK20151004_SK_RP1Trp16H.10119.10119.3 File:"P1OK20151004_SK_RP1Trp16H.raw", NativeID:"controllerType=0 controllerNumber=1 scan=10119"	10119	34.8439
06040:2	1	K.YMLYPDFLC[+57.021]K.G	YMLYPDFLCK		C[+57]	675.316	2	1349.62	1349.63	0	-1.9	107	106	Specific	170.16	170.16	170.16	4.27	61	>sp|P59071|PA2B8_DABRR Basic phospholipase A2 VRV-PL-VIIIa OS=Daboia russelii PE=1 SV=1	1449	P1OK20151004_SK_RP1Trp16H.12743.12743.2 File:"P1OK20151004_SK_RP1Trp16H.raw", NativeID:"controllerType=0 controllerNumber=1 scan=12743"	12743	42.7747
06331:2	1	K.YMLYPDFLC[+57.021]K.G	YMLYPDFLCK		C[+57]	675.317	2	1349.63	1349.63	0	0.1	107	106	Specific	260.14	240.17	240.17	6.5	61	>sp|P59071|PA2B8_DABRR Basic phospholipase A2 VRV-PL-VIIIa OS=Daboia russelii PE=1 SV=1	1449	P1OK20151004_SK_RP1Trp16H.13183.13183.2 File:"P1OK20151004_SK_RP1Trp16H.raw", NativeID:"controllerType=0 controllerNumber=1 scan=13183"	13183	44.084
06284:2	1	K.YMLYPDFLC[+57.021]K.G	YMLYPDFLCK		C[+57]	675.317	2	1349.63	1349.63	0	0.1	107	106	Specific	315.33	263.55	263.55	7.54	61	>sp|P59071|PA2B8_DABRR Basic phospholipase A2 VRV-PL-VIIIa OS=Daboia russelii PE=1 SV=1	1449	P1OK20151004_SK_RP1Trp16H.13102.13102.2 File:"P1OK20151004_SK_RP1Trp16H.raw", NativeID:"controllerType=0 controllerNumber=1 scan=13102"	13102	43.8231
05967:2	1	K.YMLYPDFLC[+57.021]K.G	YMLYPDFLCK		C[+57]	675.317	2	1349.63	1349.63	0	-0.8	107	106	Specific	340.36	323.34	323.34	7.91	61	>sp|P59071|PA2B8_DABRR Basic phospholipase A2 VRV-PL-VIIIa OS=Daboia russelii PE=1 SV=1	1449	P1OK20151004_SK_RP1Trp16H.12618.12618.2 File:"P1OK20151004_SK_RP1Trp16H.raw", NativeID:"controllerType=0 controllerNumber=1 scan=12618"	12618	42.3775
06212:2	1	K.YMLYPDFLC[+57.021]K.G	YMLYPDFLCK		C[+57]	675.317	2	1349.63	1349.63	0	0.4	107	106	Specific	431.47	344.88	344.88	7.96	61	>sp|P59071|PA2B8_DABRR Basic phospholipase A2 VRV-PL-VIIIa OS=Daboia russelii PE=1 SV=1	1449	P1OK20151004_SK_RP1Trp16H.13005.13005.2 File:"P1OK20151004_SK_RP1Trp16H.raw", NativeID:"controllerType=0 controllerNumber=1 scan=13005"	13005	43.5561
06136:2	1	K.YMLYPDFLC[+57.021]K.G	YMLYPDFLCK		C[+57]	675.317	2	1349.63	1349.63	0	-0.7	107	106	Specific	447.29	353.48	353.48	7.91	61	>sp|P59071|PA2B8_DABRR Basic phospholipase A2 VRV-PL-VIIIa OS=Daboia russelii PE=1 SV=1	1449	P1OK20151004_SK_RP1Trp16H.12907.12907.2 File:"P1OK20151004_SK_RP1Trp16H.raw", NativeID:"controllerType=0 controllerNumber=1 scan=12907"	12907	43.293
06073:2	1	K.YMLYPDFLC[+57.021]K.G	YMLYPDFLCK		C[+57]	675.316	2	1349.63	1349.63	0	-1.1	107	106	Specific	535.77	378.49	378.49	8.87	61	>sp|P59071|PA2B8_DABRR Basic phospholipase A2 VRV-PL-VIIIa OS=Daboia russelii PE=1 SV=1	1449	P1OK20151004_SK_RP1Trp16H.12816.12816.2 File:"P1OK20151004_SK_RP1Trp16H.raw", NativeID:"controllerType=0 controllerNumber=1 scan=12816"	12816	43.029
05992:2	1	K.YM[+15.995]LYPDFLC[+57.021]K.G	YMLYPDFLCK		C[+57], M[+16]	683.314	2	1365.62	1365.62	0	-0.7	107	106	Specific	345.63	329.06	329.06	7.16	61	>sp|P59071|PA2B8_DABRR Basic phospholipase A2 VRV-PL-VIIIa OS=Daboia russelii PE=1 SV=1	1449	P1OK20151004_SK_RP1Trp16H.12662.12662.2 File:"P1OK20151004_SK_RP1Trp16H.raw", NativeID:"controllerType=0 controllerNumber=1 scan=12662"	12662	42.518
06038:2	1	K.YM[+15.995]LYPDFLC[+57.021]K.G	YMLYPDFLCK		C[+57], M[+16]	683.314	2	1365.62	1365.62	0	-0.7	107	106	Specific	388.13	354.17	354.17	7.76	61	>sp|P59071|PA2B8_DABRR Basic phospholipase A2 VRV-PL-VIIIa OS=Daboia russelii PE=1 SV=1	1449	P1OK20151004_SK_RP1Trp16H.12741.12741.2 File:"P1OK20151004_SK_RP1Trp16H.raw", NativeID:"controllerType=0 controllerNumber=1 scan=12741"	12741	42.7691
05941:2	1	K.YM[+15.995]LYPDFLC[+57.021]K.G	YMLYPDFLCK		C[+57], M[+16]	683.314	2	1365.62	1365.62	0	-0.9	107	106	Specific	410.49	357.23	357.23	7.96	61	>sp|P59071|PA2B8_DABRR Basic phospholipase A2 VRV-PL-VIIIa OS=Daboia russelii PE=1 SV=1	1449	P1OK20151004_SK_RP1Trp16H.12579.12579.2 File:"P1OK20151004_SK_RP1Trp16H.raw", NativeID:"controllerType=0 controllerNumber=1 scan=12579"	12579	42.2622
05894:2	1	K.YM[+15.995]LYPDFLC[+57.021]K.G	YMLYPDFLCK		C[+57], M[+16]	683.314	2	1365.62	1365.62	0	-0.3	107	106	Specific	436.16	375.55	375.55	8.66	61	>sp|P59071|PA2B8_DABRR Basic phospholipase A2 VRV-PL-VIIIa OS=Daboia russelii PE=1 SV=1	1449	P1OK20151004_SK_RP1Trp16H.12500.12500.2 File:"P1OK20151004_SK_RP1Trp16H.raw", NativeID:"controllerType=0 controllerNumber=1 scan=12500"	12500	42.0088
05745:2	1	K.YM[+15.995]LYPDFLC[+57.021]K.G	YMLYPDFLCK		C[+57], M[+16]	683.314	2	1365.62	1365.62	0	-0.6	107	106	Specific	497.54	339.8	339.8	8.08	61	>sp|P59071|PA2B8_DABRR Basic phospholipase A2 VRV-PL-VIIIa OS=Daboia russelii PE=1 SV=1	1449	P1OK20151004_SK_RP1Trp16H.12254.12254.2 File:"P1OK20151004_SK_RP1Trp16H.raw", NativeID:"controllerType=0 controllerNumber=1 scan=12254"	12254	41.2425
05695:2	1	K.YM[+15.995]LYPDFLC[+57.021]K.G	YMLYPDFLCK		C[+57], M[+16]	683.314	2	1365.62	1365.62	0	-0.5	107	106	Specific	502.47	378.06	378.06	8.78	61	>sp|P59071|PA2B8_DABRR Basic phospholipase A2 VRV-PL-VIIIa OS=Daboia russelii PE=1 SV=1	1449	P1OK20151004_SK_RP1Trp16H.12171.12171.2 File:"P1OK20151004_SK_RP1Trp16H.raw", NativeID:"controllerType=0 controllerNumber=1 scan=12171"	12171	40.9791
05839:2	1	K.YM[+15.995]LYPDFLC[+57.021]K.G	YMLYPDFLCK		C[+57], M[+16]	683.314	2	1365.62	1365.62	0	-0.8	107	106	Specific	510.96	380.49	380.49	8.78	61	>sp|P59071|PA2B8_DABRR Basic phospholipase A2 VRV-PL-VIIIa OS=Daboia russelii PE=1 SV=1	1449	P1OK20151004_SK_RP1Trp16H.12415.12415.2 File:"P1OK20151004_SK_RP1Trp16H.raw", NativeID:"controllerType=0 controllerNumber=1 scan=12415"	12415	41.75
05787:2	1	K.YM[+15.995]LYPDFLC[+57.021]K.G	YMLYPDFLCK		C[+57], M[+16]	683.314	2	1365.62	1365.62	0	-0.5	107	106	Specific	519.46	317.03	317.03	8.01	61	>sp|P59071|PA2B8_DABRR Basic phospholipase A2 VRV-PL-VIIIa OS=Daboia russelii PE=1 SV=1	1449	P1OK20151004_SK_RP1Trp16H.12331.12331.2 File:"P1OK20151004_SK_RP1Trp16H.raw", NativeID:"controllerType=0 controllerNumber=1 scan=12331"	12331	41.4939
05521:2	1	K.YMLYPDFLC[+57.021]KGELK.C	YMLYPDFLCKGELK		C[+57]	888.935	2	1776.86	1776.87	0	-4.2	107	106	Specific	483.11	322.2	322.2	7.01	61	>sp|P59071|PA2B8_DABRR Basic phospholipase A2 VRV-PL-VIIIa OS=Daboia russelii PE=1 SV=1	1449	P1OK20151004_SK_RP1Trp16H.11894.11894.2 File:"P1OK20151004_SK_RP1Trp16H.raw", NativeID:"controllerType=0 controllerNumber=1 scan=11894"	11894	40.1235
05528:3	1	K.YMLYPDFLC[+57.021]KGELK.C	YMLYPDFLCKGELK		C[+57]	592.962	3	1776.87	1776.87	0	0.2	107	106	Specific	582.08	468.54	468.54	9.7	61	>sp|P59071|PA2B8_DABRR Basic phospholipase A2 VRV-PL-VIIIa OS=Daboia russelii PE=1 SV=1	1449	P1OK20151004_SK_RP1Trp16H.11905.11905.3 File:"P1OK20151004_SK_RP1Trp16H.raw", NativeID:"controllerType=0 controllerNumber=1 scan=11905"	11905	40.1562
05306:2	1	K.YM[+15.995]LYPDFLC[+57.021]KGELK.C	YMLYPDFLCKGELK		C[+57], M[+16]	896.938	2	1792.87	1792.86	0	2	107	106	Specific	9.98	9.98	9.98	1.8	61	>sp|P59071|PA2B8_DABRR Basic phospholipase A2 VRV-PL-VIIIa OS=Daboia russelii PE=1 SV=1	1449	P1OK20151004_SK_RP1Trp16H.11565.11565.2 File:"P1OK20151004_SK_RP1Trp16H.raw", NativeID:"controllerType=0 controllerNumber=1 scan=11565"	11565	39.1404
05473:3	1	K.YM[+15.995]LYPDFLC[+57.021]KGELK.C	YMLYPDFLCKGELK		C[+57], M[+16]	598.292	3	1792.86	1792.86	0	-1.7	107	106	Specific	90.64	90.64	90.64	4.05	61	>sp|P59071|PA2B8_DABRR Basic phospholipase A2 VRV-PL-VIIIa OS=Daboia russelii PE=1 SV=1	1449	P1OK20151004_SK_RP1Trp16H.11822.11822.3 File:"P1OK20151004_SK_RP1Trp16H.raw", NativeID:"controllerType=0 controllerNumber=1 scan=11822"	11822	39.9089
05415:3	1	K.YM[+15.995]LYPDFLC[+57.021]KGELK.C	YMLYPDFLCKGELK		C[+57], M[+16]	598.293	3	1792.87	1792.86	0	0.2	107	106	Specific	191.9	191.9	191.9	4.68	61	>sp|P59071|PA2B8_DABRR Basic phospholipase A2 VRV-PL-VIIIa OS=Daboia russelii PE=1 SV=1	1449	P1OK20151004_SK_RP1Trp16H.11736.11736.3 File:"P1OK20151004_SK_RP1Trp16H.raw", NativeID:"controllerType=0 controllerNumber=1 scan=11736"	11736	39.6552
05143:3	1	K.YM[+15.995]LYPDFLC[+57.021]KGELK.C	YMLYPDFLCKGELK		C[+57], M[+16]	598.293	3	1792.87	1792.86	0	0.3	107	106	Specific	233.66	233.66	233.66	4.8	61	>sp|P59071|PA2B8_DABRR Basic phospholipase A2 VRV-PL-VIIIa OS=Daboia russelii PE=1 SV=1	1449	P1OK20151004_SK_RP1Trp16H.11314.11314.3 File:"P1OK20151004_SK_RP1Trp16H.raw", NativeID:"controllerType=0 controllerNumber=1 scan=11314"	11314	38.383
05157:2	1	K.YM[+15.995]LYPDFLC[+57.021]KGELK.C	YMLYPDFLCKGELK		C[+57], M[+16]	896.935	2	1792.86	1792.86	0	-1.5	107	106	Specific	305.67	248.35	248.35	7.05	61	>sp|P59071|PA2B8_DABRR Basic phospholipase A2 VRV-PL-VIIIa OS=Daboia russelii PE=1 SV=1	1449	P1OK20151004_SK_RP1Trp16H.11331.11331.2 File:"P1OK20151004_SK_RP1Trp16H.raw", NativeID:"controllerType=0 controllerNumber=1 scan=11331"	11331	38.425
05208:2	1	K.YM[+15.995]LYPDFLC[+57.021]KGELK.C	YMLYPDFLCKGELK		C[+57], M[+16]	896.938	2	1792.87	1792.86	0	2.4	107	106	Specific	307.17	236.75	236.75	6.31	61	>sp|P59071|PA2B8_DABRR Basic phospholipase A2 VRV-PL-VIIIa OS=Daboia russelii PE=1 SV=1	1449	P1OK20151004_SK_RP1Trp16H.11414.11414.2 File:"P1OK20151004_SK_RP1Trp16H.raw", NativeID:"controllerType=0 controllerNumber=1 scan=11414"	11414	38.6839
05308:3	1	K.YM[+15.995]LYPDFLC[+57.021]KGELK.C	YMLYPDFLCKGELK		C[+57], M[+16]	598.294	3	1792.87	1792.86	0	0.9	107	106	Specific	318.27	318.27	318.27	6.14	61	>sp|P59071|PA2B8_DABRR Basic phospholipase A2 VRV-PL-VIIIa OS=Daboia russelii PE=1 SV=1	1449	P1OK20151004_SK_RP1Trp16H.11568.11568.3 File:"P1OK20151004_SK_RP1Trp16H.raw", NativeID:"controllerType=0 controllerNumber=1 scan=11568"	11568	39.1482
05252:3	1	K.YM[+15.995]LYPDFLC[+57.021]KGELK.C	YMLYPDFLCKGELK		C[+57], M[+16]	598.293	3	1792.86	1792.86	0	-0.4	107	106	Specific	440.28	423.85	423.85	8.86	61	>sp|P59071|PA2B8_DABRR Basic phospholipase A2 VRV-PL-VIIIa OS=Daboia russelii PE=1 SV=1	1449	P1OK20151004_SK_RP1Trp16H.11482.11482.3 File:"P1OK20151004_SK_RP1Trp16H.raw", NativeID:"controllerType=0 controllerNumber=1 scan=11482"	11482	38.8888
05194:3	1	K.YM[+15.995]LYPDFLC[+57.021]KGELK.C	YMLYPDFLCKGELK		C[+57], M[+16]	598.293	3	1792.86	1792.86	0	-0.1	107	106	Specific	637.64	563.16	563.16	10.7	61	>sp|P59071|PA2B8_DABRR Basic phospholipase A2 VRV-PL-VIIIa OS=Daboia russelii PE=1 SV=1	1449	P1OK20151004_SK_RP1Trp16H.11396.11396.3 File:"P1OK20151004_SK_RP1Trp16H.raw", NativeID:"controllerType=0 controllerNumber=1 scan=11396"	11396	38.6356
05846:3	1	K.YMLYPDFLC[+57.021]KGELKC[+57.021].-	YMLYPDFLCKGELKC		C[+57]*2	646.304	3	1936.9	1936.9	0	-1	107	106	CRagged	124.54	124.54	124.54	4.29	61	>sp|P59071|PA2B8_DABRR Basic phospholipase A2 VRV-PL-VIIIa OS=Daboia russelii PE=1 SV=1	1449	P1OK20151004_SK_RP1Trp16H.12425.12425.3 File:"P1OK20151004_SK_RP1Trp16H.raw", NativeID:"controllerType=0 controllerNumber=1 scan=12425"	12425	41.7792
05796:3	1	K.YMLYPDFLC[+57.021]KGELKC[+57.021].-	YMLYPDFLCKGELKC		C[+57]*2	646.305	3	1936.9	1936.9	0	-0.7	107	106	CRagged	202.27	202.27	202.27	5.63	61	>sp|P59071|PA2B8_DABRR Basic phospholipase A2 VRV-PL-VIIIa OS=Daboia russelii PE=1 SV=1	1449	P1OK20151004_SK_RP1Trp16H.12343.12343.3 File:"P1OK20151004_SK_RP1Trp16H.raw", NativeID:"controllerType=0 controllerNumber=1 scan=12343"	12343	41.5251
05750:3	1	K.YMLYPDFLC[+57.021]KGELKC[+57.021].-	YMLYPDFLCKGELKC		C[+57]*2	646.305	3	1936.9	1936.9	0	0.6	107	106	CRagged	277.06	277.06	277.06	7.18	61	>sp|P59071|PA2B8_DABRR Basic phospholipase A2 VRV-PL-VIIIa OS=Daboia russelii PE=1 SV=1	1449	P1OK20151004_SK_RP1Trp16H.12263.12263.3 File:"P1OK20151004_SK_RP1Trp16H.raw", NativeID:"controllerType=0 controllerNumber=1 scan=12263"	12263	41.2718
05655:2	1	K.YMLYPDFLC[+57.021]KGELKC[+57.021].-	YMLYPDFLCKGELKC		C[+57]*2	968.954	2	1936.9	1936.9	0	-0.1	107	106	CRagged	322.71	322.71	322.71	7.13	61	>sp|P59071|PA2B8_DABRR Basic phospholipase A2 VRV-PL-VIIIa OS=Daboia russelii PE=1 SV=1	1449	P1OK20151004_SK_RP1Trp16H.12103.12103.2 File:"P1OK20151004_SK_RP1Trp16H.raw", NativeID:"controllerType=0 controllerNumber=1 scan=12103"	12103	40.7589
05701:3	1	K.YMLYPDFLC[+57.021]KGELKC[+57.021].-	YMLYPDFLCKGELKC		C[+57]*2	646.305	3	1936.9	1936.9	0	-0.1	107	106	CRagged	330.35	330.35	330.35	8.51	61	>sp|P59071|PA2B8_DABRR Basic phospholipase A2 VRV-PL-VIIIa OS=Daboia russelii PE=1 SV=1	1449	P1OK20151004_SK_RP1Trp16H.12182.12182.3 File:"P1OK20151004_SK_RP1Trp16H.raw", NativeID:"controllerType=0 controllerNumber=1 scan=12182"	12182	41.0154
05654:3	1	K.YMLYPDFLC[+57.021]KGELKC[+57.021].-	YMLYPDFLCKGELKC		C[+57]*2	646.305	3	1936.9	1936.9	0	-0.1	107	106	CRagged	474.17	474.17	474.17	9.21	61	>sp|P59071|PA2B8_DABRR Basic phospholipase A2 VRV-PL-VIIIa OS=Daboia russelii PE=1 SV=1	1449	P1OK20151004_SK_RP1Trp16H.12102.12102.3 File:"P1OK20151004_SK_RP1Trp16H.raw", NativeID:"controllerType=0 controllerNumber=1 scan=12102"	12102	40.7566
05628:3	1	K.YM[+15.995]LYPDFLC[+57.021]KGELKC[+57.021].-	YMLYPDFLCKGELKC		C[+57]*2, M[+16]	651.635	3	1952.89	1952.9	0	-2.7	107	106	CRagged	28.02	28.02	28.02	2.11	61	>sp|P59071|PA2B8_DABRR Basic phospholipase A2 VRV-PL-VIIIa OS=Daboia russelii PE=1 SV=1	1449	P1OK20151004_SK_RP1Trp16H.12060.12060.3 File:"P1OK20151004_SK_RP1Trp16H.raw", NativeID:"controllerType=0 controllerNumber=1 scan=12060"	12060	40.6271
05242:2	1	K.YM[+15.995]LYPDFLC[+57.021]KGELKC[+57.021].-	YMLYPDFLCKGELKC		C[+57]*2, M[+16]	976.95	2	1952.89	1952.9	0	-1.3	107	106	CRagged	36.76	36.76	36.76	2.5	61	>sp|P59071|PA2B8_DABRR Basic phospholipase A2 VRV-PL-VIIIa OS=Daboia russelii PE=1 SV=1	1449	P1OK20151004_SK_RP1Trp16H.11465.11465.2 File:"P1OK20151004_SK_RP1Trp16H.raw", NativeID:"controllerType=0 controllerNumber=1 scan=11465"	11465	38.8347
05399:2	1	K.YM[+15.995]LYPDFLC[+57.021]KGELKC[+57.021].-	YMLYPDFLCKGELKC		C[+57]*2, M[+16]	976.955	2	1952.9	1952.9	0	3.3	107	106	CRagged	98.34	98.34	98.34	2.64	61	>sp|P59071|PA2B8_DABRR Basic phospholipase A2 VRV-PL-VIIIa OS=Daboia russelii PE=1 SV=1	1449	P1OK20151004_SK_RP1Trp16H.11715.11715.2 File:"P1OK20151004_SK_RP1Trp16H.raw", NativeID:"controllerType=0 controllerNumber=1 scan=11715"	11715	39.5993
05519:3	1	K.YM[+15.995]LYPDFLC[+57.021]KGELKC[+57.021].-	YMLYPDFLCKGELKC		C[+57]*2, M[+16]	651.637	3	1952.9	1952.9	0	0.1	107	106	CRagged	238.85	238.85	238.85	5.77	61	>sp|P59071|PA2B8_DABRR Basic phospholipase A2 VRV-PL-VIIIa OS=Daboia russelii PE=1 SV=1	1449	P1OK20151004_SK_RP1Trp16H.11892.11892.3 File:"P1OK20151004_SK_RP1Trp16H.raw", NativeID:"controllerType=0 controllerNumber=1 scan=11892"	11892	40.1191
05575:3	1	K.YM[+15.995]LYPDFLC[+57.021]KGELKC[+57.021].-	YMLYPDFLCKGELKC		C[+57]*2, M[+16]	651.637	3	1952.9	1952.9	0	0.4	107	106	CRagged	261.31	261.31	261.31	6.91	61	>sp|P59071|PA2B8_DABRR Basic phospholipase A2 VRV-PL-VIIIa OS=Daboia russelii PE=1 SV=1	1449	P1OK20151004_SK_RP1Trp16H.11978.11978.3 File:"P1OK20151004_SK_RP1Trp16H.raw", NativeID:"controllerType=0 controllerNumber=1 scan=11978"	11978	40.3754
05344:2	1	K.YM[+15.995]LYPDFLC[+57.021]KGELKC[+57.021].-	YMLYPDFLCKGELKC		C[+57]*2, M[+16]	976.953	2	1952.9	1952.9	0	1.4	107	106	CRagged	297.77	297.77	297.77	6.88	61	>sp|P59071|PA2B8_DABRR Basic phospholipase A2 VRV-PL-VIIIa OS=Daboia russelii PE=1 SV=1	1449	P1OK20151004_SK_RP1Trp16H.11630.11630.2 File:"P1OK20151004_SK_RP1Trp16H.raw", NativeID:"controllerType=0 controllerNumber=1 scan=11630"	11630	39.3457
05465:3	1	K.YM[+15.995]LYPDFLC[+57.021]KGELKC[+57.021].-	YMLYPDFLCKGELKC		C[+57]*2, M[+16]	651.637	3	1952.9	1952.9	0	1.1	107	106	CRagged	349.63	349.63	349.63	6.83	61	>sp|P59071|PA2B8_DABRR Basic phospholipase A2 VRV-PL-VIIIa OS=Daboia russelii PE=1 SV=1	1449	P1OK20151004_SK_RP1Trp16H.11808.11808.3 File:"P1OK20151004_SK_RP1Trp16H.raw", NativeID:"controllerType=0 controllerNumber=1 scan=11808"	11808	39.8652
05404:3	1	K.YM[+15.995]LYPDFLC[+57.021]KGELKC[+57.021].-	YMLYPDFLCKGELKC		C[+57]*2, M[+16]	651.637	3	1952.9	1952.9	0	0.5	107	106	CRagged	445.01	445.01	445.01	9.21	61	>sp|P59071|PA2B8_DABRR Basic phospholipase A2 VRV-PL-VIIIa OS=Daboia russelii PE=1 SV=1	1449	P1OK20151004_SK_RP1Trp16H.11721.11721.3 File:"P1OK20151004_SK_RP1Trp16H.raw", NativeID:"controllerType=0 controllerNumber=1 scan=11721"	11721	39.6137
05345:3	1	K.YM[+15.995]LYPDFLC[+57.021]KGELKC[+57.021].-	YMLYPDFLCKGELKC		C[+57]*2, M[+16]	651.637	3	1952.9	1952.9	0	-0.1	107	106	CRagged	556.66	556.66	556.66	9.47	61	>sp|P59071|PA2B8_DABRR Basic phospholipase A2 VRV-PL-VIIIa OS=Daboia russelii PE=1 SV=1	1449	P1OK20151004_SK_RP1Trp16H.11633.11633.3 File:"P1OK20151004_SK_RP1Trp16H.raw", NativeID:"controllerType=0 controllerNumber=1 scan=11633"	11633	39.3574
05299:3	1	K.YM[+15.995]LYPDFLC[+57.021]KGELKC[+57.021].-	YMLYPDFLCKGELKC		C[+57]*2, M[+16]	651.637	3	1952.9	1952.9	0	0.1	107	106	CRagged	593.82	593.82	593.82	10.06	61	>sp|P59071|PA2B8_DABRR Basic phospholipase A2 VRV-PL-VIIIa OS=Daboia russelii PE=1 SV=1	1449	P1OK20151004_SK_RP1Trp16H.11553.11553.3 File:"P1OK20151004_SK_RP1Trp16H.raw", NativeID:"controllerType=0 controllerNumber=1 scan=11553"	11553	39.1018
00249:3	2	R.DTHKSEIAHR.F	DTHKSEIAHR			398.538	3	1193.6	1193.6	0	-1.2	25	24	Specific	281.86	152.89	152.89	4.21	21	>sp|ALBU_BOVIN|(Common contaminant protein)	62580	P1OK20151004_SK_RP1Trp16H.4598.4598.3 File:"P1OK20151004_SK_RP1Trp16H.raw", NativeID:"controllerType=0 controllerNumber=1 scan=4598"	4598	19.7686
06240:3	2	K.GLVLIAFSQYLQQC[+57.021]PFDEHVK.L	GLVLIAFSQYLQQCPFDEHVK		C[+57]	831.426	3	2492.26	2492.26	0	-0.3	45	44	Specific	365.99	365.99	365.99	9.24	21	>sp|ALBU_BOVIN|(Common contaminant protein)	62580	P1OK20151004_SK_RP1Trp16H.13041.13041.3 File:"P1OK20151004_SK_RP1Trp16H.raw", NativeID:"controllerType=0 controllerNumber=1 scan=13041"	13041	43.6538
06253:2	2	K.GLVLIAFSQ[+0.984]YLQQC[+57.021]PFDEHVK.L	GLVLIAFSQYLQQCPFDEHVK		C[+57], Q[+1]	1247.13	2	2493.26	2493.25	0	3.5	45	44	Specific	264.76	264.76	61.19	6.18	21	>sp|ALBU_BOVIN|(Common contaminant protein)	62580	P1OK20151004_SK_RP1Trp16H.13058.13058.2 File:"P1OK20151004_SK_RP1Trp16H.raw", NativeID:"controllerType=0 controllerNumber=1 scan=13058"	13058	43.6998
04441:2	2	K.LVNELTEFAK.T	LVNELTEFAK			582.319	2	1163.63	1163.63	0	-0.6	66	65	Specific	320.41	158.28	158.28	7.3	21	>sp|ALBU_BOVIN|(Common contaminant protein)	62580	P1OK20151004_SK_RP1Trp16H.10263.10263.2 File:"P1OK20151004_SK_RP1Trp16H.raw", NativeID:"controllerType=0 controllerNumber=1 scan=10263"	10263	35.2721
04501:2	2	K.LVNELTEFAK.T	LVNELTEFAK			582.319	2	1163.63	1163.63	0	0.4	66	65	Specific	450.69	230.32	230.32	7.63	21	>sp|ALBU_BOVIN|(Common contaminant protein)	62580	P1OK20151004_SK_RP1Trp16H.10352.10352.2 File:"P1OK20151004_SK_RP1Trp16H.raw", NativeID:"controllerType=0 controllerNumber=1 scan=10352"	10352	35.5361
00352:2	2	K.TC[+57.021]VADESHAGC[+57.021]EK.S	TCVADESHAGCEK		C[+57]*2	732.297	2	1463.59	1463.59	0	-1.7	76	75	Specific	145.24	145.24	145.24	4.53	21	>sp|ALBU_BOVIN|(Common contaminant protein)	62580	P1OK20151004_SK_RP1Trp16H.4786.4786.2 File:"P1OK20151004_SK_RP1Trp16H.raw", NativeID:"controllerType=0 controllerNumber=1 scan=4786"	4786	20.3835
05633:3	2	R.HPYFYAPELLYYAN[+0.984]K.Y	HPYFYAPELLYYANK		N[+1]	630.647	3	1889.93	1889.91	0	8.3	169	168	Specific	64.19	64.19	64.19	2.83	21	>sp|ALBU_BOVIN|(Common contaminant protein)	62580	P1OK20151004_SK_RP1Trp16H.12067.12067.3 File:"P1OK20151004_SK_RP1Trp16H.raw", NativeID:"controllerType=0 controllerNumber=1 scan=12067"	12067	40.6472
01991:2	2	K.GAC[+57.021]LLPK.I	GACLLPK		C[+57]	379.714	2	758.421	758.423	0	-1.9	198	197	Specific	76.47	19.5	19.5	2.39	21	>sp|ALBU_BOVIN|(Common contaminant protein)	62580	P1OK20151004_SK_RP1Trp16H.7071.7071.2 File:"P1OK20151004_SK_RP1Trp16H.raw", NativeID:"controllerType=0 controllerNumber=1 scan=7071"	7071	26.7676
01427:2	2	K.YIC[+57.021]DNQDTISSK.L	YICDNQDTISSK		C[+57]	722.323	2	1443.64	1443.64	0	-2.8	286	285	Specific	455.14	112.31	112.31	5.9	21	>sp|ALBU_BOVIN|(Common contaminant protein)	62580	P1OK20151004_SK_RP1Trp16H.6305.6305.2 File:"P1OK20151004_SK_RP1Trp16H.raw", NativeID:"controllerType=0 controllerNumber=1 scan=6305"	6305	24.6646
03210:3	2	R.RHPEYAVSVLLR.L	RHPEYAVSVLLR			480.608	3	1439.81	1439.81	0	-1.8	360	359	Specific	30.71	30.71	30.71	2.11	21	>sp|ALBU_BOVIN|(Common contaminant protein)	62580	P1OK20151004_SK_RP1Trp16H.8552.8552.3 File:"P1OK20151004_SK_RP1Trp16H.raw", NativeID:"controllerType=0 controllerNumber=1 scan=8552"	8552	30.4917
03112:3	2	R.RHPEYAVSVLLR.L	RHPEYAVSVLLR			480.609	3	1439.81	1439.81	0	0.6	360	359	Specific	269.89	234.74	234.74	6.94	21	>sp|ALBU_BOVIN|(Common contaminant protein)	62580	P1OK20151004_SK_RP1Trp16H.8434.8434.3 File:"P1OK20151004_SK_RP1Trp16H.raw", NativeID:"controllerType=0 controllerNumber=1 scan=8434"	8434	30.1976
02111:2	2	K.EYEATLEEC[+57.021]C[+57.021]AK.D	EYEATLEECCAK		C[+57]*2	751.812	2	1502.62	1502.61	0	1.8	375	374	Specific	351.15	351.15	351.15	7.11	21	>sp|ALBU_BOVIN|(Common contaminant protein)	62580	P1OK20151004_SK_RP1Trp16H.7236.7236.2 File:"P1OK20151004_SK_RP1Trp16H.raw", NativeID:"controllerType=0 controllerNumber=1 scan=7236"	7236	27.2263
02760:2	2	K.HLVDEPQNLIK.Q	HLVDEPQNLIK			653.362	2	1305.72	1305.72	0	0.2	402	401	Specific	118.79	8.22	8.22	2.45	21	>sp|ALBU_BOVIN|(Common contaminant protein)	62580	P1OK20151004_SK_RP1Trp16H.8004.8004.2 File:"P1OK20151004_SK_RP1Trp16H.raw", NativeID:"controllerType=0 controllerNumber=1 scan=8004"	8004	29.1254
02854:2	2	K.HLVDEPQNLIK.Q	HLVDEPQNLIK			653.362	2	1305.72	1305.72	0	0.4	402	401	Specific	199.41	85.61	85.61	3.77	21	>sp|ALBU_BOVIN|(Common contaminant protein)	62580	P1OK20151004_SK_RP1Trp16H.8113.8113.2 File:"P1OK20151004_SK_RP1Trp16H.raw", NativeID:"controllerType=0 controllerNumber=1 scan=8113"	8113	29.3879
05497:2	2	K.LGEYGFQNALIVR.Y	LGEYGFQNALIVR			740.402	2	1479.8	1479.8	0	0.2	421	420	Specific	650.9	481.54	481.54	11.74	21	>sp|ALBU_BOVIN|(Common contaminant protein)	62580	P1OK20151004_SK_RP1Trp16H.11859.11859.2 File:"P1OK20151004_SK_RP1Trp16H.raw", NativeID:"controllerType=0 controllerNumber=1 scan=11859"	11859	40.0221
06252:3	2	R.MPC[+57.021]TEDYLSLILNR.L	MPCTEDYLSLILNR		C[+57]	575.616	3	1724.83	1724.83	0	-0.6	469	468	Specific	188.65	188.65	188.65	4.4	21	>sp|ALBU_BOVIN|(Common contaminant protein)	62580	P1OK20151004_SK_RP1Trp16H.13057.13057.3 File:"P1OK20151004_SK_RP1Trp16H.raw", NativeID:"controllerType=0 controllerNumber=1 scan=13057"	13057	43.6976
06248:2	2	R.MPC[+57.021]TEDYLSLILNR.L	MPCTEDYLSLILNR		C[+57]	862.92	2	1724.83	1724.83	0	-0.4	469	468	Specific	414.37	356.5	356.5	7.57	21	>sp|ALBU_BOVIN|(Common contaminant protein)	62580	P1OK20151004_SK_RP1Trp16H.13051.13051.2 File:"P1OK20151004_SK_RP1Trp16H.raw", NativeID:"controllerType=0 controllerNumber=1 scan=13051"	13051	43.6795
06201:3	2	R.M[+15.995]PC[+57.021]TEDYLSLILNR.L	MPCTEDYLSLILNR		C[+57], M[+16]	580.948	3	1740.83	1740.83	0	0.1	469	468	Specific	266.66	266.66	266.66	5.77	21	>sp|ALBU_BOVIN|(Common contaminant protein)	62580	P1OK20151004_SK_RP1Trp16H.12992.12992.3 File:"P1OK20151004_SK_RP1Trp16H.raw", NativeID:"controllerType=0 controllerNumber=1 scan=12992"	12992	43.5243
06195:2	2	R.M[+15.995]PC[+57.021]TEDYLSLILNR.L	MPCTEDYLSLILNR		C[+57], M[+16]	870.918	2	1740.83	1740.83	0	-0.8	469	468	Specific	512.47	404.04	404.04	8.32	21	>sp|ALBU_BOVIN|(Common contaminant protein)	62580	P1OK20151004_SK_RP1Trp16H.12985.12985.2 File:"P1OK20151004_SK_RP1Trp16H.raw", NativeID:"controllerType=0 controllerNumber=1 scan=12985"	12985	43.5077
01264:2	2	K.C[+57.021]C[+57.021]TESLVNR.R	CCTESLVNR		C[+57]*2	569.752	2	1138.5	1138.5	0	-0.6	499	498	Specific	207.62	207.62	207.62	4.6	21	>sp|ALBU_BOVIN|(Common contaminant protein)	62580	P1OK20151004_SK_RP1Trp16H.6085.6085.2 File:"P1OK20151004_SK_RP1Trp16H.raw", NativeID:"controllerType=0 controllerNumber=1 scan=6085"	6085	24.0641
03935:3	2	R.RPC[+57.021]FSALTPDETYVPK.A	RPCFSALTPDETYVPK		C[+57]	627.645	3	1880.92	1880.92	0	-0.2	508	507	Specific	17.35	17.35	17.35	3.45	21	>sp|ALBU_BOVIN|(Common contaminant protein)	62580	P1OK20151004_SK_RP1Trp16H.9467.9467.3 File:"P1OK20151004_SK_RP1Trp16H.raw", NativeID:"controllerType=0 controllerNumber=1 scan=9467"	9467	32.8582
04985:3	2	K.LFTFHADIC[+57.021]TLPDTEK.Q	LFTFHADICTLPDTEK		C[+57]	636.645	3	1907.92	1907.92	0	-0.6	529	528	Specific	50.42	50.42	50.42	4.31	21	>sp|ALBU_BOVIN|(Common contaminant protein)	62580	P1OK20151004_SK_RP1Trp16H.11071.11071.3 File:"P1OK20151004_SK_RP1Trp16H.raw", NativeID:"controllerType=0 controllerNumber=1 scan=11071"	11071	37.6531
05036:3	2	K.LFTFHADIC[+57.021]TLPDTEK.Q	LFTFHADICTLPDTEK		C[+57]	636.644	3	1907.92	1907.92	0	-1	529	528	Specific	317.76	317.76	317.76	8.19	21	>sp|ALBU_BOVIN|(Common contaminant protein)	62580	P1OK20151004_SK_RP1Trp16H.11154.11154.3 File:"P1OK20151004_SK_RP1Trp16H.raw", NativeID:"controllerType=0 controllerNumber=1 scan=11154"	11154	37.9093
03636:2	2	K.KQTALVELLK.H	KQTALVELLK			571.863	2	1142.72	1142.71	0	3.2	548	547	Specific	330.54	190.98	190.98	5.56	21	>sp|ALBU_BOVIN|(Common contaminant protein)	62580	P1OK20151004_SK_RP1Trp16H.9086.9086.2 File:"P1OK20151004_SK_RP1Trp16H.raw", NativeID:"controllerType=0 controllerNumber=1 scan=9086"	9086	31.858
06107:2	2	K.TVMENFVAFVDK.C	TVMENFVAFVDK			700.349	2	1399.69	1399.69	0	-1.4	569	568	Specific	220.75	78.33	78.33	4.37	21	>sp|ALBU_BOVIN|(Common contaminant protein)	62580	P1OK20151004_SK_RP1Trp16H.12867.12867.2 File:"P1OK20151004_SK_RP1Trp16H.raw", NativeID:"controllerType=0 controllerNumber=1 scan=12867"	12867	43.1818
05180:2	2	K.TVM[+15.995]ENFVAFVDK.C	TVMENFVAFVDK		M[+16]	708.347	2	1415.69	1415.69	0	-0.4	569	568	Specific	289.01	196.26	196.26	6.61	21	>sp|ALBU_BOVIN|(Common contaminant protein)	62580	P1OK20151004_SK_RP1Trp16H.11374.11374.2 File:"P1OK20151004_SK_RP1Trp16H.raw", NativeID:"controllerType=0 controllerNumber=1 scan=11374"	11374	38.5666
04463:2	2	K.LVVSTQTALA.-	LVVSTQTALA			501.794	2	1002.58	1002.58	0	-1.8	598	597	CRagged	156.1	78.71	78.71	2.11	21	>sp|ALBU_BOVIN|(Common contaminant protein)	62580	P1OK20151004_SK_RP1Trp16H.10297.10297.2 File:"P1OK20151004_SK_RP1Trp16H.raw", NativeID:"controllerType=0 controllerNumber=1 scan=10297"	10297	35.3747
02027:3	3	-.LQC[+57.021]NKLVPIASK.T	LQCNKLVPIASK		C[+57]	457.599	3	1370.78	1370.78	0	-0.4	1	0	NRagged	231.42	201.71	201.71	6.14	9	>sp|P86538|3SA2A_NAJNA Cytotoxin 2a OS=Naja naja PE=1 SV=2	305	P1OK20151004_SK_RP1Trp16H.7120.7120.3 File:"P1OK20151004_SK_RP1Trp16H.raw", NativeID:"controllerType=0 controllerNumber=1 scan=7120"	7120	26.9029
02298:3	3	-.LQC[+57.021]N[+0.984]KLVPIASK.T	LQCNKLVPIASK		C[+57], N[+1]	457.927	3	1371.77	1371.77	0	-0.7	1	0	NRagged	218.91	143.18	103.35	5.3	9	>sp|P86538|3SA2A_NAJNA Cytotoxin 2a OS=Naja naja PE=1 SV=2	305	P1OK20151004_SK_RP1Trp16H.7451.7451.3 File:"P1OK20151004_SK_RP1Trp16H.raw", NativeID:"controllerType=0 controllerNumber=1 scan=7451"	7451	27.7436
00763:2	3	K.TC[+57.021]PPGKNLC[+57.021]YK.M	TCPPGKNLCYK		C[+57]*2	669.32	2	1337.63	1337.63	0	-1.1	13	12	Specific	425.2	269.24	269.24	7.21	9	>sp|P86538|3SA2A_NAJNA Cytotoxin 2a OS=Naja naja PE=1 SV=2	305	P1OK20151004_SK_RP1Trp16H.5365.5365.2 File:"P1OK20151004_SK_RP1Trp16H.raw", NativeID:"controllerType=0 controllerNumber=1 scan=5365"	5365	22.0216
06120:2	3	K.MFMVSDLTIPVK.R	MFMVSDLTIPVK			690.867	2	1380.73	1380.73	0	-0.2	24	23	Specific	317.7	133.71	133.71	7.18	9	>sp|P86538|3SA2A_NAJNA Cytotoxin 2a OS=Naja naja PE=1 SV=2	305	P1OK20151004_SK_RP1Trp16H.12885.12885.2 File:"P1OK20151004_SK_RP1Trp16H.raw", NativeID:"controllerType=0 controllerNumber=1 scan=12885"	12885	43.2336
05311:2	3	K.MFMVSDLTIPVKR.G	MFMVSDLTIPVKR			768.916	2	1536.82	1536.83	0	-2	24	23	Specific	417.63	107.38	107.38	6.36	9	>sp|P86538|3SA2A_NAJNA Cytotoxin 2a OS=Naja naja PE=1 SV=2	305	P1OK20151004_SK_RP1Trp16H.11573.11573.2 File:"P1OK20151004_SK_RP1Trp16H.raw", NativeID:"controllerType=0 controllerNumber=1 scan=11573"	11573	39.1661
05361:3	3	K.MFMVSDLTIPVKR.G	MFMVSDLTIPVKR			512.947	3	1536.83	1536.83	0	-0.1	24	23	Specific	464.3	231.92	231.92	7.87	9	>sp|P86538|3SA2A_NAJNA Cytotoxin 2a OS=Naja naja PE=1 SV=2	305	P1OK20151004_SK_RP1Trp16H.11655.11655.3 File:"P1OK20151004_SK_RP1Trp16H.raw", NativeID:"controllerType=0 controllerNumber=1 scan=11655"	11655	39.4179
05309:3	3	K.MFMVSDLTIPVKR.G	MFMVSDLTIPVKR			512.948	3	1536.83	1536.83	0	0.7	24	23	Specific	559.88	174.81	174.81	7.05	9	>sp|P86538|3SA2A_NAJNA Cytotoxin 2a OS=Naja naja PE=1 SV=2	305	P1OK20151004_SK_RP1Trp16H.11569.11569.3 File:"P1OK20151004_SK_RP1Trp16H.raw", NativeID:"controllerType=0 controllerNumber=1 scan=11569"	11569	39.1515
04989:2	3	K.M[+15.995]FMVSDLTIPVKR.G	MFMVSDLTIPVKR		M[+16]	776.915	2	1552.82	1552.82	0	-0.5	24	23	Specific	257.57	128.09	48.17	6.72	9	>sp|P86538|3SA2A_NAJNA Cytotoxin 2a OS=Naja naja PE=1 SV=2	305	P1OK20151004_SK_RP1Trp16H.11076.11076.2 File:"P1OK20151004_SK_RP1Trp16H.raw", NativeID:"controllerType=0 controllerNumber=1 scan=11076"	11076	37.6675
04783:2	3	K.M[+15.995]FMVSDLTIPVKR.G	MFMVSDLTIPVKR		M[+16]	776.915	2	1552.82	1552.82	0	-0.1	24	23	Specific	302.36	7.73	7.73	5.45	9	>sp|P86538|3SA2A_NAJNA Cytotoxin 2a OS=Naja naja PE=1 SV=2	305	P1OK20151004_SK_RP1Trp16H.10773.10773.2 File:"P1OK20151004_SK_RP1Trp16H.raw", NativeID:"controllerType=0 controllerNumber=1 scan=10773"	10773	36.7803
05038:2	3	K.MFM[+15.995]VSDLTIPVKR.G	MFMVSDLTIPVKR		M[+16]	776.914	2	1552.82	1552.82	0	-1	24	23	Specific	436.27	143.51	103.76	7.23	9	>sp|P86538|3SA2A_NAJNA Cytotoxin 2a OS=Naja naja PE=1 SV=2	305	P1OK20151004_SK_RP1Trp16H.11158.11158.2 File:"P1OK20151004_SK_RP1Trp16H.raw", NativeID:"controllerType=0 controllerNumber=1 scan=11158"	11158	37.9219
00734:2	3	K.RGC[+57.021]IDVC[+57.021]PK.N	RGCIDVCPK		C[+57]*2	552.768	2	1104.53	1104.53	0	0.1	36	35	Specific	320.92	320.92	320.92	5.43	9	>sp|P86538|3SA2A_NAJNA Cytotoxin 2a OS=Naja naja PE=1 SV=2	305	P1OK20151004_SK_RP1Trp16H.5327.5327.2 File:"P1OK20151004_SK_RP1Trp16H.raw", NativeID:"controllerType=0 controllerNumber=1 scan=5327"	5327	21.9208
01482:2	3	R.GC[+57.021]IDVC[+57.021]PK.N	GCIDVCPK		C[+57]*2	474.717	2	948.427	948.428	0	-0.6	37	36	Specific	191.48	191.48	191.48	5.25	9	>sp|P86538|3SA2A_NAJNA Cytotoxin 2a OS=Naja naja PE=1 SV=2	305	P1OK20151004_SK_RP1Trp16H.6382.6382.2 File:"P1OK20151004_SK_RP1Trp16H.raw", NativeID:"controllerType=0 controllerNumber=1 scan=6382"	6382	24.8757
01338:2	3	R.GC[+57.021]IDVC[+57.021]PK.N	GCIDVCPK		C[+57]*2	474.717	2	948.426	948.428	0	-2	37	36	Specific	270.15	270.15	270.15	6.51	9	>sp|P86538|3SA2A_NAJNA Cytotoxin 2a OS=Naja naja PE=1 SV=2	305	P1OK20151004_SK_RP1Trp16H.6188.6188.2 File:"P1OK20151004_SK_RP1Trp16H.raw", NativeID:"controllerType=0 controllerNumber=1 scan=6188"	6188	24.3512
01410:2	3	R.GC[+57.021]IDVC[+57.021]PK.N	GCIDVCPK		C[+57]*2	474.717	2	948.427	948.428	0	-0.7	37	36	Specific	342.1	342.1	342.1	7.37	9	>sp|P86538|3SA2A_NAJNA Cytotoxin 2a OS=Naja naja PE=1 SV=2	305	P1OK20151004_SK_RP1Trp16H.6285.6285.2 File:"P1OK20151004_SK_RP1Trp16H.raw", NativeID:"controllerType=0 controllerNumber=1 scan=6285"	6285	24.6171
01194:2	4	K.SWADAEK.F	SWADAEK			403.687	2	806.367	806.368	0	-1.2	47	46	Specific	268.75	91	91	5.18	9	>tr|K9JCR7|K9JCR7_DABRR P31 alpha subunit OS=Daboia russelii PE=2 SV=1	11354	P1OK20151004_SK_RP1Trp16H.5982.5982.2 File:"P1OK20151004_SK_RP1Trp16H.raw", NativeID:"controllerType=0 controllerNumber=1 scan=5982"	5982	23.7682
03931:3	4	K.SWADAEKFC[+57.021]TEQANSGHLVSIK.S	SWADAEKFCTEQANSGHLVSIK		C[+57]	826.728	3	2478.17	2478.17	0	-1.3	47	46	Specific	211.11	145.61	145.61	4.89	9	>tr|K9JCR7|K9JCR7_DABRR P31 alpha subunit OS=Daboia russelii PE=2 SV=1	11354	P1OK20151004_SK_RP1Trp16H.9463.9463.3 File:"P1OK20151004_SK_RP1Trp16H.raw", NativeID:"controllerType=0 controllerNumber=1 scan=9463"	9463	32.8494
02283:2	4	K.FC[+57.021]TEQANSGHLVSIK.S	FCTEQANSGHLVSIK		C[+57]	845.916	2	1690.82	1690.82	0	1.6	54	53	Specific	224.5	180.94	180.94	4.07	9	>tr|K9JCR7|K9JCR7_DABRR P31 alpha subunit OS=Daboia russelii PE=2 SV=1	11354	P1OK20151004_SK_RP1Trp16H.7434.7434.2 File:"P1OK20151004_SK_RP1Trp16H.raw", NativeID:"controllerType=0 controllerNumber=1 scan=7434"	7434	27.7031
02271:3	4	K.FC[+57.021]TEQANSGHLVSIK.S	FCTEQANSGHLVSIK		C[+57]	564.278	3	1690.82	1690.82	0	-1.5	54	53	Specific	349.82	339.44	339.44	7.4	9	>tr|K9JCR7|K9JCR7_DABRR P31 alpha subunit OS=Daboia russelii PE=2 SV=1	11354	P1OK20151004_SK_RP1Trp16H.7421.7421.3 File:"P1OK20151004_SK_RP1Trp16H.raw", NativeID:"controllerType=0 controllerNumber=1 scan=7421"	7421	27.6733
00866:2	4	R.SEWTDGSK.I	SEWTDGSK			455.2	2	909.394	909.395	0	-1.5	106	105	Specific	311.91	178.39	178.39	5.16	9	>tr|K9JCR7|K9JCR7_DABRR P31 alpha subunit OS=Daboia russelii PE=2 SV=1	11354	P1OK20151004_SK_RP1Trp16H.5518.5518.2 File:"P1OK20151004_SK_RP1Trp16H.raw", NativeID:"controllerType=0 controllerNumber=1 scan=5518"	5518	22.4641
04317:2	4	K.IIYVNWK.E	IIYVNWK			468.271	2	935.534	935.535	0	-0.5	114	113	Specific	240.05	55.06	55.06	5.59	9	>tr|K9JCR7|K9JCR7_DABRR P31 alpha subunit OS=Daboia russelii PE=2 SV=1	11354	P1OK20151004_SK_RP1Trp16H.10072.10072.2 File:"P1OK20151004_SK_RP1Trp16H.raw", NativeID:"controllerType=0 controllerNumber=1 scan=10072"	10072	34.6941
03071:3	4	K.IIYVNWKEGESK.M	IIYVNWKEGESK			489.262	3	1465.77	1465.77	0	1.1	114	113	Specific	250.64	185.3	185.3	4.6	9	>tr|K9JCR7|K9JCR7_DABRR P31 alpha subunit OS=Daboia russelii PE=2 SV=1	11354	P1OK20151004_SK_RP1Trp16H.8386.8386.3 File:"P1OK20151004_SK_RP1Trp16H.raw", NativeID:"controllerType=0 controllerNumber=1 scan=8386"	8386	30.0806
03083:2	4	K.IIYVNWKEGESK.M	IIYVNWKEGESK			733.388	2	1465.77	1465.77	0	-0.4	114	113	Specific	360.46	114.03	114.03	5.64	9	>tr|K9JCR7|K9JCR7_DABRR P31 alpha subunit OS=Daboia russelii PE=2 SV=1	11354	P1OK20151004_SK_RP1Trp16H.8400.8400.2 File:"P1OK20151004_SK_RP1Trp16H.raw", NativeID:"controllerType=0 controllerNumber=1 scan=8400"	8400	30.114
00572:2	4	K.MC[+57.021]QGLAK.W	MCQGLAK		C[+57]	404.196	2	807.384	807.385	0	-1.6	126	125	Specific	311.47	248.16	248.16	5.7	9	>tr|K9JCR7|K9JCR7_DABRR P31 alpha subunit OS=Daboia russelii PE=2 SV=1	11354	P1OK20151004_SK_RP1Trp16H.5079.5079.2 File:"P1OK20151004_SK_RP1Trp16H.raw", NativeID:"controllerType=0 controllerNumber=1 scan=5079"	5079	21.1781
02147:2	4	K.WTYFHK.W	WTYFHK			441.219	2	881.43	881.43	0	-0.1	133	132	Specific	248.52	74.18	74.18	4.23	9	>tr|K9JCR7|K9JCR7_DABRR P31 alpha subunit OS=Daboia russelii PE=2 SV=1	11354	P1OK20151004_SK_RP1Trp16H.7276.7276.2 File:"P1OK20151004_SK_RP1Trp16H.raw", NativeID:"controllerType=0 controllerNumber=1 scan=7276"	7276	27.322
03050:2	4	K.WDYVNC[+57.021]AEHYR.F	WDYVNCAEHYR		C[+57]	756.819	2	1512.63	1512.63	0	-0.9	139	138	Specific	392.92	337.21	337.21	6.51	9	>tr|K9JCR7|K9JCR7_DABRR P31 alpha subunit OS=Daboia russelii PE=2 SV=1	11354	P1OK20151004_SK_RP1Trp16H.8360.8360.2 File:"P1OK20151004_SK_RP1Trp16H.raw", NativeID:"controllerType=0 controllerNumber=1 scan=8360"	8360	30.0174
03047:3	4	K.WDYVNC[+57.021]AEHYR.F	WDYVNCAEHYR		C[+57]	504.883	3	1512.63	1512.63	0	1	139	138	Specific	449.09	431.38	431.38	7.06	9	>tr|K9JCR7|K9JCR7_DABRR P31 alpha subunit OS=Daboia russelii PE=2 SV=1	11354	P1OK20151004_SK_RP1Trp16H.8357.8357.3 File:"P1OK20151004_SK_RP1Trp16H.raw", NativeID:"controllerType=0 controllerNumber=1 scan=8357"	8357	30.0108
01249:2	5	K.AGFAGDDAPR.A	AGFAGDDAPR			488.727	2	976.447	976.448	0	-0.8	19	18	Specific	331.99	240.06	240.06	6.61	9	>tr|U3FXK3|U3FXK3_MICFL Actin OS=Micrurus fulvius PE=2 SV=1	3304	P1OK20151004_SK_RP1Trp16H.6067.6067.2 File:"P1OK20151004_SK_RP1Trp16H.raw", NativeID:"controllerType=0 controllerNumber=1 scan=6067"	6067	24.0186
04477:2	5	R.AVFPSIVGR.P	AVFPSIVGR			473.279	2	945.551	945.552	0	-0.6	29	28	Specific	226.44	141.24	141.24	4.89	9	>tr|U3FXK3|U3FXK3_MICFL Actin OS=Micrurus fulvius PE=2 SV=1	3304	P1OK20151004_SK_RP1Trp16H.10317.10317.2 File:"P1OK20151004_SK_RP1Trp16H.raw", NativeID:"controllerType=0 controllerNumber=1 scan=10317"	10317	35.4331
00910:2	5	K.DSYVGDEAQSK.R	DSYVGDEAQSK			599.764	2	1198.52	1198.52	0	-1.6	51	50	Specific	129.27	106.52	106.52	3.47	9	>tr|U3FXK3|U3FXK3_MICFL Actin OS=Micrurus fulvius PE=2 SV=1	3304	P1OK20151004_SK_RP1Trp16H.5574.5574.2 File:"P1OK20151004_SK_RP1Trp16H.raw", NativeID:"controllerType=0 controllerNumber=1 scan=5574"	5574	22.6088
00583:2	5	K.DSYVGDEAQSKR.G	DSYVGDEAQSKR			677.813	2	1354.62	1354.62	0	-3.9	51	50	Specific	235.84	102.47	102.47	2.45	9	>tr|U3FXK3|U3FXK3_MICFL Actin OS=Micrurus fulvius PE=2 SV=1	3304	P1OK20151004_SK_RP1Trp16H.5093.5093.2 File:"P1OK20151004_SK_RP1Trp16H.raw", NativeID:"controllerType=0 controllerNumber=1 scan=5093"	5093	21.2146
04063:3	5	R.VAPEEHPVLLTEAPLNPK.A	VAPEEHPVLLTEAPLNPK			652.026	3	1954.06	1954.06	0	0.1	96	95	Specific	51.13	51.13	51.13	5.11	9	>tr|U3FXK3|U3FXK3_MICFL Actin OS=Micrurus fulvius PE=2 SV=1	3304	P1OK20151004_SK_RP1Trp16H.9649.9649.3 File:"P1OK20151004_SK_RP1Trp16H.raw", NativeID:"controllerType=0 controllerNumber=1 scan=9649"	9649	33.3765
04002:3	5	R.VAPEEHPVLLTEAPLNPK.A	VAPEEHPVLLTEAPLNPK			652.027	3	1954.07	1954.06	0	0.6	96	95	Specific	197.77	197.77	197.77	7	9	>tr|U3FXK3|U3FXK3_MICFL Actin OS=Micrurus fulvius PE=2 SV=1	3304	P1OK20151004_SK_RP1Trp16H.9558.9558.3 File:"P1OK20151004_SK_RP1Trp16H.raw", NativeID:"controllerType=0 controllerNumber=1 scan=9558"	9558	33.1082
05431:2	5	K.SYELPDGQ[+0.984]VITIGNER.F	SYELPDGQVITIGNER		Q[+1]	896.451	2	1791.89	1791.88	0	9.9	239	238	Specific	126.67	126.67	34.06	4.52	9	>tr|U3FXK3|U3FXK3_MICFL Actin OS=Micrurus fulvius PE=2 SV=1	3304	P1OK20151004_SK_RP1Trp16H.11760.11760.2 File:"P1OK20151004_SK_RP1Trp16H.raw", NativeID:"controllerType=0 controllerNumber=1 scan=11760"	11760	39.7282
05680:2	5	K.DLYANTVLSGGTTM[+15.995]YPGIADR.M	DLYANTVLSGGTTMYPGIADR		M[+16]	1116.03	2	2231.06	2231.06	0	-3.3	292	291	Specific	256.31	256.31	256.31	7.16	9	>tr|U3FXK3|U3FXK3_MICFL Actin OS=Micrurus fulvius PE=2 SV=1	3304	P1OK20151004_SK_RP1Trp16H.12147.12147.2 File:"P1OK20151004_SK_RP1Trp16H.raw", NativeID:"controllerType=0 controllerNumber=1 scan=12147"	12147	40.903
03305:2	5	K.EITALAPSTMK.I	EITALAPSTMK			581.313	2	1161.62	1161.62	0	0.1	316	315	Specific	313.54	135.9	135.9	7.18	9	>tr|U3FXK3|U3FXK3_MICFL Actin OS=Micrurus fulvius PE=2 SV=1	3304	P1OK20151004_SK_RP1Trp16H.8668.8668.2 File:"P1OK20151004_SK_RP1Trp16H.raw", NativeID:"controllerType=0 controllerNumber=1 scan=8668"	8668	30.7782
01385:2	5	K.IIAPPER.K	IIAPPER			398.24	2	795.472	795.472	0	-0.8	329	328	Specific	200.48	46.63	46.63	3.31	9	>tr|U3FXK3|U3FXK3_MICFL Actin OS=Micrurus fulvius PE=2 SV=1	3304	P1OK20151004_SK_RP1Trp16H.6255.6255.2 File:"P1OK20151004_SK_RP1Trp16H.raw", NativeID:"controllerType=0 controllerNumber=1 scan=6255"	6255	24.5412
03695:2	6	R.ISGLIYEETR.G	ISGLIYEETR			590.814	2	1180.62	1180.62	0	-0.6	47	46	Specific	409.5	311.4	311.4	7.89	6	>tr|V8PGJ1|V8PGJ1_OPHHA Histone H4 (Fragment) OS=Ophiophagus hannah GN=H4-VIII PE=1 SV=1	37499	P1OK20151004_SK_RP1Trp16H.9157.9157.2 File:"P1OK20151004_SK_RP1Trp16H.raw", NativeID:"controllerType=0 controllerNumber=1 scan=9157"	9157	32.0361
04768:2	6	K.VFLENVIR.D	VFLENVIR			495.293	2	989.578	989.578	0	0.5	61	60	Specific	310.42	162.68	162.68	6.51	6	>tr|V8PGJ1|V8PGJ1_OPHHA Histone H4 (Fragment) OS=Ophiophagus hannah GN=H4-VIII PE=1 SV=1	37499	P1OK20151004_SK_RP1Trp16H.10749.10749.2 File:"P1OK20151004_SK_RP1Trp16H.raw", NativeID:"controllerType=0 controllerNumber=1 scan=10749"	10749	36.7043
00646:2	6	R.DAVTYTEHAK.R	DAVTYTEHAK			567.774	2	1134.54	1134.54	0	-1.1	69	68	Specific	358.05	194.66	194.66	7.12	6	>tr|V8PGJ1|V8PGJ1_OPHHA Histone H4 (Fragment) OS=Ophiophagus hannah GN=H4-VIII PE=1 SV=1	37499	P1OK20151004_SK_RP1Trp16H.5176.5176.2 File:"P1OK20151004_SK_RP1Trp16H.raw", NativeID:"controllerType=0 controllerNumber=1 scan=5176"	5176	21.4407
05819:2	6	K.TVTAMDVVYALK.R	TVTAMDVVYALK			655.855	2	1310.7	1310.7	0	-0.3	81	80	Specific	439.89	247	247	7.98	6	>tr|V8PGJ1|V8PGJ1_OPHHA Histone H4 (Fragment) OS=Ophiophagus hannah GN=H4-VIII PE=1 SV=1	37499	P1OK20151004_SK_RP1Trp16H.12376.12376.2 File:"P1OK20151004_SK_RP1Trp16H.raw", NativeID:"controllerType=0 controllerNumber=1 scan=12376"	12376	41.6222
04793:2	6	K.TVTAM[+15.995]DVVYALK.R	TVTAMDVVYALK		M[+16]	663.851	2	1326.7	1326.7	0	-1.3	81	80	Specific	102.52	86.48	86.48	4.08	6	>tr|V8PGJ1|V8PGJ1_OPHHA Histone H4 (Fragment) OS=Ophiophagus hannah GN=H4-VIII PE=1 SV=1	37499	P1OK20151004_SK_RP1Trp16H.10786.10786.2 File:"P1OK20151004_SK_RP1Trp16H.raw", NativeID:"controllerType=0 controllerNumber=1 scan=10786"	10786	36.815
03016:2	6	K.STELLIR.K	STELLIR			416.25	2	831.492	831.493	0	-1.3	102	101	Specific	361.51	75.33	75.33	5.61	6	>tr|V8PGJ1|V8PGJ1_OPHHA Histone H4 (Fragment) OS=Ophiophagus hannah GN=H4-VIII PE=1 SV=1	37499	P1OK20151004_SK_RP1Trp16H.8317.8317.2 File:"P1OK20151004_SK_RP1Trp16H.raw", NativeID:"controllerType=0 controllerNumber=1 scan=8317"	8317	29.9118
01208:3	7	K.RVN[+0.984]GAIVC[+57.021]EQGTSC[+57.021]ENR.I	RVNGAIVCEQGTSCENR		C[+57]*2, N[+1]	650.963	3	1950.87	1950.88	0	-0.7	68	67	Specific	193.26	193.26	193.26	5.99	8	>sp|P86368|PA2B3_DABRR Basic phospholipase A2 3 OS=Daboia russelii PE=1 SV=1	1175	P1OK20151004_SK_RP1Trp16H.6001.6001.3 File:"P1OK20151004_SK_RP1Trp16H.raw", NativeID:"controllerType=0 controllerNumber=1 scan=6001"	6001	23.816
01269:3	7	K.RVN[+0.984]GAIVC[+57.021]EQ[+0.984]GTSC[+57.021]ENR.I	RVNGAIVCEQGTSCENR		C[+57]*2, N[+1], Q[+1]	651.297	3	1951.88	1951.86	0	8.6	68	67	Specific	27.47	27.47	27.47	1.64	8	>sp|P86368|PA2B3_DABRR Basic phospholipase A2 3 OS=Daboia russelii PE=1 SV=1	1175	P1OK20151004_SK_RP1Trp16H.6092.6092.3 File:"P1OK20151004_SK_RP1Trp16H.raw", NativeID:"controllerType=0 controllerNumber=1 scan=6092"	6092	24.0819
03875:2	7	R.VNGAIVC[+57.021]EQGTSC[+57.021]ENR.I	VNGAIVCEQGTSCENR		C[+57]*2	897.399	2	1793.79	1793.79	0	0.2	69	68	Specific	132.37	132.37	132.37	5.72	8	>sp|P86368|PA2B3_DABRR Basic phospholipase A2 3 OS=Daboia russelii PE=1 SV=1	1175	P1OK20151004_SK_RP1Trp16H.9385.9385.2 File:"P1OK20151004_SK_RP1Trp16H.raw", NativeID:"controllerType=0 controllerNumber=1 scan=9385"	9385	32.631
01429:2	7	R.VNGAIVC[+57.021]EQGTSC[+57.021]ENR.I	VNGAIVCEQGTSCENR		C[+57]*2	897.397	2	1793.79	1793.79	0	-1.9	69	68	Specific	193.05	193.05	193.05	5.61	8	>sp|P86368|PA2B3_DABRR Basic phospholipase A2 3 OS=Daboia russelii PE=1 SV=1	1175	P1OK20151004_SK_RP1Trp16H.6307.6307.2 File:"P1OK20151004_SK_RP1Trp16H.raw", NativeID:"controllerType=0 controllerNumber=1 scan=6307"	6307	24.669
01992:2	7	R.VN[+0.984]GAIVC[+57.021]EQGTSC[+57.021]ENR.I	VNGAIVCEQGTSCENR		C[+57]*2, N[+1]	897.89	2	1794.77	1794.77	0	-1	69	68	Specific	38.02	38.02	38.02	2.45	8	>sp|P86368|PA2B3_DABRR Basic phospholipase A2 3 OS=Daboia russelii PE=1 SV=1	1175	P1OK20151004_SK_RP1Trp16H.7072.7072.2 File:"P1OK20151004_SK_RP1Trp16H.raw", NativeID:"controllerType=0 controllerNumber=1 scan=7072"	7072	26.7699
01691:2	7	R.VN[+0.984]GAIVC[+57.021]EQGTSC[+57.021]ENR.I	VNGAIVCEQGTSCENR		C[+57]*2, N[+1]	897.888	2	1794.77	1794.77	0	-3.4	69	68	Specific	275.36	275.36	275.36	6.99	8	>sp|P86368|PA2B3_DABRR Basic phospholipase A2 3 OS=Daboia russelii PE=1 SV=1	1175	P1OK20151004_SK_RP1Trp16H.6668.6668.2 File:"P1OK20151004_SK_RP1Trp16H.raw", NativeID:"controllerType=0 controllerNumber=1 scan=6668"	6668	25.6664
01296:2	7	K.AAAIC[+57.021]FRR.N	AAAICFRR		C[+57]	482.759	2	964.511	964.514	0	-3.1	91	90	Specific	389.81	193.02	193.02	4.61	8	>sp|P86368|PA2B3_DABRR Basic phospholipase A2 3 OS=Daboia russelii PE=1 SV=1	1175	P1OK20151004_SK_RP1Trp16H.6130.6130.2 File:"P1OK20151004_SK_RP1Trp16H.raw", NativeID:"controllerType=0 controllerNumber=1 scan=6130"	6130	24.1912
00610:2	7	R.NLNTYSK.I	NLNTYSK			420.216	2	839.424	839.426	0	-1.7	99	98	Specific	286.49	78.35	78.35	4.42	8	>sp|P86368|PA2B3_DABRR Basic phospholipase A2 3 OS=Daboia russelii PE=1 SV=1	1175	P1OK20151004_SK_RP1Trp16H.5131.5131.2 File:"P1OK20151004_SK_RP1Trp16H.raw", NativeID:"controllerType=0 controllerNumber=1 scan=5131"	5131	21.3251
06198:2	7	K.IYMLYPDFLC[+57.021]K.G	IYMLYPDFLCK		C[+57]	731.859	2	1462.71	1462.71	0	-0.6	106	105	Specific	386.99	366.35	366.35	8.6	8	>sp|P86368|PA2B3_DABRR Basic phospholipase A2 3 OS=Daboia russelii PE=1 SV=1	1175	P1OK20151004_SK_RP1Trp16H.12989.12989.2 File:"P1OK20151004_SK_RP1Trp16H.raw", NativeID:"controllerType=0 controllerNumber=1 scan=12989"	12989	43.5177
04772:3	7	K.IYM[+15.995]LYPDFLC[+57.021]KGELK.C	IYMLYPDFLCKGELK		C[+57], M[+16]	635.993	3	1905.96	1905.95	0	8.2	106	105	Specific	81.34	81.34	81.34	4.06	8	>sp|P86368|PA2B3_DABRR Basic phospholipase A2 3 OS=Daboia russelii PE=1 SV=1	1175	P1OK20151004_SK_RP1Trp16H.10756.10756.3 File:"P1OK20151004_SK_RP1Trp16H.raw", NativeID:"controllerType=0 controllerNumber=1 scan=10756"	10756	36.7259
04625:2	7	K.IYM[+15.995]LYPDFLC[+57.021]KGELK.C	IYMLYPDFLCKGELK		C[+57], M[+16]	953.487	2	1905.97	1905.95	0	9.9	106	105	Specific	97.39	97.39	97.39	2.59	8	>sp|P86368|PA2B3_DABRR Basic phospholipase A2 3 OS=Daboia russelii PE=1 SV=1	1175	P1OK20151004_SK_RP1Trp16H.10529.10529.2 File:"P1OK20151004_SK_RP1Trp16H.raw", NativeID:"controllerType=0 controllerNumber=1 scan=10529"	10529	36.0434
01692:2	8	K.VEIIANDQGNR.T	VEIIANDQGNR			614.818	2	1228.63	1228.63	0	0.1	26	25	Specific	263.97	151.99	151.99	6.98	5	>tr|T1DKV6|T1DKV6_CROHD Heat shock cognate 71 kDa protein-like protein OS=Crotalus horridus PE=2 SV=1	7604	P1OK20151004_SK_RP1Trp16H.6669.6669.2 File:"P1OK20151004_SK_RP1Trp16H.raw", NativeID:"controllerType=0 controllerNumber=1 scan=6669"	6669	25.6697
05379:2	8	K.DAGTIAGLNVLR.I	DAGTIAGLNVLR			600.342	2	1199.68	1199.67	0	1.6	160	159	Specific	292.84	246.37	246.37	6.74	5	>tr|T1DKV6|T1DKV6_CROHD Heat shock cognate 71 kDa protein-like protein OS=Crotalus horridus PE=2 SV=1	7604	P1OK20151004_SK_RP1Trp16H.11686.11686.2 File:"P1OK20151004_SK_RP1Trp16H.raw", NativeID:"controllerType=0 controllerNumber=1 scan=11686"	11686	39.5157
05255:2	8	R.IINEPTAAAIAYGLDK.K	IINEPTAAAIAYGLDK			830.45	2	1659.89	1659.9	0	-1.2	172	171	Specific	294.94	294.94	294.94	7.82	5	>tr|T1DKV6|T1DKV6_CROHD Heat shock cognate 71 kDa protein-like protein OS=Crotalus horridus PE=2 SV=1	7604	P1OK20151004_SK_RP1Trp16H.11487.11487.2 File:"P1OK20151004_SK_RP1Trp16H.raw", NativeID:"controllerType=0 controllerNumber=1 scan=11487"	11487	38.9058
05486:2	8	R.FEELNADLFR.G	FEELNADLFR			627.312	2	1253.62	1253.62	0	0.5	302	301	Specific	307.8	224.61	224.61	6.35	5	>tr|T1DKV6|T1DKV6_CROHD Heat shock cognate 71 kDa protein-like protein OS=Crotalus horridus PE=2 SV=1	7604	P1OK20151004_SK_RP1Trp16H.11844.11844.2 File:"P1OK20151004_SK_RP1Trp16H.raw", NativeID:"controllerType=0 controllerNumber=1 scan=11844"	11844	39.9806
05341:2	8	K.LLQDFFNGR.E	LLQDFFNGR			555.29	2	1109.57	1109.57	0	-0.7	349	348	Specific	109.93	17.5	17.5	2.79	5	>tr|T1DKV6|T1DKV6_CROHD Heat shock cognate 71 kDa protein-like protein OS=Crotalus horridus PE=2 SV=1	7604	P1OK20151004_SK_RP1Trp16H.11625.11625.2 File:"P1OK20151004_SK_RP1Trp16H.raw", NativeID:"controllerType=0 controllerNumber=1 scan=11625"	11625	39.3322
04824:2	9	R.M[+15.995]FLSFPTTK.T	MFLSFPTTK		M[+16]	544.279	2	1087.55	1087.55	0	0.4	32	31	Specific	60.29	60.29	60.29	3.48	4	>sp|HBA_HUMAN|(Common contaminant protein)	62631	P1OK20151004_SK_RP1Trp16H.10827.10827.2 File:"P1OK20151004_SK_RP1Trp16H.raw", NativeID:"controllerType=0 controllerNumber=1 scan=10827"	10827	36.9273
04686:2	9	R.M[+15.995]FLSFPTTK.T	MFLSFPTTK		M[+16]	544.278	2	1087.55	1087.55	0	-1	32	31	Specific	215.89	215.89	215.89	4.43	4	>sp|HBA_HUMAN|(Common contaminant protein)	62631	P1OK20151004_SK_RP1Trp16H.10628.10628.2 File:"P1OK20151004_SK_RP1Trp16H.raw", NativeID:"controllerType=0 controllerNumber=1 scan=10628"	10628	36.347
04636:2	9	R.M[+15.995]FLSFPTTK.T	MFLSFPTTK		M[+16]	544.278	2	1087.55	1087.55	0	-0.8	32	31	Specific	275.66	275.66	275.66	6.66	4	>sp|HBA_HUMAN|(Common contaminant protein)	62631	P1OK20151004_SK_RP1Trp16H.10545.10545.2 File:"P1OK20151004_SK_RP1Trp16H.raw", NativeID:"controllerType=0 controllerNumber=1 scan=10545"	10545	36.0892
03768:4	9	K.TYFPHFDLSHGSAQVK.G	TYFPHFDLSHGSAQVK			459.228	4	1833.89	1833.89	0	0.3	41	40	Specific	285.65	285.65	285.65	8.19	4	>sp|HBA_HUMAN|(Common contaminant protein)	62631	P1OK20151004_SK_RP1Trp16H.9246.9246.4 File:"P1OK20151004_SK_RP1Trp16H.raw", NativeID:"controllerType=0 controllerNumber=1 scan=9246"	9246	32.263
03687:4	9	K.TYFPHFDLSHGSAQVK.G	TYFPHFDLSHGSAQVK			459.228	4	1833.89	1833.89	0	0.2	41	40	Specific	421.67	398.66	398.66	9.27	4	>sp|HBA_HUMAN|(Common contaminant protein)	62631	P1OK20151004_SK_RP1Trp16H.9146.9146.4 File:"P1OK20151004_SK_RP1Trp16H.raw", NativeID:"controllerType=0 controllerNumber=1 scan=9146"	9146	32.0048
03688:3	9	K.TYFPHFDLSHGSAQVK.G	TYFPHFDLSHGSAQVK			611.968	3	1833.89	1833.89	0	-0.7	41	40	Specific	471.96	471.96	471.96	8.85	4	>sp|HBA_HUMAN|(Common contaminant protein)	62631	P1OK20151004_SK_RP1Trp16H.9147.9147.3 File:"P1OK20151004_SK_RP1Trp16H.raw", NativeID:"controllerType=0 controllerNumber=1 scan=9147"	9147	32.007
02301:2	9	R.VDPVNFK.L	VDPVNFK			409.723	2	818.439	818.441	0	-1.7	93	92	Specific	246.68	37.92	37.92	4.57	4	>sp|HBA_HUMAN|(Common contaminant protein)	62631	P1OK20151004_SK_RP1Trp16H.7454.7454.2 File:"P1OK20151004_SK_RP1Trp16H.raw", NativeID:"controllerType=0 controllerNumber=1 scan=7454"	7454	27.7502
04871:2	9	K.FLASVSTVLTSK.Y	FLASVSTVLTSK			626.861	2	1252.72	1252.71	0	0.7	128	127	Specific	260.09	122.6	122.6	5.54	4	>sp|HBA_HUMAN|(Common contaminant protein)	62631	P1OK20151004_SK_RP1Trp16H.10892.10892.2 File:"P1OK20151004_SK_RP1Trp16H.raw", NativeID:"controllerType=0 controllerNumber=1 scan=10892"	10892	37.1119
01805:2	10	K.QKEIVDLHNSLR.R	QKEIVDLHNSLR			726.402	2	1451.8	1451.8	0	0.6	33	32	Specific	371.24	371.24	371.24	7.7	5	>sp|P84805|CRVP1_NAJKA Cysteine-rich venom protein kaouthin-1 OS=Naja kaouthia PE=1 SV=2	656	P1OK20151004_SK_RP1Trp16H.6830.6830.2 File:"P1OK20151004_SK_RP1Trp16H.raw", NativeID:"controllerType=0 controllerNumber=1 scan=6830"	6830	26.1299
01803:3	10	K.QKEIVDLHNSLR.R	QKEIVDLHNSLR			484.603	3	1451.8	1451.8	0	-0.6	33	32	Specific	471.75	379.9	379.9	8.34	5	>sp|P84805|CRVP1_NAJKA Cysteine-rich venom protein kaouthin-1 OS=Naja kaouthia PE=1 SV=2	656	P1OK20151004_SK_RP1Trp16H.6828.6828.3 File:"P1OK20151004_SK_RP1Trp16H.raw", NativeID:"controllerType=0 controllerNumber=1 scan=6828"	6828	26.1255
02754:3	10	K.EIVDLHNSLR.R	EIVDLHNSLR			399.219	3	1195.64	1195.64	0	-0.1	35	34	Specific	422.76	200.97	200.97	7.53	5	>sp|P84805|CRVP1_NAJKA Cysteine-rich venom protein kaouthin-1 OS=Naja kaouthia PE=1 SV=2	656	P1OK20151004_SK_RP1Trp16H.7997.7997.3 File:"P1OK20151004_SK_RP1Trp16H.raw", NativeID:"controllerType=0 controllerNumber=1 scan=7997"	7997	29.1088
02762:2	10	K.EIVDLHNSLR.R	EIVDLHNSLR			598.326	2	1195.64	1195.64	0	0.8	35	34	Specific	571.34	109.92	109.92	6.34	5	>sp|P84805|CRVP1_NAJKA Cysteine-rich venom protein kaouthin-1 OS=Naja kaouthia PE=1 SV=2	656	P1OK20151004_SK_RP1Trp16H.8006.8006.2 File:"P1OK20151004_SK_RP1Trp16H.raw", NativeID:"controllerType=0 controllerNumber=1 scan=8006"	8006	29.1298
01897:2	10	R.VSPTASNMLK.M	VSPTASNMLK			524.278	2	1047.55	1047.55	0	-1	47	46	Specific	235.81	92.47	92.47	4.49	5	>sp|P84805|CRVP1_NAJKA Cysteine-rich venom protein kaouthin-1 OS=Naja kaouthia PE=1 SV=2	656	P1OK20151004_SK_RP1Trp16H.6952.6952.2 File:"P1OK20151004_SK_RP1Trp16H.raw", NativeID:"controllerType=0 controllerNumber=1 scan=6952"	6952	26.4607
04209:3	10	K.LGPPC[+57.021]GDC[+57.021]PSAC[+57.021]DNGLC[+57.021]TNPC[+57.021]TIYNK.L	LGPPCGDCPSACDNGLCTNPCTIYNK		C[+57]*5	981.074	3	2941.21	2941.2	0	1.1	181	180	Specific	45.04	45.04	45.04	2.1	5	>sp|P84805|CRVP1_NAJKA Cysteine-rich venom protein kaouthin-1 OS=Naja kaouthia PE=1 SV=2	656	P1OK20151004_SK_RP1Trp16H.9869.9869.3 File:"P1OK20151004_SK_RP1Trp16H.raw", NativeID:"controllerType=0 controllerNumber=1 scan=9869"	9869	34.0293
01444:2	10	K.SNC[+57.021]PASC[+57.021]FC[+57.021]R.N	SNCPASCFCR		C[+57]*3	629.74	2	1258.47	1258.48	0	-2.9	226	225	Specific	293.54	171.56	171.56	5.54	5	>sp|P84805|CRVP1_NAJKA Cysteine-rich venom protein kaouthin-1 OS=Naja kaouthia PE=1 SV=2	656	P1OK20151004_SK_RP1Trp16H.6330.6330.2 File:"P1OK20151004_SK_RP1Trp16H.raw", NativeID:"controllerType=0 controllerNumber=1 scan=6330"	6330	24.7375
05820:2	11	K.TIGGGDDSFNTFFSETGAGK.H	TIGGGDDSFNTFFSETGAGK			1004.45	2	2007.9	2007.89	0	3.6	41	40	Specific	224.02	224.02	224.02	5.49	4	>tr|J3S9T2|J3S9T2_CROAD Tubulin alpha-1B chain OS=Crotalus adamanteus PE=2 SV=1	9091	P1OK20151004_SK_RP1Trp16H.12377.12377.2 File:"P1OK20151004_SK_RP1Trp16H.raw", NativeID:"controllerType=0 controllerNumber=1 scan=12377"	12377	41.6244
05977:2	11	K.EIIDLVLDR.I	EIIDLVLDR			543.314	2	1085.62	1085.62	0	0	113	112	Specific	373.88	183.74	183.74	7.33	4	>tr|J3S9T2|J3S9T2_CROAD Tubulin alpha-1B chain OS=Crotalus adamanteus PE=2 SV=1	9091	P1OK20151004_SK_RP1Trp16H.12637.12637.2 File:"P1OK20151004_SK_RP1Trp16H.raw", NativeID:"controllerType=0 controllerNumber=1 scan=12637"	12637	42.4401
03780:2	11	K.DVNAAIATIK.T	DVNAAIATIK			508.294	2	1015.58	1015.58	0	1.8	327	326	Specific	132.6	73.16	73.16	2.86	4	>tr|J3S9T2|J3S9T2_CROAD Tubulin alpha-1B chain OS=Crotalus adamanteus PE=2 SV=1	9091	P1OK20151004_SK_RP1Trp16H.9263.9263.2 File:"P1OK20151004_SK_RP1Trp16H.raw", NativeID:"controllerType=0 controllerNumber=1 scan=9263"	9263	32.31
06006:2	11	R.SIQFVDWC[+57.021]PTGFK.V	SIQFVDWCPTGFK		C[+57]	792.879	2	1584.75	1584.75	0	-0.9	340	339	Specific	250.21	250.21	250.21	7.62	4	>tr|J3S9T2|J3S9T2_CROAD Tubulin alpha-1B chain OS=Crotalus adamanteus PE=2 SV=1	9091	P1OK20151004_SK_RP1Trp16H.12686.12686.2 File:"P1OK20151004_SK_RP1Trp16H.raw", NativeID:"controllerType=0 controllerNumber=1 scan=12686"	12686	42.5932
02002:2	12	R.NNAEIRLPEER.F	NNAEIRLPEER			670.849	2	1340.69	1340.69	0	-0.5	83	82	Specific	327.06	116.02	116.02	4.58	6	>sp|E5L0E4|VSPB_DABSI Beta-fibrinogenase-like OS=Daboia siamensis PE=2 SV=1	2527	P1OK20151004_SK_RP1Trp16H.7089.7089.2 File:"P1OK20151004_SK_RP1Trp16H.raw", NativeID:"controllerType=0 controllerNumber=1 scan=7089"	7089	26.8241
02963:2	12	R.N[+0.984]NAEIRLPEER.F	NNAEIRLPEER		N[+1]	671.342	2	1341.68	1341.68	0	0.1	83	82	Specific	112.79	27.36	27.36	0.95	6	>sp|E5L0E4|VSPB_DABSI Beta-fibrinogenase-like OS=Daboia siamensis PE=2 SV=1	2527	P1OK20151004_SK_RP1Trp16H.8251.8251.2 File:"P1OK20151004_SK_RP1Trp16H.raw", NativeID:"controllerType=0 controllerNumber=1 scan=8251"	8251	29.7476
03574:2	12	R.FFC[+57.021]LSNK.N	FFCLSNK		C[+57]	458.224	2	915.44	915.439	0	0.9	94	93	Specific	91.88	91.88	91.88	2.11	6	>sp|E5L0E4|VSPB_DABSI Beta-fibrinogenase-like OS=Daboia siamensis PE=2 SV=1	2527	P1OK20151004_SK_RP1Trp16H.9003.9003.2 File:"P1OK20151004_SK_RP1Trp16H.raw", NativeID:"controllerType=0 controllerNumber=1 scan=9003"	9003	31.6311
04272:2	12	K.WDKDIMLIK.L	WDKDIMLIK			581.318	2	1161.63	1161.63	0	-3.6	105	104	Specific	486.61	17.6	17.6	4.23	6	>sp|E5L0E4|VSPB_DABSI Beta-fibrinogenase-like OS=Daboia siamensis PE=2 SV=1	2527	P1OK20151004_SK_RP1Trp16H.10003.10003.2 File:"P1OK20151004_SK_RP1Trp16H.raw", NativeID:"controllerType=0 controllerNumber=1 scan=10003"	10003	34.4904
05137:2	12	K.TSTYIAPLSLPSSPPR.V	TSTYIAPLSLPSSPPR			843.96	2	1686.91	1686.91	0	3.4	120	119	Specific	250.12	250.12	250.12	6.37	6	>sp|E5L0E4|VSPB_DABSI Beta-fibrinogenase-like OS=Daboia siamensis PE=2 SV=1	2527	P1OK20151004_SK_RP1Trp16H.11305.11305.2 File:"P1OK20151004_SK_RP1Trp16H.raw", NativeID:"controllerType=0 controllerNumber=1 scan=11305"	11305	38.3559
00787:3	12	R.AAYKGLPAQSR.T	AAYKGLPAQSR			387.883	3	1161.64	1161.64	0	-1.6	174	173	Specific	395.11	362.19	362.19	8.19	6	>sp|E5L0E4|VSPB_DABSI Beta-fibrinogenase-like OS=Daboia siamensis PE=2 SV=1	2527	P1OK20151004_SK_RP1Trp16H.5401.5401.3 File:"P1OK20151004_SK_RP1Trp16H.raw", NativeID:"controllerType=0 controllerNumber=1 scan=5401"	5401	22.1253
00794:2	12	R.AAYKGLPAQSR.T	AAYKGLPAQSR			581.322	2	1161.64	1161.64	0	-0.7	174	173	Specific	547.02	351.91	351.91	7.9	6	>sp|E5L0E4|VSPB_DABSI Beta-fibrinogenase-like OS=Daboia siamensis PE=2 SV=1	2527	P1OK20151004_SK_RP1Trp16H.5409.5409.2 File:"P1OK20151004_SK_RP1Trp16H.raw", NativeID:"controllerType=0 controllerNumber=1 scan=5409"	5409	22.1441
03870:2	13	K.QYFFETK.C	QYFFETK			481.735	2	962.462	962.462	0	0.6	48	47	Specific	311.81	311.81	311.81	5.86	4	>sp|P30894|NGFV_DABRR Venom nerve growth factor OS=Daboia russelii PE=1 SV=1	1034	P1OK20151004_SK_RP1Trp16H.9379.9379.2 File:"P1OK20151004_SK_RP1Trp16H.raw", NativeID:"controllerType=0 controllerNumber=1 scan=9379"	9379	32.6153
00452:2	13	K.C[+57.021]KNPNPVPSGC[+57.021]R.G	CKNPNPVPSGCR		C[+57]*2	693.323	2	1385.64	1385.64	0	-1.8	55	54	Specific	293.33	276.39	276.39	6.9	4	>sp|P30894|NGFV_DABRR Venom nerve growth factor OS=Daboia russelii PE=1 SV=1	1034	P1OK20151004_SK_RP1Trp16H.4919.4919.2 File:"P1OK20151004_SK_RP1Trp16H.raw", NativeID:"controllerType=0 controllerNumber=1 scan=4919"	4919	20.7424
00714:2	13	R.NQASWR.F	NQASWR			381.187	2	761.367	761.369	0	-1.8	92	91	Specific	77.62	26.76	26.76	2.39	4	>sp|P30894|NGFV_DABRR Venom nerve growth factor OS=Daboia russelii PE=1 SV=1	1034	P1OK20151004_SK_RP1Trp16H.5292.5292.2 File:"P1OK20151004_SK_RP1Trp16H.raw", NativeID:"controllerType=0 controllerNumber=1 scan=5292"	5292	21.8077
02892:2	13	R.INTAC[+57.021]VC[+57.021]VISR.K	INTACVCVISR		C[+57]*2	646.825	2	1292.64	1292.64	0	-1.1	101	100	Specific	466.1	271.61	271.61	7.57	4	>sp|P30894|NGFV_DABRR Venom nerve growth factor OS=Daboia russelii PE=1 SV=1	1034	P1OK20151004_SK_RP1Trp16H.8159.8159.2 File:"P1OK20151004_SK_RP1Trp16H.raw", NativeID:"controllerType=0 controllerNumber=1 scan=8159"	8159	29.5047
05606:2	14	R.AILVDLEPGTMDSVR.S	AILVDLEPGTMDSVR			808.422	2	1615.84	1615.84	0	0.9	63	62	Specific	228.3	226.14	226.14	5.85	6	>tr|U3FAQ9|U3FAQ9_MICFL Tubulin beta-5 chain OS=Micrurus fulvius PE=2 SV=1	3292	P1OK20151004_SK_RP1Trp16H.12023.12023.2 File:"P1OK20151004_SK_RP1Trp16H.raw", NativeID:"controllerType=0 controllerNumber=1 scan=12023"	12023	40.5081
06216:3	14	K.LTTPTYGDLN[+0.984]HLVSATMSGVTTC[+57.021]LR.F	LTTPTYGDLNHLVSATMSGVTTCLR		C[+57], N[+1]	903.784	3	2709.34	2709.32	0	6.2	217	216	Specific	118.63	118.63	118.63	4.57	6	>tr|U3FAQ9|U3FAQ9_MICFL Tubulin beta-5 chain OS=Micrurus fulvius PE=2 SV=1	3292	P1OK20151004_SK_RP1Trp16H.13009.13009.3 File:"P1OK20151004_SK_RP1Trp16H.raw", NativeID:"controllerType=0 controllerNumber=1 scan=13009"	13009	43.565
05251:2	14	K.LAVNMVPFPR.L	LAVNMVPFPR			572.32	2	1143.63	1143.63	0	-0.8	253	252	Specific	137.91	47.27	47.27	4.35	6	>tr|U3FAQ9|U3FAQ9_MICFL Tubulin beta-5 chain OS=Micrurus fulvius PE=2 SV=1	3292	P1OK20151004_SK_RP1Trp16H.11480.11480.2 File:"P1OK20151004_SK_RP1Trp16H.raw", NativeID:"controllerType=0 controllerNumber=1 scan=11480"	11480	38.8832
05854:2	14	K.N[+0.984]SSYFVEWIPNNVK.T	NSSYFVEWIPNNVK		N[+1]	849.42	2	1697.83	1697.82	0	9.9	337	336	Specific	36.76	36.76	36.76	1.81	6	>tr|U3FAQ9|U3FAQ9_MICFL Tubulin beta-5 chain OS=Micrurus fulvius PE=2 SV=1	3292	P1OK20151004_SK_RP1Trp16H.12434.12434.2 File:"P1OK20151004_SK_RP1Trp16H.raw", NativeID:"controllerType=0 controllerNumber=1 scan=12434"	12434	41.8013
05173:2	14	R.ISEQFTAMFR.R	ISEQFTAMFR			615.303	2	1229.6	1229.6	0	-0.1	381	380	Specific	289.47	172.52	172.52	6.56	6	>tr|U3FAQ9|U3FAQ9_MICFL Tubulin beta-5 chain OS=Micrurus fulvius PE=2 SV=1	3292	P1OK20151004_SK_RP1Trp16H.11361.11361.2 File:"P1OK20151004_SK_RP1Trp16H.raw", NativeID:"controllerType=0 controllerNumber=1 scan=11361"	11361	38.5248
03998:2	14	R.ISEQFTAM[+15.995]FR.R	ISEQFTAMFR		M[+16]	623.301	2	1245.59	1245.59	0	0.5	381	380	Specific	88.14	88.14	88.14	4.07	6	>tr|U3FAQ9|U3FAQ9_MICFL Tubulin beta-5 chain OS=Micrurus fulvius PE=2 SV=1	3292	P1OK20151004_SK_RP1Trp16H.9553.9553.2 File:"P1OK20151004_SK_RP1Trp16H.raw", NativeID:"controllerType=0 controllerNumber=1 scan=9553"	9553	33.0948
00747:3	15	R.ERPQC[+57.021]ILNKPSR.K	ERPQCILNKPSR		C[+57]	499.936	3	1497.79	1497.8	0	-1.8	389	388	Specific	31.04	31.04	31.04	2.11	5	>sp|D5LMJ3|VM3A_NAJAT Zinc metalloproteinase-disintegrin-like atrase-A OS=Naja atra PE=2 SV=1	2088	P1OK20151004_SK_RP1Trp16H.5346.5346.3 File:"P1OK20151004_SK_RP1Trp16H.raw", NativeID:"controllerType=0 controllerNumber=1 scan=5346"	5346	21.9748
00406:3	15	K.LQPHAQC[+57.021]DSEEC[+57.021]C[+57.021]EK.C	LQPHAQCDSEECCEK		C[+57]*3	630.918	3	1890.74	1890.74	0	-0.6	440	439	Specific	278.14	278.14	278.14	7.93	5	>sp|D5LMJ3|VM3A_NAJAT Zinc metalloproteinase-disintegrin-like atrase-A OS=Naja atra PE=2 SV=1	2088	P1OK20151004_SK_RP1Trp16H.4862.4862.3 File:"P1OK20151004_SK_RP1Trp16H.raw", NativeID:"controllerType=0 controllerNumber=1 scan=4862"	4862	20.5984
00410:2	15	K.LQ[+0.984]PHAQC[+57.021]DSEEC[+57.021]C[+57.021]EK.C	LQPHAQCDSEECCEK		C[+57]*3, Q[+1]	946.373	2	1891.74	1891.73	0	6.9	440	439	Specific	315.3	315.3	37.71	6.81	5	>sp|D5LMJ3|VM3A_NAJAT Zinc metalloproteinase-disintegrin-like atrase-A OS=Naja atra PE=2 SV=1	2088	P1OK20151004_SK_RP1Trp16H.4867.4867.2 File:"P1OK20151004_SK_RP1Trp16H.raw", NativeID:"controllerType=0 controllerNumber=1 scan=4867"	4867	20.6106
00314:2	15	K.IPC[+57.021]AAKDEK.C	IPCAAKDEK		C[+57]	516.262	2	1031.52	1031.52	0	-1.4	551	550	Specific	386.3	154.75	154.75	4.77	5	>sp|D5LMJ3|VM3A_NAJAT Zinc metalloproteinase-disintegrin-like atrase-A OS=Naja atra PE=2 SV=1	2088	P1OK20151004_SK_RP1Trp16H.4738.4738.2 File:"P1OK20151004_SK_RP1Trp16H.raw", NativeID:"controllerType=0 controllerNumber=1 scan=4738"	4738	20.2575
01435:2	15	K.C[+57.021]GTLYC[+57.021]TEIKK.T	CGTLYCTEIKK		C[+57]*2	686.833	2	1372.66	1372.66	0	-1.1	560	559	Specific	338.56	298.51	298.51	6.19	5	>sp|D5LMJ3|VM3A_NAJAT Zinc metalloproteinase-disintegrin-like atrase-A OS=Naja atra PE=2 SV=1	2088	P1OK20151004_SK_RP1Trp16H.6316.6316.2 File:"P1OK20151004_SK_RP1Trp16H.raw", NativeID:"controllerType=0 controllerNumber=1 scan=6316"	6316	24.696
01437:3	15	K.C[+57.021]GTLYC[+57.021]TEIKK.T	CGTLYCTEIKK		C[+57]*2	458.224	3	1372.66	1372.66	0	-1.9	560	559	Specific	488.05	488.05	488.05	8.51	5	>sp|D5LMJ3|VM3A_NAJAT Zinc metalloproteinase-disintegrin-like atrase-A OS=Naja atra PE=2 SV=1	2088	P1OK20151004_SK_RP1Trp16H.6320.6320.3 File:"P1OK20151004_SK_RP1Trp16H.raw", NativeID:"controllerType=0 controllerNumber=1 scan=6320"	6320	24.7095
03865:2	16	R.NLLSVAYK.N	NLLSVAYK			454.266	2	907.525	907.525	0	0.2	43	42	Specific	269.89	25.61	25.61	4.87	3	>tr|U3FDM6|U3FDM6_MICFL 14-3-3 protein epsilon OS=Micrurus fulvius PE=2 SV=1	3120	P1OK20151004_SK_RP1Trp16H.9373.9373.2 File:"P1OK20151004_SK_RP1Trp16H.raw", NativeID:"controllerType=0 controllerNumber=1 scan=9373"	9373	32.6008
06210:2	16	K.LIC[+57.021]C[+57.021]DILDVLDK.H	LICCDILDVLDK		C[+57]*2	738.876	2	1476.74	1476.74	0	0.2	95	94	Specific	408.62	296.16	296.16	8.03	3	>tr|U3FDM6|U3FDM6_MICFL 14-3-3 protein epsilon OS=Micrurus fulvius PE=2 SV=1	3120	P1OK20151004_SK_RP1Trp16H.13002.13002.2 File:"P1OK20151004_SK_RP1Trp16H.raw", NativeID:"controllerType=0 controllerNumber=1 scan=13002"	13002	43.5475
06196:2	16	K.DSTLIM[+15.995]QLLR.D	DSTLIMQLLR		M[+16]	603.331	2	1205.65	1205.66	0	-1.1	216	215	Specific	319.66	197.66	197.66	6.86	3	>tr|U3FDM6|U3FDM6_MICFL 14-3-3 protein epsilon OS=Micrurus fulvius PE=2 SV=1	3120	P1OK20151004_SK_RP1Trp16H.12986.12986.2 File:"P1OK20151004_SK_RP1Trp16H.raw", NativeID:"controllerType=0 controllerNumber=1 scan=12986"	12986	43.5099
02670:2	17	K.MYMVATPK.V	MYMVATPK			470.735	2	940.463	940.463	0	0.4	45	44	Specific	355.72	74.98	74.98	6.05	4	>sp|Q9PST4|3SA2A_NAJSP Cytotoxin 2a OS=Naja sputatrix PE=2 SV=1	247	P1OK20151004_SK_RP1Trp16H.7899.7899.2 File:"P1OK20151004_SK_RP1Trp16H.raw", NativeID:"controllerType=0 controllerNumber=1 scan=7899"	7899	28.8714
00395:2	17	K.YVC[+57.021]C[+57.021]NTDR.C	YVCCNTDR		C[+57]*2	544.219	2	1087.43	1087.43	0	1	72	71	Specific	404.31	404.31	404.31	6.92	4	>sp|Q9PST4|3SA2A_NAJSP Cytotoxin 2a OS=Naja sputatrix PE=2 SV=1	247	P1OK20151004_SK_RP1Trp16H.4846.4846.2 File:"P1OK20151004_SK_RP1Trp16H.raw", NativeID:"controllerType=0 controllerNumber=1 scan=4846"	4846	20.5506
00407:2	17	K.YVC[+57.021]C[+57.021]NTDRC[+57.021]N.-	YVCCNTDRCN		C[+57]*3	681.253	2	1361.5	1361.5	0	-2.8	72	71	CRagged	298.64	298.64	298.64	6.16	4	>sp|Q9PST4|3SA2A_NAJSP Cytotoxin 2a OS=Naja sputatrix PE=2 SV=1	247	P1OK20151004_SK_RP1Trp16H.4863.4863.2 File:"P1OK20151004_SK_RP1Trp16H.raw", NativeID:"controllerType=0 controllerNumber=1 scan=4863"	4863	20.6006
00504:2	17	K.YVC[+57.021]C[+57.021]N[+0.984]TDRC[+57.021]N.-	YVCCNTDRCN		C[+57]*3, N[+1]	681.746	2	1362.48	1362.49	0	-2.2	72	71	CRagged	301.9	301.9	301.9	6.16	4	>sp|Q9PST4|3SA2A_NAJSP Cytotoxin 2a OS=Naja sputatrix PE=2 SV=1	247	P1OK20151004_SK_RP1Trp16H.4984.4984.2 File:"P1OK20151004_SK_RP1Trp16H.raw", NativeID:"controllerType=0 controllerNumber=1 scan=4984"	4984	20.908
02713:2	18	K.DATDRC[+57.021]C[+57.021]FVHDC[+57.021]C[+57.021]YGNLPDC[+57.021]NNK.S	DATDRCCFVHDCCYGNLPDCNNK		C[+57]*5	1446.06	2	2891.11	2891.11	0	0.9	38	37	Specific	44.92	44.92	44.92	2.3	5	>sp|C0HK16|PA2BD_DABRR Basic phospholipase A2 daboxin P OS=Daboia russelii PE=1 SV=1	1546	P1OK20151004_SK_RP1Trp16H.7950.7950.2 File:"P1OK20151004_SK_RP1Trp16H.raw", NativeID:"controllerType=0 controllerNumber=1 scan=7950"	7950	28.9955
02744:4	18	K.DATDRC[+57.021]C[+57.021]FVHDC[+57.021]C[+57.021]YGNLPDC[+57.021]NNK.S	DATDRCCFVHDCCYGNLPDCNNK		C[+57]*5	723.534	4	2891.11	2891.11	0	2.7	38	37	Specific	173	173	173	5.49	5	>sp|C0HK16|PA2BD_DABRR Basic phospholipase A2 daboxin P OS=Daboia russelii PE=1 SV=1	1546	P1OK20151004_SK_RP1Trp16H.7986.7986.4 File:"P1OK20151004_SK_RP1Trp16H.raw", NativeID:"controllerType=0 controllerNumber=1 scan=7986"	7986	29.0825
02937:4	18	K.DATDRC[+57.021]C[+57.021]FVHDC[+57.021]C[+57.021]YGNLPDC[+57.021]N[+0.984]NK.S	DATDRCCFVHDCCYGNLPDCNNK		C[+57]*5, N[+1]	723.78	4	2892.1	2892.09	0	3.6	38	37	Specific	112.05	112.05	0	4.31	5	>sp|C0HK16|PA2BD_DABRR Basic phospholipase A2 daboxin P OS=Daboia russelii PE=1 SV=1	1546	P1OK20151004_SK_RP1Trp16H.8215.8215.4 File:"P1OK20151004_SK_RP1Trp16H.raw", NativeID:"controllerType=0 controllerNumber=1 scan=8215"	8215	29.6454
02960:3	18	R.C[+57.021]C[+57.021]FVHDC[+57.021]C[+57.021]YGNLPDC[+57.021]NNK.S	CCFVHDCCYGNLPDCNNK		C[+57]*5	778.296	3	2332.87	2332.87	0	3.5	43	42	Specific	24.03	24.03	24.03	2.45	5	>sp|C0HK16|PA2BD_DABRR Basic phospholipase A2 daboxin P OS=Daboia russelii PE=1 SV=1	1546	P1OK20151004_SK_RP1Trp16H.8246.8246.3 File:"P1OK20151004_SK_RP1Trp16H.raw", NativeID:"controllerType=0 controllerNumber=1 scan=8246"	8246	29.731
02790:2	18	R.C[+57.021]C[+57.021]FVHDC[+57.021]C[+57.021]YGNLPDC[+57.021]NNK.S	CCFVHDCCYGNLPDCNNK		C[+57]*5	1166.94	2	2332.88	2332.87	0	5.3	43	42	Specific	129.14	24.52	24.52	3.28	5	>sp|C0HK16|PA2BD_DABRR Basic phospholipase A2 daboxin P OS=Daboia russelii PE=1 SV=1	1546	P1OK20151004_SK_RP1Trp16H.8040.8040.2 File:"P1OK20151004_SK_RP1Trp16H.raw", NativeID:"controllerType=0 controllerNumber=1 scan=8040"	8040	29.2138
02775:3	18	R.C[+57.021]C[+57.021]FVHDC[+57.021]C[+57.021]YGNLPDC[+57.021]NNK.S	CCFVHDCCYGNLPDCNNK		C[+57]*5	778.296	3	2332.87	2332.87	0	3	43	42	Specific	147.69	51.06	51.06	4.1	5	>sp|C0HK16|PA2BD_DABRR Basic phospholipase A2 daboxin P OS=Daboia russelii PE=1 SV=1	1546	P1OK20151004_SK_RP1Trp16H.8021.8021.3 File:"P1OK20151004_SK_RP1Trp16H.raw", NativeID:"controllerType=0 controllerNumber=1 scan=8021"	8021	29.166
02599:2	18	R.C[+57.021]C[+57.021]FVHDC[+57.021]C[+57.021]YGNLPDC[+57.021]NNK.S	CCFVHDCCYGNLPDCNNK		C[+57]*5	1166.94	2	2332.87	2332.87	0	2.1	43	42	Specific	185.37	101.71	101.71	5.05	5	>sp|C0HK16|PA2BD_DABRR Basic phospholipase A2 daboxin P OS=Daboia russelii PE=1 SV=1	1546	P1OK20151004_SK_RP1Trp16H.7820.7820.2 File:"P1OK20151004_SK_RP1Trp16H.raw", NativeID:"controllerType=0 controllerNumber=1 scan=7820"	7820	28.6815
02698:2	18	R.C[+57.021]C[+57.021]FVHDC[+57.021]C[+57.021]YGNLPDC[+57.021]NNK.S	CCFVHDCCYGNLPDCNNK		C[+57]*5	1166.94	2	2332.87	2332.87	0	3.1	43	42	Specific	199.49	94.18	94.18	4.52	5	>sp|C0HK16|PA2BD_DABRR Basic phospholipase A2 daboxin P OS=Daboia russelii PE=1 SV=1	1546	P1OK20151004_SK_RP1Trp16H.7932.7932.2 File:"P1OK20151004_SK_RP1Trp16H.raw", NativeID:"controllerType=0 controllerNumber=1 scan=7932"	7932	28.951
02874:3	18	R.C[+57.021]C[+57.021]FVHDC[+57.021]C[+57.021]YGNLPDC[+57.021]NNK.S	CCFVHDCCYGNLPDCNNK		C[+57]*5	778.293	3	2332.86	2332.87	0	-1	43	42	Specific	234.2	103.29	103.29	6.32	5	>sp|C0HK16|PA2BD_DABRR Basic phospholipase A2 daboxin P OS=Daboia russelii PE=1 SV=1	1546	P1OK20151004_SK_RP1Trp16H.8136.8136.3 File:"P1OK20151004_SK_RP1Trp16H.raw", NativeID:"controllerType=0 controllerNumber=1 scan=8136"	8136	29.4437
00568:2	18	K.KVNGAIVC[+57.021]EK.G	KVNGAIVCEK		C[+57]	559.305	2	1117.6	1117.6	0	0.1	68	67	Specific	362.34	139.36	139.36	4.9	5	>sp|C0HK16|PA2BD_DABRR Basic phospholipase A2 daboxin P OS=Daboia russelii PE=1 SV=1	1546	P1OK20151004_SK_RP1Trp16H.5075.5075.2 File:"P1OK20151004_SK_RP1Trp16H.raw", NativeID:"controllerType=0 controllerNumber=1 scan=5075"	5075	21.1694
00732:2	18	K.KVN[+0.984]GAIVC[+57.021]EK.G	KVNGAIVCEK		C[+57], N[+1]	559.797	2	1118.59	1118.59	0	-0.1	68	67	Specific	284.68	166.03	166.03	4.97	5	>sp|C0HK16|PA2BD_DABRR Basic phospholipase A2 daboxin P OS=Daboia russelii PE=1 SV=1	1546	P1OK20151004_SK_RP1Trp16H.5323.5323.2 File:"P1OK20151004_SK_RP1Trp16H.raw", NativeID:"controllerType=0 controllerNumber=1 scan=5323"	5323	21.9071
02464:3	19	K.AVC[+57.021]EC[+57.021]DKAAAIC[+57.021]FR.D	AVCECDKAAAICFR		C[+57]*3	557.587	3	1670.75	1670.74	0	0.2	84	83	Specific	139.12	132.64	132.64	4.3	1	>sp|Q6H3C6|PA2AI_TRIST Acidic phospholipase A2 CTs-A3 OS=Trimeresurus stejnegeri PE=1 SV=1	1255	P1OK20151004_SK_RP1Trp16H.7653.7653.3 File:"P1OK20151004_SK_RP1Trp16H.raw", NativeID:"controllerType=0 controllerNumber=1 scan=7653"	7653	28.2532
02476:2	19	K.AVC[+57.021]EC[+57.021]DKAAAIC[+57.021]FR.D	AVCECDKAAAICFR		C[+57]*3	835.878	2	1670.75	1670.74	0	1.9	84	83	Specific	276.87	181.01	181.01	4.15	1	>sp|Q6H3C6|PA2AI_TRIST Acidic phospholipase A2 CTs-A3 OS=Trimeresurus stejnegeri PE=1 SV=1	1255	P1OK20151004_SK_RP1Trp16H.7666.7666.2 File:"P1OK20151004_SK_RP1Trp16H.raw", NativeID:"controllerType=0 controllerNumber=1 scan=7666"	7666	28.2838
02628:2	19	K.AVC[+57.021]EC[+57.021]DKAAAIC[+57.021]FR.D	AVCECDKAAAICFR		C[+57]*3	835.876	2	1670.75	1670.74	0	0.3	84	83	Specific	742.73	592.34	592.34	11.66	1	>sp|Q6H3C6|PA2AI_TRIST Acidic phospholipase A2 CTs-A3 OS=Trimeresurus stejnegeri PE=1 SV=1	1255	P1OK20151004_SK_RP1Trp16H.7853.7853.2 File:"P1OK20151004_SK_RP1Trp16H.raw", NativeID:"controllerType=0 controllerNumber=1 scan=7853"	7853	28.7617
05891:2	20	R.TGAIVDVPVGEELLGR.V	TGAIVDVPVGEELLGR			812.949	2	1624.89	1624.89	0	0.5	134	133	Specific	225.62	175.81	175.81	6.64	2	>tr|T1E6G7|T1E6G7_CROHD ATP synthase subunit alpha OS=Crotalus horridus PE=2 SV=1	7535	P1OK20151004_SK_RP1Trp16H.12494.12494.2 File:"P1OK20151004_SK_RP1Trp16H.raw", NativeID:"controllerType=0 controllerNumber=1 scan=12494"	12494	41.9881
04750:2	20	K.TSIAIDTIINQK.R	TSIAIDTIINQK			658.873	2	1316.74	1316.74	0	-1.9	219	218	Specific	343.95	298.08	298.08	7.61	2	>tr|T1E6G7|T1E6G7_CROHD ATP synthase subunit alpha OS=Crotalus horridus PE=2 SV=1	7535	P1OK20151004_SK_RP1Trp16H.10723.10723.2 File:"P1OK20151004_SK_RP1Trp16H.raw", NativeID:"controllerType=0 controllerNumber=1 scan=10723"	10723	36.6302
01038:2	21	R.SGGGGGGGLGSGGSIR.S	SGGGGGGGLGSGGSIR			616.802	2	1232.6	1232.6	0	-1.7	14	13	Specific	334.82	273.65	273.65	8.03	3	>sp|K1C9_HUMAN|(Common contaminant protein)	62585	P1OK20151004_SK_RP1Trp16H.5758.5758.2 File:"P1OK20151004_SK_RP1Trp16H.raw", NativeID:"controllerType=0 controllerNumber=1 scan=5758"	5758	23.1286
03982:2	21	K.TLLDIDNTR.M	TLLDIDNTR			530.785	2	1060.56	1060.56	0	0.1	225	224	Specific	185.42	39.03	39.03	4.06	3	>sp|K1C9_HUMAN|(Common contaminant protein)	62585	P1OK20151004_SK_RP1Trp16H.9530.9530.2 File:"P1OK20151004_SK_RP1Trp16H.raw", NativeID:"controllerType=0 controllerNumber=1 scan=9530"	9530	33.0284
00582:2	21	R.GGSGGSYGGGGSGGGYGGGSGSR.G	GGSGGSYGGGGSGGGYGGGSGSR			896.366	2	1791.73	1791.73	0	-1.4	491	490	Specific	106.92	4	4	4.3	3	>sp|K1C9_HUMAN|(Common contaminant protein)	62585	P1OK20151004_SK_RP1Trp16H.5092.5092.2 File:"P1OK20151004_SK_RP1Trp16H.raw", NativeID:"controllerType=0 controllerNumber=1 scan=5092"	5092	21.2113
04261:3	22	R.EHALLAYTLGVK.Q	EHALLAYTLGVK			438.918	3	1314.74	1314.74	0	-1.8	135	134	Specific	248.51	248.51	248.51	6.36	4	>tr|U3FZK1|U3FZK1_MICFL Elongation factor 1-alpha OS=Micrurus fulvius PE=2 SV=1	2986	P1OK20151004_SK_RP1Trp16H.9955.9955.3 File:"P1OK20151004_SK_RP1Trp16H.raw", NativeID:"controllerType=0 controllerNumber=1 scan=9955"	9955	34.3037
04258:2	22	R.EHALLAYTLGVK.Q	EHALLAYTLGVK			657.875	2	1314.74	1314.74	0	0.8	135	134	Specific	358.75	312.52	312.52	6.67	4	>tr|U3FZK1|U3FZK1_MICFL Elongation factor 1-alpha OS=Micrurus fulvius PE=2 SV=1	2986	P1OK20151004_SK_RP1Trp16H.9949.9949.2 File:"P1OK20151004_SK_RP1Trp16H.raw", NativeID:"controllerType=0 controllerNumber=1 scan=9949"	9949	34.2827
03556:2	22	R.LPLQDVYK.I	LPLQDVYK			488.279	2	975.552	975.551	0	0.7	248	247	Specific	174.12	55.39	55.39	4.07	4	>tr|U3FZK1|U3FZK1_MICFL Elongation factor 1-alpha OS=Micrurus fulvius PE=2 SV=1	2986	P1OK20151004_SK_RP1Trp16H.8981.8981.2 File:"P1OK20151004_SK_RP1Trp16H.raw", NativeID:"controllerType=0 controllerNumber=1 scan=8981"	8981	31.5756
03169:2	22	K.IGGIGTVPVGR.V	IGGIGTVPVGR			513.309	2	1025.61	1025.61	0	1.4	256	255	Specific	191.62	140.5	140.5	4.47	4	>tr|U3FZK1|U3FZK1_MICFL Elongation factor 1-alpha OS=Micrurus fulvius PE=2 SV=1	2986	P1OK20151004_SK_RP1Trp16H.8506.8506.2 File:"P1OK20151004_SK_RP1Trp16H.raw", NativeID:"controllerType=0 controllerNumber=1 scan=8506"	8506	30.3825
05028:2	22	K.PGM[+15.995]VVTFAPVNVTTEVK.S	PGMVVTFAPVNVTTEVK		M[+16]	902.982	2	1804.96	1804.95	0	2.8	274	273	Specific	57.87	57.87	57.87	3.28	4	>tr|U3FZK1|U3FZK1_MICFL Elongation factor 1-alpha OS=Micrurus fulvius PE=2 SV=1	2986	P1OK20151004_SK_RP1Trp16H.11140.11140.2 File:"P1OK20151004_SK_RP1Trp16H.raw", NativeID:"controllerType=0 controllerNumber=1 scan=11140"	11140	37.8653
05729:2	23	K.EQGVLSFWR.G	EQGVLSFWR			561.29	2	1121.57	1121.57	0	-1.4	64	63	Specific	215.51	182.53	182.53	4.97	2	>tr|J3S3Y6|J3S3Y6_CROAD ADP/ATP translocase 2-like OS=Crotalus adamanteus PE=2 SV=1	8520	P1OK20151004_SK_RP1Trp16H.12229.12229.2 File:"P1OK20151004_SK_RP1Trp16H.raw", NativeID:"controllerType=0 controllerNumber=1 scan=12229"	12229	41.165
06110:2	23	R.YFPTQALNFAFK.D	YFPTQALNFAFK			723.873	2	1446.74	1446.74	0	-1.5	81	80	Specific	431.85	415.21	415.21	8.43	2	>tr|J3S3Y6|J3S3Y6_CROAD ADP/ATP translocase 2-like OS=Crotalus adamanteus PE=2 SV=1	8520	P1OK20151004_SK_RP1Trp16H.12872.12872.2 File:"P1OK20151004_SK_RP1Trp16H.raw", NativeID:"controllerType=0 controllerNumber=1 scan=12872"	12872	43.1977
06215:2	24	K.GVDEVTIVNLLTNR.S	GVDEVTIVNLLTNR			771.928	2	1542.85	1542.85	0	-0.4	50	49	Specific	564.85	480.56	480.56	9.74	2	>tr|A0A0B8RYK2|A0A0B8RYK2_BOIIR Annexin OS=Boiga irregularis PE=3 SV=1	47281	P1OK20151004_SK_RP1Trp16H.13008.13008.2 File:"P1OK20151004_SK_RP1Trp16H.raw", NativeID:"controllerType=0 controllerNumber=1 scan=13008"	13008	43.5628
06224:2	24	K.GLGTDEDTLIEIVC[+57.021]SR.T	GLGTDEDTLIEIVCSR		C[+57]	889.435	2	1777.86	1777.86	0	-0.2	120	119	Specific	12.68	12.68	12.68	3.33	2	>tr|A0A0B8RYK2|A0A0B8RYK2_BOIIR Annexin OS=Boiga irregularis PE=3 SV=1	47281	P1OK20151004_SK_RP1Trp16H.13020.13020.2 File:"P1OK20151004_SK_RP1Trp16H.raw", NativeID:"controllerType=0 controllerNumber=1 scan=13020"	13020	43.5965
01905:4	25	K.GSHLASIHSSEEEAFVSK.V	GSHLASIHSSEEEAFVSK			479.485	4	1914.92	1914.92	0	0	61	60	Specific	57.02	57.02	57.02	3.72	2	>tr|K9JDK6|K9JDK6_DABRR P31 beta subunit OS=Daboia russelii PE=2 SV=1	12706	P1OK20151004_SK_RP1Trp16H.6962.6962.4 File:"P1OK20151004_SK_RP1Trp16H.raw", NativeID:"controllerType=0 controllerNumber=1 scan=6962"	6962	26.4862
02101:3	25	R.RPYC[+57.021]TVMVLKPDR.I	RPYCTVMVLKPDR		C[+57]	545.621	3	1634.85	1634.85	0	-0.8	118	117	Specific	566.5	337.66	337.66	8.67	2	>tr|K9JDK6|K9JDK6_DABRR P31 beta subunit OS=Daboia russelii PE=2 SV=1	12706	P1OK20151004_SK_RP1Trp16H.7224.7224.3 File:"P1OK20151004_SK_RP1Trp16H.raw", NativeID:"controllerType=0 controllerNumber=1 scan=7224"	7224	27.1965
03956:2	26	K.ESYSIYVYK.V	ESYSIYVYK			576.285	2	1151.56	1151.56	0	0.3	36	35	Specific	257.83	200.95	200.95	6.27	3	>tr|V8N341|V8N341_OPHHA Histone H2B (Fragment) OS=Ophiophagus hannah GN=H2B-I PE=3 SV=1	34083	P1OK20151004_SK_RP1Trp16H.9492.9492.2 File:"P1OK20151004_SK_RP1Trp16H.raw", NativeID:"controllerType=0 controllerNumber=1 scan=9492"	9492	32.9193
00453:2	26	K.QVHPDTGISSK.A	QVHPDTGISSK			584.802	2	1168.6	1168.6	0	0.7	48	47	Specific	238.75	139.73	139.73	4.25	3	>tr|V8N341|V8N341_OPHHA Histone H2B (Fragment) OS=Ophiophagus hannah GN=H2B-I PE=3 SV=1	34083	P1OK20151004_SK_RP1Trp16H.4920.4920.2 File:"P1OK20151004_SK_RP1Trp16H.raw", NativeID:"controllerType=0 controllerNumber=1 scan=4920"	4920	20.7446
00771:2	26	R.EIQTAVR.L	EIQTAVR			408.732	2	816.456	816.457	0	-1.6	94	93	Specific	294.09	70.38	70.38	4.42	3	>tr|V8N341|V8N341_OPHHA Histone H2B (Fragment) OS=Ophiophagus hannah GN=H2B-I PE=3 SV=1	34083	P1OK20151004_SK_RP1Trp16H.5376.5376.2 File:"P1OK20151004_SK_RP1Trp16H.raw", NativeID:"controllerType=0 controllerNumber=1 scan=5376"	5376	22.0518
01988:4	27	R.AQDATDRC[+57.021]C[+57.021]FVHDC[+57.021]C[+57.021]YGTVNDC[+57.021]NPK.T	AQDATDRCCFVHDCCYGTVNDCNPK		C[+57]*5	766.552	4	3063.19	3063.19	0	-1	52	51	Specific	197.02	197.02	197.02	6.11	2	>sp|P31100|PA2A7_DABSI Acidic phospholipase A2 RV-7 OS=Daboia siamensis PE=1 SV=1	1508	P1OK20151004_SK_RP1Trp16H.7067.7067.4 File:"P1OK20151004_SK_RP1Trp16H.raw", NativeID:"controllerType=0 controllerNumber=1 scan=7067"	7067	26.7575
03634:2	27	R.C[+57.021]C[+57.021]FVHDC[+57.021]C[+57.021]YGTVN[+0.984]DC[+57.021]NPK.T	CCFVHDCCYGTVNDCNPK		C[+57]*5, N[+1]	1153.93	2	2306.84	2306.84	0	2	59	58	Specific	210.9	210.9	100.45	5.85	2	>sp|P31100|PA2A7_DABSI Acidic phospholipase A2 RV-7 OS=Daboia siamensis PE=1 SV=1	1508	P1OK20151004_SK_RP1Trp16H.9084.9084.2 File:"P1OK20151004_SK_RP1Trp16H.raw", NativeID:"controllerType=0 controllerNumber=1 scan=9084"	9084	31.8536
01193:2	28	R.KMILQ[+0.984]ETGK.N	KMILQETGK		Q[+1]	524.788	2	1048.57	1048.57	0	-1.1	7	6	Specific	475.18	213.08	213.08	5.88	3	>tr|A8E2V7|A8E2V7_CERGO R6K49 phospholipase A2 (Fragment) OS=Cerrophidion godmani PE=2 SV=1	24022	P1OK20151004_SK_RP1Trp16H.5981.5981.2 File:"P1OK20151004_SK_RP1Trp16H.raw", NativeID:"controllerType=0 controllerNumber=1 scan=5981"	5981	23.7661
00603:2	28	R.KM[+15.995]ILQ[+0.984]ETGK.N	KMILQETGK		M[+16], Q[+1]	532.786	2	1064.56	1064.57	0	-0.8	7	6	Specific	368.94	152.85	152.85	5.13	3	>tr|A8E2V7|A8E2V7_CERGO R6K49 phospholipase A2 (Fragment) OS=Cerrophidion godmani PE=2 SV=1	24022	P1OK20151004_SK_RP1Trp16H.5122.5122.2 File:"P1OK20151004_SK_RP1Trp16H.raw", NativeID:"controllerType=0 controllerNumber=1 scan=5122"	5122	21.3006
00901:2	28	K.M[+15.995]ILQETGK.N	MILQETGK		M[+16]	468.246	2	935.485	935.487	0	-1.3	8	7	Specific	106.64	61.41	61.41	3.45	3	>tr|A8E2V7|A8E2V7_CERGO R6K49 phospholipase A2 (Fragment) OS=Cerrophidion godmani PE=2 SV=1	24022	P1OK20151004_SK_RP1Trp16H.5562.5562.2 File:"P1OK20151004_SK_RP1Trp16H.raw", NativeID:"controllerType=0 controllerNumber=1 scan=5562"	5562	22.5763
05325:2	29	K.DVLSVAFSSDNR.Q	DVLSVAFSSDNR			655.322	2	1309.64	1309.64	0	-0.9	107	106	Specific	307.19	265.03	265.03	7.67	2	>tr|A0A098LYI4|A0A098LYI4_9SAUR Guanine nucleotide binding protein (G protein), beta polypeptide 2-like 1 OS=Hypsiglena sp. JMG-2014 PE=4 SV=1	5358	P1OK20151004_SK_RP1Trp16H.11596.11596.2 File:"P1OK20151004_SK_RP1Trp16H.raw", NativeID:"controllerType=0 controllerNumber=1 scan=11596"	11596	39.2383
04167:2	29	R.VWQVTIGTR.-	VWQVTIGTR			530.301	2	1059.59	1059.59	0	-0.9	309	308	Specific	128.01	52.26	52.26	4.08	2	>tr|A0A098LYI4|A0A098LYI4_9SAUR Guanine nucleotide binding protein (G protein), beta polypeptide 2-like 1 OS=Hypsiglena sp. JMG-2014 PE=4 SV=1	5358	P1OK20151004_SK_RP1Trp16H.9800.9800.2 File:"P1OK20151004_SK_RP1Trp16H.raw", NativeID:"controllerType=0 controllerNumber=1 scan=9800"	9800	33.8135
06261:2	30	K.AAGVNVEPFWPGLFAK.A	AAGVNVEPFWPGLFAK			851.95	2	1702.89	1702.9	0	-1.6	34	33	Specific	392.15	392.15	392.15	8.7	1	>tr|J3S9G7|J3S9G7_CROAD 60S acidic ribosomal protein P1 OS=Crotalus adamanteus PE=2 SV=1	8289	P1OK20151004_SK_RP1Trp16H.13068.13068.2 File:"P1OK20151004_SK_RP1Trp16H.raw", NativeID:"controllerType=0 controllerNumber=1 scan=13068"	13068	43.7243
06130:2	31	K.TSFFQALGITTK.I	TSFFQALGITTK			657.359	2	1313.71	1313.71	0	0.2	135	134	Specific	391.55	373.64	373.64	8.6	1	>tr|U3FZ22|U3FZ22_MICFL 60S acidic ribosomal protein P0 OS=Micrurus fulvius PE=2 SV=1	3519	P1OK20151004_SK_RP1Trp16H.12899.12899.2 File:"P1OK20151004_SK_RP1Trp16H.raw", NativeID:"controllerType=0 controllerNumber=1 scan=12899"	12899	43.273
05553:2	32	R.AAVEEGIVLGGGC[+57.021]ALLR.C	AAVEEGIVLGGGCALLR		C[+57]	842.956	2	1684.9	1684.9	0	-0.2	430	429	Specific	282.42	282.42	282.42	8.55	1	>tr|T1DBD3|T1DBD3_CROHD 60 kDa heat shock protein, mitochondrial-like protein OS=Crotalus horridus PE=2 SV=1	6647	P1OK20151004_SK_RP1Trp16H.11944.11944.2 File:"P1OK20151004_SK_RP1Trp16H.raw", NativeID:"controllerType=0 controllerNumber=1 scan=11944"	11944	40.2728
05610:2	33	K.LLVVYPWTQR.F	LLVVYPWTQR			637.866	2	1274.73	1274.73	0	-0.2	32	31	Specific	126	126	126	4.89	1	>tr|T1E6B5|T1E6B5_CROHD Hemoglobin subunit rho OS=Crotalus horridus PE=2 SV=1	6732	P1OK20151004_SK_RP1Trp16H.12031.12031.2 File:"P1OK20151004_SK_RP1Trp16H.raw", NativeID:"controllerType=0 controllerNumber=1 scan=12031"	12031	40.5353
05556:2	33	K.LLVVYPWTQR.F	LLVVYPWTQR			637.865	2	1274.72	1274.73	0	-2.4	32	31	Specific	126.24	116.92	116.92	4.27	1	>tr|T1E6B5|T1E6B5_CROHD Hemoglobin subunit rho OS=Crotalus horridus PE=2 SV=1	6732	P1OK20151004_SK_RP1Trp16H.11948.11948.2 File:"P1OK20151004_SK_RP1Trp16H.raw", NativeID:"controllerType=0 controllerNumber=1 scan=11948"	11948	40.2839
05805:2	33	K.LLVVYPWTQR.F	LLVVYPWTQR			637.867	2	1274.73	1274.73	0	0.6	32	31	Specific	190.19	128.14	128.14	5.14	1	>tr|T1E6B5|T1E6B5_CROHD Hemoglobin subunit rho OS=Crotalus horridus PE=2 SV=1	6732	P1OK20151004_SK_RP1Trp16H.12356.12356.2 File:"P1OK20151004_SK_RP1Trp16H.raw", NativeID:"controllerType=0 controllerNumber=1 scan=12356"	12356	41.5633
05713:2	33	K.LLVVYPWTQR.F	LLVVYPWTQR			637.865	2	1274.72	1274.73	0	-2.4	32	31	Specific	289.18	222.58	222.58	7.01	1	>tr|T1E6B5|T1E6B5_CROHD Hemoglobin subunit rho OS=Crotalus horridus PE=2 SV=1	6732	P1OK20151004_SK_RP1Trp16H.12197.12197.2 File:"P1OK20151004_SK_RP1Trp16H.raw", NativeID:"controllerType=0 controllerNumber=1 scan=12197"	12197	41.0545
05757:2	33	K.LLVVYPWTQR.F	LLVVYPWTQR			637.866	2	1274.73	1274.73	0	-0.3	32	31	Specific	446.76	349.64	349.64	7.91	1	>tr|T1E6B5|T1E6B5_CROHD Hemoglobin subunit rho OS=Crotalus horridus PE=2 SV=1	6732	P1OK20151004_SK_RP1Trp16H.12274.12274.2 File:"P1OK20151004_SK_RP1Trp16H.raw", NativeID:"controllerType=0 controllerNumber=1 scan=12274"	12274	41.3056
01869:2	34	K.NVPN[+0.984]EDQQIRVPK.E	NVPNEDQQIRVPK		N[+1]	769.403	2	1537.8	1537.8	0	1.6	83	82	Specific	17.58	17.58	0	1.8	2	>sp|Q9PT40|VSP2_MACLB Venom serine proteinase-like protein 2 OS=Macrovipera lebetina PE=2 SV=1	2514	P1OK20151004_SK_RP1Trp16H.6919.6919.2 File:"P1OK20151004_SK_RP1Trp16H.raw", NativeID:"controllerType=0 controllerNumber=1 scan=6919"	6919	26.3776
01800:2	34	K.NVPN[+0.984]EDQQIRVPK.E	NVPNEDQQIRVPK		N[+1]	769.402	2	1537.8	1537.8	0	0.4	83	82	Specific	191.99	113.22	0	4.4	2	>sp|Q9PT40|VSP2_MACLB Venom serine proteinase-like protein 2 OS=Macrovipera lebetina PE=2 SV=1	2514	P1OK20151004_SK_RP1Trp16H.6824.6824.2 File:"P1OK20151004_SK_RP1Trp16H.raw", NativeID:"controllerType=0 controllerNumber=1 scan=6824"	6824	26.1155
01804:3	34	K.NVPNEDQ[+0.984]QIRVPK.E	NVPNEDQQIRVPK		Q[+1]	513.271	3	1537.8	1537.8	0	0.7	83	82	Specific	383.41	378.57	0	7.77	2	>sp|Q9PT40|VSP2_MACLB Venom serine proteinase-like protein 2 OS=Macrovipera lebetina PE=2 SV=1	2514	P1OK20151004_SK_RP1Trp16H.6829.6829.3 File:"P1OK20151004_SK_RP1Trp16H.raw", NativeID:"controllerType=0 controllerNumber=1 scan=6829"	6829	26.1277
06263:2	35	R.TFC[+57.021]QLILDPIFK.V	TFCQLILDPIFK		C[+57]	747.904	2	1494.8	1494.8	0	-1	288	287	Specific	294.56	294.56	294.56	7.72	2	>tr|T1DN69|T1DN69_CROHD Elongation factor 2 OS=Crotalus horridus PE=2 SV=1	6127	P1OK20151004_SK_RP1Trp16H.13070.13070.2 File:"P1OK20151004_SK_RP1Trp16H.raw", NativeID:"controllerType=0 controllerNumber=1 scan=13070"	13070	43.7287
05523:2	35	K.VFDAIMNFK.K	VFDAIMNFK			542.779	2	1084.55	1084.55	0	1.3	300	299	Specific	57.35	57.35	57.35	2.34	2	>tr|T1DN69|T1DN69_CROHD Elongation factor 2 OS=Crotalus horridus PE=2 SV=1	6127	P1OK20151004_SK_RP1Trp16H.11896.11896.2 File:"P1OK20151004_SK_RP1Trp16H.raw", NativeID:"controllerType=0 controllerNumber=1 scan=11896"	11896	40.1279
06084:2	36	K.VVLAYEPVWAIGTGK.T	VVLAYEPVWAIGTGK			801.947	2	1602.89	1602.89	0	-0.9	160	159	Specific	275.54	269.35	269.35	7.93	1	>tr|U3F5V1|U3F5V1_MICFL Triosephosphate isomerase OS=Micrurus fulvius PE=2 SV=1	2834	P1OK20151004_SK_RP1Trp16H.12832.12832.2 File:"P1OK20151004_SK_RP1Trp16H.raw", NativeID:"controllerType=0 controllerNumber=1 scan=12832"	12832	43.0773
06118:2	37	R.VALTGLTVAEYFR.D	VALTGLTVAEYFR			720.397	2	1439.79	1439.79	0	-1.7	284	283	Specific	410.97	318.03	318.03	7.81	1	>tr|U3FZR2|U3FZR2_MICFL ATP synthase subunit beta OS=Micrurus fulvius PE=2 SV=1	3694	P1OK20151004_SK_RP1Trp16H.12883.12883.2 File:"P1OK20151004_SK_RP1Trp16H.raw", NativeID:"controllerType=0 controllerNumber=1 scan=12883"	12883	43.2292
04353:2	38	R.VLDELTLAR.A	VLDELTLAR			515.301	2	1029.6	1029.59	0	1.2	162	161	Specific	209.16	40.88	40.88	2.75	2	>tr|J3RZT5|J3RZT5_CROAD Keratin, type I cytoskeletal 19 OS=Crotalus adamanteus PE=2 SV=1	11646	P1OK20151004_SK_RP1Trp16H.10132.10132.2 File:"P1OK20151004_SK_RP1Trp16H.raw", NativeID:"controllerType=0 controllerNumber=1 scan=10132"	10132	34.8816
04865:2	38	R.ADLEMQIENLK.E	ADLEMQIENLK			652.332	2	1303.66	1303.66	0	0.7	171	170	Specific	316.73	131.68	131.68	7.18	2	>tr|J3RZT5|J3RZT5_CROAD Keratin, type I cytoskeletal 19 OS=Crotalus adamanteus PE=2 SV=1	11646	P1OK20151004_SK_RP1Trp16H.10885.10885.2 File:"P1OK20151004_SK_RP1Trp16H.raw", NativeID:"controllerType=0 controllerNumber=1 scan=10885"	10885	37.0952
01580:3	39	K.ADTDRC[+57.021]C[+57.021]FVHD.C	ADTDRCCFVHD		C[+57]*2	465.851	3	1395.54	1395.54	0	-2.1	39	38	CRagged	229.01	3.2	3.2	2.5	3	>sp|B3A0N3|PA2B3_BOTMA Basic phospholipase A2 3 (Fragment) OS=Bothrops marajoensis PE=1 SV=1	1594	P1OK20151004_SK_RP1Trp16H.6520.6520.3 File:"P1OK20151004_SK_RP1Trp16H.raw", NativeID:"controllerType=0 controllerNumber=1 scan=6520"	6520	25.268
01664:2	39	K.ADTDRC[+57.021]C[+57.021]FVHDC[+57.021].-	ADTDRCCFVHDC		C[+57]*3	778.29	2	1555.57	1555.57	0	-0.2	39	38	CRagged	52.41	52.41	52.41	3.34	3	>sp|B3A0N3|PA2B3_BOTMA Basic phospholipase A2 3 (Fragment) OS=Bothrops marajoensis PE=1 SV=1	1594	P1OK20151004_SK_RP1Trp16H.6627.6627.2 File:"P1OK20151004_SK_RP1Trp16H.raw", NativeID:"controllerType=0 controllerNumber=1 scan=6627"	6627	25.5477
01407:2	39	R.C[+57.021]C[+57.021]FVHDC[+57.021].-	CCFVHDC		C[+57]*3	499.169	2	997.331	997.332	0	-1.6	44	43	CRagged	284.07	284.07	284.07	6.41	3	>sp|B3A0N3|PA2B3_BOTMA Basic phospholipase A2 3 (Fragment) OS=Bothrops marajoensis PE=1 SV=1	1594	P1OK20151004_SK_RP1Trp16H.6281.6281.2 File:"P1OK20151004_SK_RP1Trp16H.raw", NativeID:"controllerType=0 controllerNumber=1 scan=6281"	6281	24.6062
00660:3	40	-.VVGGDEC[+57.021]NINEHR.S	VVGGDECNINEHR		C[+57]	500.227	3	1498.67	1498.67	0	-2.8	1	0	NRagged	315.76	315.76	315.76	7.5	2	>sp|P33588|VSPCA_AGKBI Protein C activator (Fragment) OS=Agkistrodon bilineatus PE=1 SV=1	1999	P1OK20151004_SK_RP1Trp16H.5200.5200.3 File:"P1OK20151004_SK_RP1Trp16H.raw", NativeID:"controllerType=0 controllerNumber=1 scan=5200"	5200	21.5165
00665:2	40	-.VVGGDEC[+57.021]N[+0.984]INEHR.S	VVGGDECNINEHR		C[+57], N[+1]	750.338	2	1499.67	1499.65	0	9.6	1	0	NRagged	248.41	248.41	52.06	4.95	2	>sp|P33588|VSPCA_AGKBI Protein C activator (Fragment) OS=Agkistrodon bilineatus PE=1 SV=1	1999	P1OK20151004_SK_RP1Trp16H.5209.5209.2 File:"P1OK20151004_SK_RP1Trp16H.raw", NativeID:"controllerType=0 controllerNumber=1 scan=5209"	5209	21.5466
03101:4	41	R.DATDRC[+57.021]C[+57.021]FVHDC[+57.021]C[+57.021]YGKM[+15.995]GTYDTK.W	DATDRCCFVHDCCYGKMGTYDTK		C[+57]*4, M[+16]	719.784	4	2876.11	2876.12	0	-2.1	36	35	Specific	6.78	6.78	6.78	3.23	3	>sp|P00621|PA2A2_BITNA Acidic phospholipase A2 CM-II OS=Bitis nasicornis PE=1 SV=1	1405	P1OK20151004_SK_RP1Trp16H.8422.8422.4 File:"P1OK20151004_SK_RP1Trp16H.raw", NativeID:"controllerType=0 controllerNumber=1 scan=8422"	8422	30.169
03376:3	41	R.DATDRC[+57.021]C[+57.021]FVHDC[+57.021]C[+57.021]YGKM[+15.995]GTYDTK.W	DATDRCCFVHDCCYGKMGTYDTK		C[+57]*4, M[+16]	959.378	3	2876.12	2876.12	0	-0.2	36	35	Specific	20.93	20.93	20.93	4.1	3	>sp|P00621|PA2A2_BITNA Acidic phospholipase A2 CM-II OS=Bitis nasicornis PE=1 SV=1	1405	P1OK20151004_SK_RP1Trp16H.8754.8754.3 File:"P1OK20151004_SK_RP1Trp16H.raw", NativeID:"controllerType=0 controllerNumber=1 scan=8754"	8754	30.9889
03285:3	41	R.DATDRC[+57.021]C[+57.021]FVHDC[+57.021]C[+57.021]YGKM[+15.995]GTYDTK.W	DATDRCCFVHDCCYGKMGTYDTK		C[+57]*4, M[+16]	959.376	3	2876.11	2876.12	0	-2.3	36	35	Specific	41.81	41.81	41.81	2.56	3	>sp|P00621|PA2A2_BITNA Acidic phospholipase A2 CM-II OS=Bitis nasicornis PE=1 SV=1	1405	P1OK20151004_SK_RP1Trp16H.8644.8644.3 File:"P1OK20151004_SK_RP1Trp16H.raw", NativeID:"controllerType=0 controllerNumber=1 scan=8644"	8644	30.7205
04058:3	41	R.C[+57.021]C[+57.021]FVHDC[+57.021]C[+57.021]YGKM[+15.995]GTYDTK.W	CCFVHDCCYGKMGTYDTK		C[+57]*4, M[+16]	773.299	3	2317.88	2317.88	0	0.4	41	40	Specific	67.74	20	20	4.24	3	>sp|P00621|PA2A2_BITNA Acidic phospholipase A2 CM-II OS=Bitis nasicornis PE=1 SV=1	1405	P1OK20151004_SK_RP1Trp16H.9641.9641.3 File:"P1OK20151004_SK_RP1Trp16H.raw", NativeID:"controllerType=0 controllerNumber=1 scan=9641"	9641	33.3505
03783:3	41	R.C[+57.021]C[+57.021]FVHDC[+57.021]C[+57.021]YGKM[+15.995]GTYDTK.W	CCFVHDCCYGKMGTYDTK		C[+57]*4, M[+16]	773.299	3	2317.88	2317.88	0	0.6	41	40	Specific	116.26	20	20	4.44	3	>sp|P00621|PA2A2_BITNA Acidic phospholipase A2 CM-II OS=Bitis nasicornis PE=1 SV=1	1405	P1OK20151004_SK_RP1Trp16H.9267.9267.3 File:"P1OK20151004_SK_RP1Trp16H.raw", NativeID:"controllerType=0 controllerNumber=1 scan=9267"	9267	32.3201
03283:2	41	R.C[+57.021]C[+57.021]FVHDC[+57.021]C[+57.021]YGKM[+15.995]GTYDTK.W	CCFVHDCCYGKMGTYDTK		C[+57]*4, M[+16]	1159.44	2	2317.88	2317.88	0	-1.9	41	40	Specific	125.16	19	19	4.06	3	>sp|P00621|PA2A2_BITNA Acidic phospholipase A2 CM-II OS=Bitis nasicornis PE=1 SV=1	1405	P1OK20151004_SK_RP1Trp16H.8641.8641.2 File:"P1OK20151004_SK_RP1Trp16H.raw", NativeID:"controllerType=0 controllerNumber=1 scan=8641"	8641	30.7127
03004:2	41	R.C[+57.021]C[+57.021]FVHDC[+57.021]C[+57.021]YGKM[+15.995]GTYDTK.W	CCFVHDCCYGKMGTYDTK		C[+57]*4, M[+16]	1159.44	2	2317.88	2317.88	0	0	41	40	Specific	196.8	19	19	4.56	3	>sp|P00621|PA2A2_BITNA Acidic phospholipase A2 CM-II OS=Bitis nasicornis PE=1 SV=1	1405	P1OK20151004_SK_RP1Trp16H.8302.8302.2 File:"P1OK20151004_SK_RP1Trp16H.raw", NativeID:"controllerType=0 controllerNumber=1 scan=8302"	8302	29.8752
02842:2	41	R.C[+57.021]C[+57.021]FVHDC[+57.021]C[+57.021]YGKM[+15.995]GTYDTK.W	CCFVHDCCYGKMGTYDTK		C[+57]*4, M[+16]	1159.44	2	2317.87	2317.88	0	-4.3	41	40	Specific	198.83	19	19	4.09	3	>sp|P00621|PA2A2_BITNA Acidic phospholipase A2 CM-II OS=Bitis nasicornis PE=1 SV=1	1405	P1OK20151004_SK_RP1Trp16H.8099.8099.2 File:"P1OK20151004_SK_RP1Trp16H.raw", NativeID:"controllerType=0 controllerNumber=1 scan=8099"	8099	29.3541
02135:4	41	R.C[+57.021]C[+57.021]FVHDC[+57.021]C[+57.021]YGKMGTYDTKWTSYK.Y	CCFVHDCCYGKMGTYDTKWTSYK		C[+57]*4	742.554	4	2967.2	2967.2	0	-2.3	41	40	Specific	120.53	120.53	120.53	4.72	3	>sp|P00621|PA2A2_BITNA Acidic phospholipase A2 CM-II OS=Bitis nasicornis PE=1 SV=1	1405	P1OK20151004_SK_RP1Trp16H.7262.7262.4 File:"P1OK20151004_SK_RP1Trp16H.raw", NativeID:"controllerType=0 controllerNumber=1 scan=7262"	7262	27.288
03233:2	42	K.YEELQITAGR.H	YEELQITAGR			590.304	2	1179.6	1179.6	0	-0.2	376	375	Specific	332.66	128.58	128.58	7.3	1	>sp|K2C1_HUMAN|(Common contaminant protein)	62598	P1OK20151004_SK_RP1Trp16H.8579.8579.2 File:"P1OK20151004_SK_RP1Trp16H.raw", NativeID:"controllerType=0 controllerNumber=1 scan=8579"	8579	30.557
06164:2	43	K.LFIGGLSFETTDESLR.N	LFIGGLSFETTDESLR			892.954	2	1784.9	1784.91	0	-3.2	29	28	Specific	281.67	281.67	281.67	7.2	1	>tr|J3S8X4|J3S8X4_CROAD HNRPA1 protein OS=Crotalus adamanteus PE=2 SV=1	10717	P1OK20151004_SK_RP1Trp16H.12944.12944.2 File:"P1OK20151004_SK_RP1Trp16H.raw", NativeID:"controllerType=0 controllerNumber=1 scan=12944"	12944	43.397
01097:2	44	K.TWEDAEK.F	TWEDAEK			439.698	2	878.388	878.389	0	-0.7	47	46	Specific	44.91	0	0	1.37	2	>sp|Q4PRC6|SL7_DABSI Snaclec 7 OS=Daboia siamensis PE=2 SV=1	1809	P1OK20151004_SK_RP1Trp16H.5842.5842.2 File:"P1OK20151004_SK_RP1Trp16H.raw", NativeID:"controllerType=0 controllerNumber=1 scan=5842"	5842	23.3625
04601:2	44	R.SSEEMDFVIR.M	SSEEMDFVIR			606.782	2	1212.56	1212.56	0	0.3	69	68	Specific	385.85	141.46	141.46	7.15	2	>sp|Q4PRC6|SL7_DABSI Snaclec 7 OS=Daboia siamensis PE=2 SV=1	1809	P1OK20151004_SK_RP1Trp16H.10496.10496.2 File:"P1OK20151004_SK_RP1Trp16H.raw", NativeID:"controllerType=0 controllerNumber=1 scan=10496"	10496	35.9507
03340:2	45	R.TLC[+57.021]AGILK.G	TLCAGILK		C[+57]	438.255	2	875.502	875.502	0	-0.3	165	164	Specific	278.22	137.24	137.24	6.38	1	>sp|P18964|VSPA_DABSI Factor V activator RVV-V alpha OS=Daboia siamensis PE=1 SV=1	2288	P1OK20151004_SK_RP1Trp16H.8709.8709.2 File:"P1OK20151004_SK_RP1Trp16H.raw", NativeID:"controllerType=0 controllerNumber=1 scan=8709"	8709	30.8788
03252:2	45	R.TLC[+57.021]AGILK.G	TLCAGILK		C[+57]	438.255	2	875.502	875.502	0	0.5	165	164	Specific	288.75	130.86	130.86	6.51	1	>sp|P18964|VSPA_DABSI Factor V activator RVV-V alpha OS=Daboia siamensis PE=1 SV=1	2288	P1OK20151004_SK_RP1Trp16H.8603.8603.2 File:"P1OK20151004_SK_RP1Trp16H.raw", NativeID:"controllerType=0 controllerNumber=1 scan=8603"	8603	30.6194
[truncated: 120 more rows]

## Sheet: Proteins
Protein Rank	Description	|Log Prob|	Best |Log Prob|	Best score	Total Intensity	# of spectra	# of unique peptides	# of mod peptides	Coverage %	# AA's in protein	Protein DB number
[truncated: 536 more rows]
